# Supplementary material for: Physiological and Transcriptomic Responses of the Freshwater Hydrozoan Craspedacusta sowerbii to Acute Antibiotic and Cadmium Exposure
Source: Biology (Basel). 2026 Jan 21;15(2):193. doi: 10.3390/biology15020193 (PMC12837586; doi:10.3390/biology15020193)
Supplement: Supplementary file 1 [file biology-15-00193-s001.zip]

Archive with 4 entries (3 files):
- Supplementary File/File S1.pdf
- Supplementary File/File S2.xls
- Supplementary File/File S3.pdf
- Supplementary File/
