# Supplementary material for: Physiological and Transcriptomic Responses of the Freshwater Hydrozoan Craspedacusta sowerbii to Acute Antibiotic and Cadmium Exposure
Source: Biology (Basel). 2026 Jan 21;15(2):193. doi: 10.3390/biology15020193 (PMC12837586; doi:10.3390/biology15020193)
Supplement: Supplementary file 1 [file biology-15-00193-s001.zip › Supplementary File/File S2.xls]

## Sheet: DEG_annot
gene_id	sample_readcount(CK_1)	sample_readcount(CK_2)	sample_readcount(CK_3)	sample_readcount(SMZ_24h_1)	sample_readcount(SMZ_24h_2)	sample_readcount(SMZ_24h_3)	sample_readcount(SMZ_2h_1)	sample_readcount(SMZ_2h_2)	sample_readcount(SMZ_2h_3)	sample_readcount(Cd_2h_1)	sample_readcount(Cd_2h_2)	sample_readcount(Cd_2h_3)	sample_readcount(Cd_6h_1)	sample_readcount(Cd_6h_2)	sample_readcount(Cd_6h_3)	sample_fpkm(CK_1)	sample_fpkm(CK_2)	sample_fpkm(CK_3)	sample_fpkm(SMZ_24h_1)	sample_fpkm(SMZ_24h_2)	sample_fpkm(SMZ_24h_3)	sample_fpkm(SMZ_2h_1)	sample_fpkm(SMZ_2h_2)	sample_fpkm(SMZ_2h_3)	sample_fpkm(Cd_2h_1)	sample_fpkm(Cd_2h_2)	sample_fpkm(Cd_2h_3)	sample_fpkm(Cd_6h_1)	sample_fpkm(Cd_6h_2)	sample_fpkm(Cd_6h_3)	Gene Length	NR GI	NR ID	NR Score	NR Evalue	NR Description	NT GI	NT ID	NT Score	NT Evalue	NT Description	KO ID	KO Name	KO Description	Http Link	Swissprot ID	Swissprot Score	Swissprot Evalue	Swissprot Description
Cluster-10902.28910	824.23	498.97	640.94	607.81	743.34	1406.99	541.01	94	441.6	427	658.99	497	1599.93	1086.01	1310.03	10.45	6.58	9.28	8.16	9.73	18.99	7.15	1.58	5.96	5.79	9.29	6.62	20.84	14.34	16.44	4666	XP_031564224.1	XP_031564224	540	1.7e-53	kazrin-like isoform X2 [Actinia tenebrosa]	OX457039.1	OX457039	39	3.72859e-07	Lumbricus terrestris genome assembly, chromosome: 4	--	--	--	--	Q674X7	414	6.13e-40	Kazrin OS=Homo sapiens OX=9606 GN=KAZN PE=1 SV=2
Cluster-13650.1	6	2	2	0	0	2	1	0	2	0	3	0	0	0	0	0.45	0.16	0.17	0	0	0.16	0.08	0	0.16	0	0.25	0	0	0	0	1026	--	--	--	--	--	--	--	--	--	--	--	--	--	--	--	--	--	--
Cluster-10902.67741	6	2	4	0	1	1	1	0	3	0	0	0	0	0	0	1.03	0.35	0.79	0	0.18	0.19	0.18	0	0.56	0	0	0	0	0	0	612	XP_022809617.1	XP_022809617	297	2.32e-29	uncharacterized protein LOC111346608 [Stylophora pistillata]	--	--	--	--	--	--	--	--	--	--	--	--	--
Cluster-10902.27074	4	3	6	5	13	16	8	4	21	5	11	9	20	16	20	0.52	0.41	0.9	0.68	1.75	2.25	1.07	0.7	2.97	0.7	1.62	1.21	2.7	2.19	2.45	715	--	--	--	--	--	--	--	--	--	--	--	--	--	--	--	--	--	--
Cluster-10902.34843	25	8	8	16	13	18	26	0	24	11	13	18	19	12.89	15	1.04	0.35	0.38	0.7	0.56	0.8	1.12	0	1.07	0.49	0.6	0.78	0.81	0.56	0.61	1624	--	--	--	--	--	OX419338.1	OX419338	46	1.64287e-11	Galaxea fascicularis genome assembly, chromosome: 4	--	--	--	--	--	--	--	--
Cluster-10902.34842	26.62	72.8	48	105.13	39.52	33.46	17.98	3.93	18.31	27.74	6.73	29.01	29.14	20.4	29.48	10.01	28.23	21	39.73	15.21	13.87	6.82	2	7.72	11.37	2.93	10.85	11.49	8.16	9.54	430	--	--	--	--	--	--	--	--	--	--	--	--	--	--	--	--	--	--
Cluster-10902.22739	12	7	4	0	4	22	1	0	1	0	1	2	7	6	2	0.83	0.5	0.32	0	0.29	1.63	0.07	0	0.07	0	0.08	0.14	0.5	0.43	0.13	1093	--	--	--	--	--	--	--	--	--	--	--	--	--	--	--	--	--	--
Cluster-10902.12100	8	15	6	18	6	6	1	0	1	2	3	3	0	0	0	0.56	1.1	0.48	1.33	0.44	0.45	0.07	0	0.08	0.15	0.24	0.22	0	0	0	1079	XP_057293116.1	XP_057293116	246	9.37e-21	uncharacterized protein LOC130621786 [Hydractinia symbiolongicarpus]	--	--	--	--	--	--	--	--	--	--	--	--	--
Cluster-10902.12102	8.23	16.62	11.37	12.65	12.43	16.27	5.27	0	5.14	8.39	3.07	13.05	15.44	12.42	4.41	0.38	0.8	0.6	0.62	0.59	0.81	0.25	0	0.26	0.42	0.16	0.63	0.74	0.6	0.2	1488	XP_020624436.1	XP_020624436	176	4.02e-11	prolyl endopeptidase-like [Orbicella faveolata]	--	--	--	--	--	--	--	--	--	P48147	165	8.33e-11	Prolyl endopeptidase OS=Homo sapiens OX=9606 GN=PREP PE=1 SV=2
Cluster-10902.5454	7	16	9	24.06	15	12	0	14	3	4	0	3	0	0	0	0.23	0.54	0.33	0.82	0.5	0.41	0	0.6	0.1	0.14	0	0.1	0	0	0	2012	--	--	--	--	--	--	--	--	--	--	--	--	--	--	--	--	--	--
Cluster-10902.17680	20.03	1	1	9	0	0	9.16	18.73	36.9	10	336.01	15.03	1	0	4.02	0.93	0.05	0.05	0.44	0	0	0.44	1.15	1.83	0.5	17.35	0.73	0.05	0	0.18	1490	CDW61304.1	CDW61304	231	4.8e-18	hypothetical protein TTRE_0000975501 [Trichuris trichiura]	OB794246.1	OB794246	880	0	3_Tms_b3v08	--	--	--	--	Q3BAI2	169	1.4e-13	Uncharacterized protein ORF91 OS=Phalaenopsis aphrodite subsp. formosana OX=308872 PE=4 SV=1
Cluster-10902.17681	33.14	0	0	5	8	19	0.97	29.9	22.99	31.94	246.13	6	2	18	10	6.87	0	0	1.07	1.71	4.28	0.21	8.31	5.23	7.16	58.09	1.27	0.43	3.93	1.89	554	GKT29587.1	GKT29587	261	1.11e-25	N-acetylmuramoyl-L-alanine amidase, partial [Aduncisulcus paluster]	AF305058.1	AF305058	392	0	Scapharca broughtonii 16S ribosomal RNA gene, partial sequence; mitochondrial gene for mitochondrial product	--	--	--	--	Q3BAI2	153	1.7e-12	Uncharacterized protein ORF91 OS=Phalaenopsis aphrodite subsp. formosana OX=308872 PE=4 SV=1
Cluster-10902.17687	3	1	1	4	4	4.31	5	0	2	3	4	7	8	8	13	0.3	0.1	0.11	0.42	0.41	0.46	0.51	0	0.21	0.32	0.45	0.72	0.82	0.83	1.23	849	--	--	--	--	--	--	--	--	--	--	--	--	--	--	--	--	--	--
Cluster-10902.14793	2	26.94	7	29.21	13	11	0	0	0	0	0	4	0	2	0	0.83	11.56	3.4	12.16	5.53	5.07	0	0	0	0	0	1.65	0	0.89	0	415	--	--	--	--	--	--	--	--	--	--	--	--	--	--	--	--	--	--
Cluster-10902.14795	77	32	116	63	78	71	84	66	37	22	91	39	53	32	34	2	0.86	3.44	1.72	2.09	1.96	2.27	2.27	1.02	0.61	2.63	1.06	1.41	0.86	0.87	2431	--	--	--	--	--	--	--	--	--	--	--	--	--	--	--	--	--	--
Cluster-10902.14798	37	47	33	24	56	34	76	39	53.81	79	58	96	53	39	75	39.87	52.01	42.37	24.39	61.29	42.28	80	58.91	69.43	95.57	77.01	96.47	61.73	46.23	59.88	323	--	--	--	--	--	--	--	--	--	--	--	--	--	--	--	--	--	--
Cluster-19867.0	0	0	1	0	0	0	2	9	2	2	0	3	0	0	4	0	0	0.27	0	0	0	0.48	2.86	0.52	0.51	0	0.72	0	0	0.85	520	--	--	--	--	--	--	--	--	--	--	--	--	--	--	--	--	--	--
Cluster-10902.11457	0	0	1	2	1	3	1	0	1	3	0	1	5	8	2	0	0	0.12	0.22	0.11	0.34	0.11	0	0.11	0.34	0	0.11	0.54	0.88	0.2	817	--	--	--	--	--	--	--	--	--	--	--	--	--	--	--	--	--	--
Cluster-10902.52774	81.76	46.51	52.02	79.77	74.01	110.6	48.8	23.07	37.97	30.02	45.1	36.54	148.58	76.98	96.48	3.64	2.16	2.65	3.75	3.4	5.27	2.26	1.37	1.81	1.43	2.24	1.7	6.82	3.58	4.2	1535	--	--	--	--	--	--	--	--	--	--	K11153	RDH12	retinol dehydrogenase 12	http://www.genome.jp/dbget-bin/www_bget?ko:K11153	--	--	--	--
Cluster-10902.16157	26	29	29	27	42	42	22	23	30	15	34	16	57	58	42	1.04	1.21	1.33	1.14	1.74	1.8	0.92	1.23	1.29	0.64	1.52	0.67	2.35	2.43	1.65	1673	CAH3192035.1	CAH3192035	411	7.46e-40	unnamed protein product, partial [Porites evermanni]	--	--	--	--	--	--	--	--	--	B3EWY9	298	9.26e-27	Mucin-like protein (Fragment) OS=Acropora millepora OX=45264 PE=1 SV=1
Cluster-14738.0	3	3	4	1	9	5	6	7	4	1	3	0	12	7	7	0.19	0.2	0.29	0.07	0.59	0.34	0.4	0.6	0.27	0.07	0.21	0	0.79	0.47	0.43	1158	XP_014773787.1	XP_014773787	139	9.44e-07	uncharacterized protein LOC106871694 [Octopus bimaculoides]	--	--	--	--	--	--	--	--	--	--	--	--	--
Cluster-10902.7684	6	0	2	0	2	12	1	0	2	0	0	1	5	3	7	0.42	0	0.16	0	0.15	0.91	0.07	0	0.15	0	0	0.07	0.36	0.22	0.48	1076	--	--	--	--	--	--	--	--	--	--	--	--	--	--	--	--	--	--
Cluster-23048.0	1	1	0	0	0	1	2	14	0	0	0	0	0	0	0	0.51	0.53	0	0	0	0.57	1.03	9.83	0	0	0	0	0	0	0	388	--	--	--	--	--	--	--	--	--	--	--	--	--	--	--	--	--	--
Cluster-19267.0	17	10	22	17	19	60	25	22	16	7	22	34	59	28	41	1.84	1.12	2.73	1.92	2.12	6.98	2.79	3.17	1.87	0.81	2.68	3.8	6.6	3.17	4.21	803	--	--	--	--	--	--	--	--	--	--	--	--	--	--	--	--	--	--
Cluster-10902.54320	112	65	92	107	171	478	114	72	92.1	53	88	49	186	169.84	173	1.58	0.95	1.48	1.59	2.49	7.17	1.67	1.35	1.38	0.8	1.38	0.72	2.69	2.49	2.41	4229	XP_006815924.1	XP_006815924	1963	1.61e-253	PREDICTED: uncharacterized protein LOC102805539 [Saccoglossus kowalevskii]	--	--	--	--	--	--	--	--	--	--	--	--	--
Cluster-10902.54329	7	16	9.36	7	12	24	25	0	26	17	15	26	14	10	17	0.2	0.47	0.3	0.21	0.35	0.72	0.74	0	0.78	0.51	0.47	0.77	0.41	0.29	0.47	2254	--	--	--	--	--	--	--	--	--	--	--	--	--	--	--	--	--	--
Cluster-10902.69966	2	17	1	2	2	2	0	0	0	0	0	1	1	0	0	0.24	2.13	0.14	0.25	0.25	0.26	0	0	0	0	0	0.12	0.12	0	0	750	--	--	--	--	--	--	--	--	--	--	--	--	--	--	--	--	--	--
Cluster-10902.8755	59	30	46	76	66	111	47	18	45	10	78	32	75	76	44	1.69	0.89	1.5	2.29	1.95	3.38	1.4	0.68	1.37	0.31	2.48	0.96	2.2	2.26	1.24	2232	XP_015770948.1	XP_015770948	199	1.96e-13	PREDICTED: D(2) dopamine receptor-like [Acropora digitifera]	--	--	--	--	--	K04153	HTR1	5-hydroxytryptamine receptor 1	http://www.genome.jp/dbget-bin/www_bget?ko:K04153	Q9TTM9	168	6.51e-11	Alpha-1D adrenergic receptor OS=Sus scrofa OX=9823 GN=ADRA1D PE=3 SV=1
Cluster-14173.1	13	9	5	11	12	25	9	0	15	3	3	8	12	20	22	0.5	0.36	0.22	0.45	0.48	1.03	0.36	0	0.62	0.12	0.13	0.32	0.48	0.81	0.83	1726	--	--	--	--	--	--	--	--	--	--	--	--	--	--	--	--	--	--
Cluster-10902.9486	10	0	3	1	2	17	1	0	8	8	3	6	23	8	13	0.43	0	0.15	0.05	0.09	0.79	0.05	0	0.37	0.37	0.15	0.27	1.03	0.36	0.55	1567	--	--	--	--	--	--	--	--	--	--	--	--	--	--	--	--	--	--
Cluster-1655.0	0	0	2	0	1	0	3	0	0	0	0	1	4	5	4	0	0	0.25	0	0.11	0	0.34	0	0	0	0	0.11	0.46	0.58	0.42	794	--	--	--	--	--	--	--	--	--	--	--	--	--	--	--	--	--	--
Cluster-10902.5864	2	1	1	0	4	8	4	0	5	5	1	0	4	8	1	0.23	0.12	0.13	0	0.47	0.99	0.47	0	0.62	0.62	0.13	0	0.48	0.96	0.11	772	--	--	--	--	--	--	--	--	--	--	--	--	--	--	--	--	--	--
Cluster-21869.0	2	3	5.03	1	2	6	1	0	1	0	1	2	0	0	0	0.14	0.23	0.42	0.08	0.15	0.46	0.07	0	0.08	0	0.08	0.15	0	0	0	1059	--	--	--	--	--	--	--	--	--	--	--	--	--	--	--	--	--	--
Cluster-10902.10718	23	8	5	8	12	33	10	0	8	6	5	13	20	34	24	4.72	1.7	1.18	1.69	2.53	7.35	2.1	0	1.8	1.33	1.17	2.72	4.26	7.35	4.5	557	--	--	--	--	--	--	--	--	--	--	--	--	--	--	--	--	--	--
Cluster-10902.35246	22.99	18	22	27.2	20.86	26.59	12.25	2	14	25.99	12.22	25	13	20	33.94	6.68	5.41	7.41	8.04	6.22	8.46	3.62	0.78	4.52	8.2	4.08	7.31	3.95	6.15	8.74	475	--	--	--	--	--	--	--	--	--	--	--	--	--	--	--	--	--	--
Cluster-10902.35248	4239.93	1689.99	3053.03	4484.89	3704.19	3831.9	5060.17	4474.74	2474	1131.32	5576	3299	6109.01	5708.6	9161.65	89.65	37.17	73.75	100.26	80.87	86.35	111.46	125.64	55.8	25.6	131.19	73.16	132.78	125.77	191.05	2914	--	--	--	--	--	--	--	--	--	--	--	--	--	--	--	--	--	--
Cluster-10902.13160	1	1	1	1	1	0	2	6	9	0	4	6	1	2	4	0.08	0.08	0.09	0.08	0.08	0	0.16	0.63	0.77	0	0.36	0.49	0.08	0.17	0.31	989	--	--	--	--	--	--	--	--	--	--	--	--	--	--	--	--	--	--
Cluster-10902.18231	22.37	16.81	19.27	35.48	447.47	23.12	23.67	89.26	45.79	30.47	92.63	76.1	47.96	24.41	47.27	5.4	4.2	5.38	8.77	111.04	6.08	5.83	28.97	12.19	7.97	25.57	18.63	12.07	6.23	10.3	515	XP_024345032.1	XP_024345032	476	7.14e-59	hypothetical protein EGR_11314 [Echinococcus granulosus] >EUB53836.1 hypothetical protein EGR_11314 [Echinococcus granulosus]	OD957435.1	OD957435	509	0	Naegleria fowleri Karachi_NF001 strain	--	--	--	--	--	--	--	--
Cluster-10902.19891	17	11	11	3	11	14	3	0	3	0	10	2	7	6	5	0.64	0.43	0.47	0.12	0.43	0.56	0.12	0	0.12	0	0.42	0.08	0.27	0.23	0.18	1769	--	--	--	--	--	--	--	--	--	--	--	--	--	--	--	--	--	--
Cluster-22789.0	4	2	3	10	4	8	5	10	4	3	16	4	17	6	15	1.05	0.54	0.91	2.68	1.08	2.29	1.34	3.53	1.16	0.85	4.81	1.06	4.66	1.67	3.53	496	--	--	--	--	--	--	--	--	--	--	--	--	--	--	--	--	--	--
Cluster-17692.0	3	4	4	4	3	5	2	0	4	6	4	12	1	3	2	0.55	0.76	0.85	0.76	0.57	1	0.38	0	0.8	1.19	0.83	2.25	0.19	0.58	0.34	589	--	--	--	--	--	--	--	--	--	--	--	--	--	--	--	--	--	--
Cluster-10902.51420	1	0	1	0	1	1	3	0	4	2	0	0	7	9	7	0.39	0	0.45	0	0.39	0.43	1.17	0	1.73	0.84	0	0	2.84	3.7	2.32	426	--	--	--	--	--	--	--	--	--	--	--	--	--	--	--	--	--	--
Cluster-10902.26790	0	0	0	3	4	2	4	0	0	1	8	6	2	4	2	0	0	0	0.28	0.36	0.19	0.37	0	0	0.09	0.79	0.55	0.18	0.37	0.17	918	--	--	--	--	--	--	--	--	--	--	--	--	--	--	--	--	--	--
Cluster-19036.1	25.02	9	16	16	21	42	36	45	13	23	18	12	99	89	62	0.88	0.33	0.64	0.59	0.76	1.57	1.31	2.09	0.49	0.86	0.7	0.44	3.56	3.25	2.13	1876	--	--	--	--	--	--	--	--	--	--	--	--	--	--	--	--	--	--
Cluster-12457.0	8	4	2	1	3	8	0	0	1	0	0	0	5	2	0	2.25	1.16	0.65	0.29	0.86	2.46	0	0	0.31	0	0	0	1.47	0.59	0	482	--	--	--	--	--	--	--	--	--	--	--	--	--	--	--	--	--	--
Cluster-10902.18541	55	18	41	37	46	54	58	59	40	20	30	27	74	65	51	2.34	0.79	1.99	1.66	2.02	2.45	2.56	3.33	1.82	0.91	1.42	1.2	3.23	2.88	2.12	1597	XP_057299049.1	XP_057299049	303	1.92e-28	ras-related protein Rab-3-like isoform X1 [Hydractinia symbiolongicarpus]	--	--	--	--	--	--	--	--	--	P11023	270	8.72e-26	Ras-related protein Rab-3A OS=Bos taurus OX=9913 GN=RAB3A PE=1 SV=3
Cluster-10902.24678	1	2.96	3	4	8.15	7.12	1	0	3	3	1.47	2	12	5.04	5	0.42	1.28	1.47	1.68	3.49	3.31	0.42	0	1.42	1.37	0.72	0.83	5.29	2.25	1.78	414	GFO34950.1	GFO34950	142	1.12e-08	transposable element p transposase [Plakobranchus ocellatus]	--	--	--	--	--	--	--	--	--	--	--	--	--
Cluster-10902.18544	5	4	1	0	0	3	4	0	1	2	1	9	0	0	0	0.53	0.44	0.12	0	0	0.34	0.44	0	0.11	0.23	0.12	0.99	0	0	0	814	--	--	--	--	--	--	--	--	--	--	--	--	--	--	--	--	--	--
Cluster-10902.13537	3	6	1	2	3	3	3	0	4	2	1	0	5	3	15	0.42	0.88	0.16	0.29	0.43	0.46	0.43	0	0.61	0.3	0.16	0	0.73	0.44	1.98	683	--	--	--	--	--	--	--	--	--	--	--	--	--	--	--	--	--	--
Cluster-10902.45659	8	7	2	1	2	1	3	0	4	5	1	2	2	0	1	3.61	3.26	1.05	0.45	0.92	0.5	1.36	0	2.05	2.47	0.53	0.89	0.95	0	0.38	404	--	--	--	--	--	--	--	--	--	--	--	--	--	--	--	--	--	--
Cluster-10902.30986	13.51	21.72	14.95	17.11	15.48	12.06	7.73	0	15.53	17.01	2.04	7.32	11.3	6.06	11.85	2.48	4.12	3.16	3.24	2.92	2.39	1.45	0	3.11	3.36	0.42	1.37	2.15	1.17	2	590	XP_060603698.1	XP_060603698	166	2.2e-10	uncharacterized protein LOC132756600 [Ruditapes philippinarum]	--	--	--	--	--	--	--	--	--	--	--	--	--
Cluster-10902.6138	31.54	27.4	23.12	25.28	14.76	29.45	65.14	68	35.7	16.81	33.02	25.26	20.69	22.84	29.24	0.38	0.34	0.32	0.32	0.18	0.38	0.81	1.08	0.46	0.22	0.44	0.32	0.25	0.28	0.35	4923	XP_057298063.1	XP_057298063	325	7.98e-27	myotubularin-related protein DDB_G0290005-like [Hydractinia symbiolongicarpus]	--	--	--	--	--	--	--	--	--	--	--	--	--
Cluster-22336.0	1	0	0	0	0	0	1	0	0	3	0	0	12	9	4	0.07	0	0	0	0	0	0.08	0	0	0.24	0	0	0.92	0.7	0.29	1035	--	--	--	--	--	--	--	--	--	--	--	--	--	--	--	--	--	--
Cluster-2349.0	0	0	0	0	0	0	0	0	0	0	0	0	0	0	0	0	0	0	0	0	0	0	0	0	0	0	0	0	0	0	519	--	--	--	--	--	--	--	--	--	--	--	--	--	--	--	--	--	--
Cluster-6950.0	6	1	3	1	3	6	3	5	0	3	2	3	2	2	0	1.36	0.23	0.78	0.23	0.7	1.48	0.69	1.52	0	0.73	0.52	0.69	0.47	0.48	0	531	--	--	--	--	--	--	--	--	--	--	--	--	--	--	--	--	--	--
Cluster-10902.46305	24	14	26	19	14	29	17	0	16	16	11	14	8	11	7	1.04	0.63	1.29	0.87	0.63	1.34	0.76	0	0.74	0.74	0.53	0.63	0.36	0.5	0.3	1572	--	--	--	--	--	--	--	--	--	--	--	--	--	--	--	--	--	--
Cluster-15531.2	196	99	130	229.99	349	503	136	96	110	94	80	77	186	140	187	5.21	2.74	3.95	6.46	9.58	14.26	3.76	3.39	3.12	2.68	2.37	2.14	5.09	3.88	4.89	2377	XP_002156622.1	XP_002156622	542	2.27e-61	lactoylglutathione lyase [Hydra vulgaris]	XM_058554443.1	XM_058554443	62	3.08798e-20	PREDICTED: Diceros bicornis minor glyoxalase I (GLO1), mRNA	K01759	GLO1, gloA	lactoylglutathione lyase	http://www.genome.jp/dbget-bin/www_bget?ko:K01759	Q4R5F2	493	2.19e-56	Lactoylglutathione lyase OS=Macaca fascicularis OX=9541 GN=GLO1 PE=2 SV=3
Cluster-15531.1	0	3	0	8	3	12	2	0	0	1	0	1	2	3	0	0	0.31	0	0.84	0.31	1.29	0.21	0	0	0.11	0	0.1	0.21	0.31	0	844	--	--	--	--	--	--	--	--	--	--	--	--	--	--	--	--	--	--
Cluster-10902.47654	9	8	6	10	13	7	1	0	4	3	0	0	1	1	1	0.61	0.57	0.47	0.72	0.92	0.51	0.07	0	0.29	0.22	0	0	0.07	0.07	0.07	1103	XP_057298088.1	XP_057298088	165	1.61e-09	uncharacterized protein LOC130629015 [Hydractinia symbiolongicarpus]	--	--	--	--	--	--	--	--	--	Q8N2G6	122	2.73e-06	Zinc finger CCHC domain-containing protein 24 OS=Homo sapiens OX=9606 GN=ZCCHC24 PE=1 SV=1
Cluster-10902.47652	52	25	59	66	65.03	67.32	62	73.19	54	41	141.96	81	52.47	58.02	114.01	3.78	1.89	4.92	5.04	4.88	5.25	4.68	7.09	4.23	3.2	11.58	6.13	3.94	4.41	7.99	1053	--	--	--	--	--	--	--	--	--	--	--	--	--	--	--	--	--	--
Cluster-10902.34191	7338	17734.1	9651	15744.7	10077	5155	5231	2113	8231	10799	2956	8195	2735	3011	3335	90.33	227.16	135.67	205.21	128.12	67.58	67.15	34.53	107.94	142.24	40.45	105.97	34.59	38.61	40.66	4796	XP_057299359.1	XP_057299359	1349	1.02e-168	serine/threonine-protein kinase NIM1-like [Hydractinia symbiolongicarpus]	XM_021498199.1	XM_021498199	45	1.77091e-10	PREDICTED: Mizuhopecten yessoensis serine/threonine-protein kinase NIM1-like (LOC110450596), mRNA	K16310	NIM1	serine/threonine-protein kinase NIM1	http://www.genome.jp/dbget-bin/www_bget?ko:K16310	Q8IY84	1066	4.24e-130	Serine/threonine-protein kinase NIM1 OS=Homo sapiens OX=9606 GN=NIM1K PE=1 SV=1
Cluster-10902.31611	33.76	31.77	34.99	52.31	44.98	37.82	39.55	15	33	34.12	28.9	52.03	56.28	61.02	117.29	39.88	38.55	49.36	57.92	53.95	51.8	45.54	24.93	46.96	45.41	42.36	56.96	72.1	79.6	101.43	317	--	--	--	--	--	--	--	--	--	--	--	--	--	--	--	--	--	--
Cluster-10902.60794	8	1	7	0	1	8	4	0	5	1	0	0	3.02	3	0.79	1.09	0.14	1.09	0	0.14	1.17	0.56	0	0.74	0.15	0	0	0.42	0.43	0.1	698	--	--	--	--	--	--	--	--	--	--	--	--	--	--	--	--	--	--
Cluster-10902.3315	10	13	8	11	16	14	3	0	7	7	4	4	5	5	3	0.27	0.36	0.25	0.31	0.44	0.4	0.08	0	0.2	0.2	0.12	0.11	0.14	0.14	0.08	2354	--	--	--	--	--	--	--	--	--	--	--	--	--	--	--	--	--	--
Cluster-10902.15152	311	121.99	171	160.95	182	382.55	364	173	161	151.91	188	180	780.25	810.87	559	3.1	1.26	1.94	1.7	1.87	4.06	3.78	2.29	1.71	1.62	2.08	1.88	7.98	8.41	5.52	5860	XP_057309340.1	XP_057309340	1701	1.39e-209	diacylglycerol kinase theta-like [Hydractinia symbiolongicarpus]	--	--	--	--	--	K00901	dgkA, DGK	diacylglycerol kinase (ATP)	http://www.genome.jp/dbget-bin/www_bget?ko:K00901	Q6P5E8	918	4.5e-103	Diacylglycerol kinase theta OS=Mus musculus OX=10090 GN=Dgkq PE=1 SV=1
Cluster-11026.0	26	34	18	25	34	17	47	59	33	72	30	53	32	33	58	5.37	7.27	4.29	5.31	7.22	3.81	9.93	16.34	7.48	16.08	7.05	11.15	6.87	7.18	10.94	555	--	--	--	--	--	--	--	--	--	--	--	--	--	--	--	--	--	--
Cluster-10902.24016	2	22.98	2	9	8.22	4	0	0	0	1	0	1	0	0	0	1.01	11.96	1.18	4.5	4.24	2.25	0	0	0	0.55	0	0.5	0	0	0	390	--	--	--	--	--	--	--	--	--	--	--	--	--	--	--	--	--	--
Cluster-10902.24015	0	13.69	5	16.99	5.98	1	0	0	1	0.98	0	0	0	0	0	0	5.6	2.31	6.75	2.43	0.44	0	0	0.45	0.42	0	0	0	0	0	422	--	--	--	--	--	--	--	--	--	--	--	--	--	--	--	--	--	--
Cluster-10902.24014	118.55	624.29	210.99	363.69	186.1	187.43	13	12	46.55	27.03	16	27.05	3.05	6.28	9	7.6	41.58	15.49	24.49	12.31	12.86	0.86	1.02	3.21	1.86	1.15	1.81	0.2	0.42	0.56	1156	--	--	--	--	--	--	--	--	--	--	--	--	--	--	--	--	--	--
Cluster-10902.24013	0	1.01	0	3.75	2	1	3	0	1	0	0	0	4	2.15	4.48	0	0.89	0	3.1	1.75	0.98	2.54	0	1.02	0	0	0	3.7	2.02	2.96	339	CAB3981081.1	CAB3981081	363	1.11e-40	Hypothetical predicted protein [Paramuricea clavata]	--	--	--	--	--	--	--	--	--	P11369	147	5.6e-11	LINE-1 retrotransposable element ORF2 protein OS=Mus musculus OX=10090 GN=Pol PE=1 SV=2
Cluster-10902.66796	14	38	14	39	7	17	0	0	1	0	1	0	0	0	1	2.92	8.22	3.38	8.38	1.5	3.86	0	0	0.23	0	0.24	0	0	0	0.19	552	--	--	--	--	--	--	--	--	--	--	--	--	--	--	--	--	--	--
Cluster-10902.61441	2	1	0	3	0	1	0	0	3	0	0	0	2	4	4	0.34	0.18	0	0.52	0	0.18	0	0	0.55	0	0	0	0.35	0.71	0.63	616	--	--	--	--	--	--	--	--	--	--	--	--	--	--	--	--	--	--
Cluster-14239.1	1	6	1	15	0	1	0	0	0	0	0	0	0	0	0	0.53	3.29	0.62	7.88	0	0.59	0	0	0	0	0	0	0	0	0	384	--	--	--	--	--	--	--	--	--	--	--	--	--	--	--	--	--	--
Cluster-14239.0	2	18	11	25	6	5	0	0	0	0	0	0	0	0	0	0.62	5.78	3.97	7.89	1.91	1.71	0	0	0	0	0	0	0	0	0	462	--	--	--	--	--	--	--	--	--	--	--	--	--	--	--	--	--	--
Cluster-14198.0	0	3	1	6	3	2	0	0	0	0	0	0	0	0	0	0	0.81	0.3	1.61	0.81	0.57	0	0	0	0	0	0	0	0	0	496	--	--	--	--	--	--	--	--	--	--	--	--	--	--	--	--	--	--
Cluster-10902.1162	66	22	33	30	43	76	72	35	34	21	49	38	120	134	112	1.12	0.39	0.64	0.54	0.76	1.38	1.28	0.79	0.62	0.38	0.93	0.68	2.1	2.38	1.88	3550	XP_057308930.1	XP_057308930	490	1.15e-50	uncharacterized protein LOC130647183 [Hydractinia symbiolongicarpus]	--	--	--	--	--	--	--	--	--	--	--	--	--
Cluster-10902.28023	7	27	5	15	7	2	0	0	13	19	0	9	0	3	0	0.44	1.77	0.36	0.99	0.46	0.13	0	0	0.88	1.28	0	0.59	0	0.2	0	1171	XP_047122874.1	XP_047122874	460	8.58e-51	uncharacterized protein LOC124806198 [Hydra vulgaris]	--	--	--	--	--	--	--	--	--	--	--	--	--
Cluster-10902.28026	319	128	269	272	312	620	370.99	1074	229	142	256	209	451	488	351	15.07	6.29	14.54	13.53	15.21	31.3	18.21	67.46	11.59	7.19	13.5	10.31	21.94	24.06	16.16	1465	--	--	--	--	--	--	--	--	--	--	--	--	--	--	--	--	--	--
Cluster-10902.20211	2912.93	4552.2	2671.92	4567.57	3447.57	2175.55	2162.27	636.85	3720.29	2870.06	636.07	2809.62	180	265	165.99	234.12	379.94	246.19	384.57	285.69	187.49	179.91	68.17	321.94	247.63	57.34	234.41	14.93	22.27	12.81	981	KAJ8029393.1	KAJ8029393	227	9.35e-19	Receptor expression-enhancing protein 5 [Holothuria leucospilota]	--	--	--	--	--	K17279	REEP5_6	receptor expression-enhancing protein 5/6	http://www.genome.jp/dbget-bin/www_bget?ko:K17279	Q32LG5	206	4.21e-18	Receptor expression-enhancing protein 6 OS=Bos taurus OX=9913 GN=REEP6 PE=1 SV=1
Cluster-10902.2602	147	39	54	44	56	102	173	24	98	53	60	94	203	172	154	2.51	0.69	1.06	0.8	0.99	1.86	3.08	0.55	1.79	0.97	1.14	1.69	3.57	3.07	2.6	3533	XP_057293584.1	XP_057293584	1338	1.61e-170	uncharacterized protein LOC130622168 [Hydractinia symbiolongicarpus]	--	--	--	--	--	--	--	--	--	P58658	219	4.65e-17	Protein eva-1 homolog C OS=Homo sapiens OX=9606 GN=EVA1C PE=1 SV=1
Cluster-20148.0	11	13	6	6	6	8	26	16	15	15	11	13	13	5	7	0.4	0.49	0.25	0.23	0.22	0.31	0.98	0.77	0.58	0.58	0.44	0.49	0.48	0.19	0.25	1826	XP_057298769.1	XP_057298769	178	4.66e-10	uncharacterized protein LOC130629535 [Hydractinia symbiolongicarpus]	--	--	--	--	--	--	--	--	--	--	--	--	--
Cluster-10902.17167	14.12	17	14.28	3.07	10	13.46	9.1	13	17	20.54	18.85	12.26	8.08	8	9.01	1.16	1.45	1.35	0.27	0.85	1.19	0.78	1.43	1.51	1.82	1.74	1.05	0.69	0.69	0.71	964	--	--	--	--	--	--	--	--	--	--	--	--	--	--	--	--	--	--
Cluster-6033.0	2	0	0	2	5	4	1.67	6.32	0	0	0	3	9	2.97	6	0.26	0	0	0.27	0.66	0.55	0.22	1.08	0	0	0	0.4	1.19	0.4	0.72	723	KAJ8041116.1	KAJ8041116	255	2.33e-22	hypothetical protein HOLleu_11842 [Holothuria leucospilota]	--	--	--	--	--	--	--	--	--	--	--	--	--
Cluster-10902.17168	0	0	0	1.07	0	0	1	0	5	1	0	0	6	1	1	0	0	0	0.43	0	0	0.4	0	2.23	0.43	0	0	2.5	0.42	0.34	422	--	--	--	--	--	--	--	--	--	--	--	--	--	--	--	--	--	--
Cluster-10902.56225	14	9	16	6	14	13	16	0	5	3	9	4	6	9	7	0.46	0.31	0.61	0.21	0.48	0.46	0.55	0	0.18	0.11	0.33	0.14	0.2	0.31	0.23	1967	--	--	--	--	--	--	--	--	--	--	--	--	--	--	--	--	--	--
Cluster-10902.25765	11	9	6	0	4.01	2	4	2	2	9	4	2	3	7	0	0.5	0.42	0.31	0	0.19	0.1	0.19	0.12	0.1	0.43	0.2	0.09	0.14	0.33	0	1522	--	--	--	--	--	--	--	--	--	--	--	--	--	--	--	--	--	--
Cluster-10902.24824	7	9.45	4	7.03	11.42	7	2	0	11	5	7	4	0	3	1.09	0.58	0.81	0.38	0.61	0.97	0.62	0.17	0	0.98	0.44	0.65	0.34	0	0.26	0.09	963	RXM30604.1	RXM30604	145	7.81e-07	hypothetical protein EOD39_1904 [Acipenser ruthenus]	--	--	--	--	--	--	--	--	--	--	--	--	--
Cluster-10902.24820	9	2.93	8.75	2	1	1	2	0	2	0	2	1	3	6	3	0.71	0.24	0.79	0.17	0.08	0.08	0.16	0	0.17	0	0.18	0.08	0.24	0.5	0.23	993	--	--	--	--	--	--	--	--	--	--	--	--	--	--	--	--	--	--
Cluster-10902.55750	3	3	2	10	5	0	0	0	0	0	3	2	0	3	3	0.37	0.39	0.29	1.29	0.64	0	0	0	0	0	0.42	0.26	0	0.39	0.35	737	--	--	--	--	--	--	--	--	--	--	--	--	--	--	--	--	--	--
Cluster-10902.55753	211.39	78	110	58	124	201	307.59	32	281	174	107	197	306	308	310.01	1.83	0.7	1.09	0.53	1.11	1.86	2.78	0.37	2.59	1.61	1.03	1.8	2.73	2.78	2.67	6687	XP_057294866.1	XP_057294866	419	3.78e-37	uncharacterized protein LOC130623404 [Hydractinia symbiolongicarpus]	--	--	--	--	--	--	--	--	--	P50282	155	1.11e-08	Matrix metalloproteinase-9 OS=Rattus norvegicus OX=10116 GN=Mmp9 PE=2 SV=1
Cluster-10902.9734	4	5	4	1	0	0	5	0	4	1	0	9	3	2	0	0.27	0.34	0.3	0.07	0	0	0.34	0	0.29	0.07	0	0.62	0.21	0.14	0	1126	--	--	--	--	--	--	--	--	--	--	--	--	--	--	--	--	--	--
Cluster-10902.19345	335.92	385.06	373	249.99	253	172	330.99	78	275.82	265.25	474.51	516	422	445	414.95	11.75	14.01	14.92	9.23	9.14	6.42	12.05	3.63	10.32	9.94	18.51	18.89	15.19	16.24	14.23	1876	XP_057291801.1	XP_057291801	499	1.97e-55	uncharacterized protein LOC130614387 [Hydractinia symbiolongicarpus]	--	--	--	--	--	--	--	--	--	--	--	--	--
Cluster-10902.54487	3	12	1	4	3	3	4.46	0	3	0	0	1	8	2	3	0.2	0.85	0.08	0.29	0.21	0.22	0.31	0	0.22	0	0	0.07	0.56	0.14	0.2	1107	--	--	--	--	--	--	--	--	--	--	--	--	--	--	--	--	--	--
Cluster-10902.54486	6	2	4	0	1	0	2	0	1	2	1	2	0	3	0	1.05	0.36	0.81	0	0.18	0	0.36	0	0.19	0.38	0.2	0.36	0	0.55	0	604	--	--	--	--	--	--	--	--	--	--	--	--	--	--	--	--	--	--
Cluster-10902.3158	59	14	19	8	30	71	22	0	11	2	10	2	52	36	39	0.88	0.22	0.32	0.13	0.46	1.13	0.34	0	0.17	0.03	0.17	0.03	0.79	0.56	0.57	4019	KAG8235751.1	KAG8235751	155	3.2e-07	hypothetical protein J437_LFUL016166 [Ladona fulva]	--	--	--	--	--	--	--	--	--	--	--	--	--
Cluster-10902.3159	1190.9	621.05	820.75	755.93	1070	1263	866.01	773.15	716	435.99	698	542	1678.01	1413	1531.24	16.88	9.16	13.29	11.34	15.67	19.07	12.8	14.55	10.82	6.61	11	8.07	24.44	20.87	21.48	4203	XP_057292521.1	XP_057292521	554	4.75e-56	rho GTPase-activating protein gacF-like [Hydractinia symbiolongicarpus]	--	--	--	--	--	--	--	--	--	Q9H4G4	262	7.26e-25	Golgi-associated plant pathogenesis-related protein 1 OS=Homo sapiens OX=9606 GN=GLIPR2 PE=1 SV=3
Cluster-10902.3157	20	13	17	15	12	24	15	0	10	7	15	11	47	36	18	1.48	1	1.44	1.16	0.91	1.9	1.15	0	0.79	0.55	1.24	0.84	3.58	2.78	1.28	1042	CAH3039638.1	CAH3039638	210	6.29e-16	unnamed protein product, partial [Pocillopora meandrina]	--	--	--	--	--	--	--	--	--	C0HM36	122	2.23e-06	Echinolectin 1 OS=Echinometra lucunter OX=105361 PE=1 SV=1
Cluster-10902.3154	1	0	1	1	5	2	9	0	0	4	1	4	3	9	8	0.09	0	0.1	0.09	0.44	0.18	0.79	0	0	0.37	0.1	0.35	0.26	0.8	0.65	942	--	--	--	--	--	--	--	--	--	--	--	--	--	--	--	--	--	--
Cluster-18352.0	48	18	40	48	46	38	64	65	35	21	52	47	13	24	24	1.24	0.48	1.18	1.31	1.22	1.04	1.72	2.22	0.96	0.58	1.49	1.27	0.34	0.64	0.61	2446	XP_012555347.1	XP_012555347	404	3.35e-41	fibroblast growth factor 13 isoform X2 [Hydra vulgaris]	--	--	--	--	--	K22413	FGF11_12_13, FHF3_1_2	fibroblast growth factor 11/12/13	http://www.genome.jp/dbget-bin/www_bget?ko:K22413	Q6PBT8	174	2.22e-13	Putative fibroblast growth factor 1 OS=Danio rerio OX=7955 GN=fgf1 PE=2 SV=1
Cluster-19452.0	14	2	20	16	18	12	22	0	7	4	29	14	27	29	48.01	0.61	0.09	1	0.73	0.81	0.56	1	0	0.33	0.19	1.41	0.64	1.21	1.32	2.04	1564	--	--	--	--	--	--	--	--	--	--	--	--	--	--	--	--	--	--
Cluster-10237.0	0	2	0	10	0	19	2	0	2	0	7	2	10	3	1	0	0.22	0	1.11	0	2.18	0.22	0	0.23	0	0.84	0.22	1.1	0.34	0.1	810	CAI9621034.1	CAI9621034	209	4.58e-17	unnamed protein product [Staurois parvus]	--	--	--	--	--	--	--	--	--	P86733	198	5.88e-18	BPTI/Kunitz domain-containing protein (Fragment) OS=Haliotis asinina OX=109174 PE=1 SV=1
Cluster-10902.50670	32	11	17	13	30	18	24	69	12	16	33	17	8	18	16	2	0.71	1.22	0.85	1.93	1.2	1.55	5.73	0.8	1.07	2.31	1.11	0.51	1.17	0.97	1179	--	--	--	--	--	--	--	--	--	--	--	--	--	--	--	--	--	--
Cluster-10902.71542	175	84	127	106	168	120	219	429	119	48	329	85	120	153	121	3.34	1.67	2.77	2.14	3.31	2.44	4.35	10.86	2.42	0.98	6.98	1.7	2.35	3.04	2.28	3200	--	--	--	--	--	--	--	--	--	--	--	--	--	--	--	--	--	--
Cluster-10902.71540	1	1	3	4	2	5	4	1	1	1	1	3	11.96	8	14	0.37	0.38	1.29	1.48	0.76	2.03	1.49	0.5	0.41	0.4	0.43	1.1	4.63	3.14	4.45	433	--	--	--	--	--	--	--	--	--	--	--	--	--	--	--	--	--	--
Cluster-10902.32078	85	40	50	47	60	77	48	0	60	41	21	64.4	106	82	116	1.58	0.77	1.06	0.92	1.15	1.52	0.93	0	1.19	0.81	0.43	1.26	2.02	1.59	2.13	3277	XP_029182382.2	XP_029182382	1828	2.09e-229	uncharacterized protein LOC114950330 [Acropora millepora]	--	--	--	--	--	--	--	--	--	--	--	--	--
Cluster-10902.53136	4	5	3	7	4	4	3	0	8	1	5	4	3	5	1	0.32	0.42	0.28	0.59	0.33	0.34	0.25	0	0.69	0.09	0.45	0.33	0.25	0.42	0.08	982	--	--	--	--	--	--	--	--	--	--	--	--	--	--	--	--	--	--
Cluster-10902.60983	10	2	4	0	0	1	3	0	1	0	0	1	4	3	5	2.79	0.58	1.29	0	0	0.31	0.85	0	0.31	0	0	0.28	1.17	0.89	1.24	483	--	--	--	--	--	--	--	--	--	--	--	--	--	--	--	--	--	--
Cluster-10902.45922	2.02	21.1	8.21	18.32	11.24	5	0	0	3	1	0	1	0	1	1	0.34	3.71	1.6	3.21	1.96	0.92	0	0	0.55	0.18	0	0.17	0	0.18	0.16	615	--	--	--	--	--	--	--	--	--	--	--	--	--	--	--	--	--	--
Cluster-10902.45923	1.41	1	4	5	3.96	2	0	0	0	0	0	2.74	0	1	0	1.17	0.85	3.93	3.99	3.34	1.89	0	0	0	0	0	2.16	0	0.9	0	342	--	--	--	--	--	--	--	--	--	--	--	--	--	--	--	--	--	--
Cluster-10902.53133	9	5	3	1	5	6	5	0	4	5	9	10	2.99	3	0	0.83	0.48	0.32	0.1	0.47	0.59	0.48	0	0.4	0.49	0.93	0.95	0.28	0.29	0	893	--	--	--	--	--	--	--	--	--	--	--	--	--	--	--	--	--	--
Cluster-10902.4167	1	4	1	0	4	5	1	0	3	0	2	0	13	5	3	0.11	0.46	0.13	0	0.46	0.6	0.11	0	0.36	0	0.25	0	1.49	0.58	0.31	791	--	--	--	--	--	--	--	--	--	--	--	--	--	--	--	--	--	--
Cluster-10902.74066	221	13	10	25	16	3	1657	16294	322	20	2595	11	417.94	584	11	1.48	0.09	0.08	0.18	0.11	0.02	11.56	144.59	2.29	0.14	19.27	0.08	2.87	4.07	0.07	8585	--	--	--	--	--	--	--	--	--	--	--	--	--	--	Q6J8G2	275	1.86e-22	Non-structural polyprotein pORF1 OS=Hepatitis E virus genotype 3 (isolate Swine/United States/swUS1) OX=512345 GN=ORF1 PE=3 SV=1
Cluster-10902.4163	1	0	2	0	2	0	8	10	3	1	1	0	0	0	1	0.74	0	1.74	0	1.5	0	5.81	10.17	2.58	0.82	0.88	0	0	0	0.58	352	XP_009027422.1	XP_009027422	226	1.28e-19	hypothetical protein HELRODRAFT_164161 [Helobdella robusta] >ESN94336.1 hypothetical protein HELRODRAFT_164161 [Helobdella robusta]	--	--	--	--	--	--	--	--	--	--	--	--	--
Cluster-10902.18226	5	10	4	0	2	1	3	0	2	4	0	3	1	5	9	0.87	1.8	0.8	0	0.36	0.19	0.53	0	0.38	0.75	0	0.53	0.18	0.91	1.45	607	--	--	--	--	--	--	--	--	--	--	--	--	--	--	--	--	--	--
Cluster-10902.38080	7	7	8	0	17	5	7	0	9	2	2	3	1	2	1	0.44	0.45	0.57	0	1.1	0.33	0.45	0	0.6	0.13	0.14	0.2	0.06	0.13	0.06	1179	--	--	--	--	--	--	--	--	--	--	--	--	--	--	--	--	--	--
Cluster-10902.38083	2	3	2	1	2	2	8	13	2	0	5	4.97	5	5	8	0.41	0.64	0.48	0.21	0.43	0.45	1.7	3.61	0.45	0	1.18	1.05	1.08	1.09	1.51	554	--	--	--	--	--	--	--	--	--	--	--	--	--	--	--	--	--	--
Cluster-10902.38084	79	629.11	275	911.19	226	130.02	1.77	4	25	68	6.88	16	6	5	9	3.7	30.66	14.75	44.98	10.93	6.51	0.09	0.25	1.26	3.42	0.36	0.78	0.29	0.24	0.41	1474	--	--	--	--	--	--	--	--	--	--	--	--	--	--	--	--	--	--
Cluster-10902.41979	8	4	4	13	13	12	1	0	2	0	0	1	2	1	2	0.27	0.14	0.15	0.46	0.45	0.43	0.03	0	0.07	0	0	0.03	0.07	0.03	0.07	1962	--	--	--	--	--	--	--	--	--	--	--	--	--	--	--	--	--	--
Cluster-20652.0	0	0	0	0	0	0	0	15	0	1	0	0	0	0	0	0	0	0	0	0	0	0	31.85	0	1.7	0	0	0	0	0	303	--	--	--	--	--	--	--	--	--	--	--	--	--	--	--	--	--	--
Cluster-10902.27629	31	37	34	28	27	31.06	58	36	25	35	87	34	94	62	124	5.1	6.31	6.45	4.77	4.57	5.53	9.8	7.93	4.49	6.21	16.23	5.73	16.05	10.73	18.94	625	--	--	--	--	--	--	--	--	--	--	--	--	--	--	--	--	--	--
Cluster-18415.0	2	10	2	6	6	5	2	0	1	0	0	1	0	2	6	0.2	1.06	0.23	0.64	0.63	0.55	0.21	0	0.11	0	0	0.11	0	0.21	0.58	834	--	--	--	--	--	--	--	--	--	--	--	--	--	--	--	--	--	--
Cluster-10902.32811	7	2	5	4	14	21	6.82	2	4	3	5	0	16	17	6	7.12	2.09	6.05	3.85	14.45	24.56	6.78	2.84	4.85	3.42	6.23	0	17.54	18.96	4.55	327	--	--	--	--	--	--	--	--	--	--	--	--	--	--	--	--	--	--
Cluster-10902.72035	62	152	71	147	136	51	17	6	31	30	16	30	8	8	8	0.98	2.5	1.28	2.46	2.22	0.86	0.28	0.13	0.52	0.51	0.28	0.5	0.13	0.13	0.13	3797	XP_022779250.1	XP_022779250	207	6.99e-13	collagen alpha-1(I) chain-like [Stylophora pistillata]	--	--	--	--	--	K19720	COL3A	collagen type III alpha	http://www.genome.jp/dbget-bin/www_bget?ko:K19720	D3YXG0	173	6.76e-11	Hemicentin-1 OS=Mus musculus OX=10090 GN=Hmcn1 PE=1 SV=1
Cluster-10902.14123	67	23	62	37	63	19	161	2	89	20	271.47	61	148	117	30	1.04	0.37	1.1	0.61	1.01	0.32	2.62	0.04	1.48	0.33	4.7	1	2.37	1.9	0.46	3850	XP_057291548.1	XP_057291548	1432	2.05e-173	uncharacterized protein LOC130614157 isoform X1 [Hydractinia symbiolongicarpus]	--	--	--	--	--	--	--	--	--	Q4LDE5	275	7.49e-23	Sushi, von Willebrand factor type A, EGF and pentraxin domain-containing protein 1 OS=Homo sapiens OX=9606 GN=SVEP1 PE=1 SV=3
Cluster-10902.37362	2	13.96	3	18	4.89	1	0	0	0	0	0	0	0	0	0	0.67	4.85	1.17	6.12	1.69	0.37	0	0	0	0	0	0	0	0	0	448	--	--	--	--	--	--	--	--	--	--	--	--	--	--	--	--	--	--
Cluster-10902.37367	368.99	660.81	421.84	938.35	437.89	411.2	270.55	18.74	197.36	209.46	187.06	283.33	330.17	239.95	390.25	64.1	118.94	84.43	168.43	78.25	77.3	48.21	4.36	37.43	39.25	36.85	50.35	59.52	43.83	62.68	607	--	--	--	--	--	--	--	--	--	--	--	--	--	--	--	--	--	--
Cluster-22753.0	0	0	1	1	7	6	0	0	0	1	2	3	8	7	7	0	0	0.12	0.11	0.78	0.7	0	0	0	0.12	0.24	0.34	0.9	0.8	0.72	801	--	--	--	--	--	--	--	--	--	--	--	--	--	--	--	--	--	--
Cluster-8280.0	1	0	1	0	0	0	0	0	1	0	1	0	0	0	0	0.13	0	0.15	0	0	0	0	0	0.14	0	0.14	0	0	0	0	724	--	--	--	--	--	--	--	--	--	--	--	--	--	--	--	--	--	--
Cluster-18495.1	1	0	1	0	0	0	28	17	0	0	2	0	0	0	0	0.06	0	0.06	0	0	0	1.65	1.28	0	0	0.13	0	0	0	0	1268	--	--	--	--	--	--	--	--	--	--	--	--	--	--	--	--	--	--
Cluster-18495.0	33	0	14	0	0	0	346	207	9	3	55	0	13	17	0	0.37	0	0.18	0	0	0	4.02	3.06	0.11	0.04	0.68	0	0.15	0.2	0	5265	CAJ2358125.1	CAJ2358125	262	2.76e-19	Structural polyprotein CDS [Astacus astacus]	--	--	--	--	--	--	--	--	--	Q9DSN8	229	1.78e-17	Structural polyprotein OS=Acute bee paralysis virus (strain Rothamsted) OX=1217067 GN=ORF2 PE=1 SV=2
Cluster-10902.13472	14	12	8	2	3	1	5	0	3	6	3	1	3	6	9	1.38	1.23	0.91	0.21	0.31	0.11	0.51	0	0.32	0.64	0.33	0.1	0.31	0.62	0.85	852	--	--	--	--	--	--	--	--	--	--	--	--	--	--	--	--	--	--
Cluster-20521.0	2	5	4	15	1	1	0	0	0	0	0	0	0	0	0	0.12	0.31	0.27	0.94	0.06	0.06	0	0	0	0	0	0	0	0	0	1224	--	--	--	--	--	--	--	--	--	--	--	--	--	--	--	--	--	--
Cluster-10902.26992	2	1	2	1	1	2.99	4	0	0	0	2	0	0	2	1	0.36	0.19	0.42	0.19	0.19	0.59	0.74	0	0	0	0.41	0	0	0.38	0.17	594	XP_057295241.1	XP_057295241	478	4.01e-52	uncharacterized protein LOC130623744 [Hydractinia symbiolongicarpus]	--	--	--	--	--	--	--	--	--	--	--	--	--
Cluster-10902.26998	7	7	8	17	12	18	12	0	12	16	5	17	24	8	34.01	1.25	1.29	1.64	3.13	2.2	3.47	2.19	0	2.33	3.07	1.01	3.1	4.44	1.5	5.59	599	--	--	--	--	--	--	--	--	--	--	--	--	--	--	--	--	--	--
Cluster-10902.47752	338	195	263	181	374	603	484	551	351	250	407	312	688	570	623.01	12.85	7.71	11.43	7.25	14.67	24.47	19.13	27.84	14.27	10.18	17.25	12.4	26.91	22.6	23.18	1750	XP_047126542.1	XP_047126542	215	3.24e-17	protein phosphatase 1 regulatory subunit 14B isoform X1 [Hydra vulgaris]	--	--	--	--	--	K17555	PPP1R14B	protein phosphatase 1 regulatory subunit 14B	http://www.genome.jp/dbget-bin/www_bget?ko:K17555	Q8R4R9	126	5.62e-07	Protein phosphatase 1 regulatory subunit 14C OS=Rattus norvegicus OX=10116 GN=Ppp1r14c PE=1 SV=1
Cluster-10902.47750	73	39.3	42	54	89	113	81	219	40	28	51	61	65	90	46	23.22	12.91	15.5	17.39	29.01	39.42	26.09	93.96	14.17	9.68	18.68	19.45	21.62	30.34	12.84	458	--	--	--	--	--	--	--	--	--	--	--	--	--	--	--	--	--	--
Cluster-10902.47757	2	8	8	4	0	2	0	0	1	3	0	2	2	3	2.95	0.32	1.34	1.49	0.67	0	0.35	0	0	0.18	0.52	0	0.33	0.33	0.51	0.44	632	--	--	--	--	--	--	--	--	--	--	--	--	--	--	--	--	--	--
Cluster-8832.2	26	42.5	35	20.5	33.5	29	94	14	89	33.5	28.5	107	20	83	29.5	4.62	7.82	7.16	3.76	6.12	5.57	17.11	3.33	17.26	6.42	5.74	19.42	3.68	15.5	4.84	600	--	--	--	--	--	--	--	--	--	--	--	--	--	--	--	--	--	--
Cluster-10902.24420	3	7.61	6	3	1.98	0	6	0	4	7	2	7	5	0	4	0.27	0.7	0.61	0.28	0.18	0	0.55	0	0.38	0.67	0.2	0.64	0.46	0	0.34	917	--	--	--	--	--	--	--	--	--	--	--	--	--	--	--	--	--	--
Cluster-10902.26334	13	8.16	6	3	4	4	4	0	4	3	1	6	4	5	3	1.35	0.88	0.71	0.32	0.43	0.45	0.43	0	0.45	0.33	0.12	0.64	0.43	0.54	0.3	826	XP_057290348.1	XP_057290348	248	2.77e-20	uncharacterized protein LOC130613047 [Hydractinia symbiolongicarpus]	--	--	--	--	--	--	--	--	--	--	--	--	--
Cluster-10902.26338	20	12	6	4	5.76	8	13	0	4.91	5	2	6	6	4	1	0.66	0.41	0.23	0.14	0.2	0.28	0.45	0	0.17	0.18	0.07	0.21	0.2	0.14	0.03	1969	QQP35877.1	QQP35877	259	6.32e-20	Uncharacterized protein FKW44_020812 [Caligus rogercresseyi] >QQP37885.1 Uncharacterized protein FKW44_018307 [Caligus rogercresseyi]	--	--	--	--	--	--	--	--	--	--	--	--	--
Cluster-10902.14906	13	18	9	16	9	24	7	11	15	27	20	16	39	38	41	0.35	0.5	0.28	0.46	0.25	0.69	0.2	0.39	0.43	0.78	0.6	0.45	1.08	1.07	1.09	2347	XP_057313359.1	XP_057313359	487	7.37e-50	QRFP-like peptide receptor [Hydractinia symbiolongicarpus]	--	--	--	--	--	--	--	--	--	P35407	193	2.37e-14	C-X-C chemokine receptor type 2 OS=Rattus norvegicus OX=10116 GN=Cxcr2 PE=2 SV=2
Cluster-10902.14904	4	0	1	4	3	1	1	0	0	0	0	0	5	6	2	0.57	0	0.16	0.59	0.44	0.15	0.15	0	0	0	0	0	0.74	0.9	0.27	676	--	--	--	--	--	--	--	--	--	--	--	--	--	--	--	--	--	--
Cluster-10902.14905	4	0	2	2	9	0	3	0	4	0	1	1	9	5	4	0.66	0	0.38	0.34	1.52	0	0.51	0	0.72	0	0.19	0.17	1.54	0.86	0.61	625	--	--	--	--	--	--	--	--	--	--	--	--	--	--	--	--	--	--
Cluster-10902.14908	253	203	238	357	644	1019	228	85	251	144	269	221	378	559	333	14.51	12.1	15.63	21.52	38.1	62.52	13.57	6.49	15.44	8.86	17.25	13.21	22.34	33.48	18.53	1258	XP_057316641.1	XP_057316641	166	7.9e-09	neurogenic locus notch homolog protein 1-like [Hydractinia symbiolongicarpus]	--	--	--	--	--	--	--	--	--	--	--	--	--
Cluster-10902.15058	7	3	7	3	1	6	4	4	3	0	1	0	4	4	3	1.89	0.84	2.19	0.83	0.28	1.77	1.1	1.45	0.9	0	0.31	0	1.13	1.14	0.72	490	--	--	--	--	--	--	--	--	--	--	--	--	--	--	--	--	--	--
Cluster-10902.8284	2	15	15	25	10	17	4	0	7	3	3	4	2	3	3	0.2	1.56	1.73	2.62	1.03	1.83	0.41	0	0.76	0.32	0.34	0.42	0.21	0.32	0.29	843	--	--	--	--	--	--	--	--	--	--	--	--	--	--	--	--	--	--
Cluster-10902.7878	11	6	8	2	12	7	3	0	2	4	0	0	0	7	1	1.04	0.59	0.87	0.2	1.17	0.71	0.29	0	0.2	0.41	0	0	0	0.69	0.09	877	--	--	--	--	--	--	--	--	--	--	--	--	--	--	--	--	--	--
Cluster-10902.10109	91	51.97	53	66	52.86	94	113	48	57	90	94	90	187	134.06	232.32	7.82	4.64	5.23	5.94	4.68	8.67	10.05	5.5	5.28	8.31	9.07	8.02	16.6	12.06	19.13	936	--	--	--	--	--	--	--	--	--	--	--	--	--	--	--	--	--	--
Cluster-10902.1285	15	21	15	55	14	13	0	0	5	11	1	2	1	2	0	2.28	3.3	2.62	8.65	2.19	2.13	0	0	0.83	1.8	0.17	0.31	0.16	0.32	0	654	--	--	--	--	--	--	--	--	--	--	--	--	--	--	--	--	--	--
Cluster-13827.1	2	3	0	0	0	0	0	0	0	3	1	5	0	0	0	0.34	0.54	0	0	0	0	0	0	0	0.56	0.2	0.88	0	0	0	610	--	--	--	--	--	--	--	--	--	--	--	--	--	--	--	--	--	--
Cluster-12215.2	0	0	0	3	3	1	3	5	1	1	1	2	3	2	2	0	0	0	0.71	0.71	0.25	0.7	1.54	0.25	0.25	0.26	0.47	0.72	0.49	0.42	527	--	--	--	--	--	--	--	--	--	--	--	--	--	--	--	--	--	--
Cluster-14476.1	34	14	23	6	15	30.27	26	0	9	16	21	14	45	43.95	37	1.33	0.57	1.03	0.25	0.61	1.27	1.06	0	0.38	0.67	0.92	0.57	1.82	1.8	1.42	1704	--	--	--	--	--	--	--	--	--	--	--	--	--	--	--	--	--	--
Cluster-1594.3	0	0	0	0	0	0	1	0	0	1	35.78	1	0	0	0	0	0	0	0	0	0	0.1	0	0	0.11	3.96	0.1	0	0	0	854	KAF4513756.1	KAF4513756	156	9.76e-09	hypothetical protein B566_EDAN011676 [Ephemera danica]	LM523522.1	LM523522	66	6.44627e-23	Parastrongyloides trichosuri genome assembly P_trichosuri_KNP ,scaffold PTRK_contig0000165	--	--	--	--	--	--	--	--
Cluster-10902.65363	69	20	52	17	44	63	67	14	46	6	105	32	124	95	92	1.39	0.42	1.2	0.36	0.92	1.35	1.41	0.37	0.99	0.13	2.36	0.68	2.57	2	1.83	3041	XP_057313945.1	XP_057313945	707	3.42e-79	uncharacterized protein LOC130655233 [Hydractinia symbiolongicarpus]	--	--	--	--	--	K12307	MSFD8, CLN7	MFS transporter, DHA1 family, ceroid-lipofuscinosis neuronal protein 7	http://www.genome.jp/dbget-bin/www_bget?ko:K12307	--	--	--	--
Cluster-10902.24780	24	34	29	24	29.5	36	30	4	34	15	33	38	48	63	73	1.35	1.99	1.87	1.42	1.71	2.17	1.75	0.3	2.05	0.91	2.08	2.23	2.78	3.7	3.99	1276	--	--	--	--	--	--	--	--	--	--	--	--	--	--	--	--	--	--
Cluster-10902.18719	13.08	3	10.83	2	8.97	6.21	16.39	2.39	4.19	13.15	7	7.01	26.57	33.23	31.14	2.63	0.62	2.51	0.41	1.85	1.35	3.37	0.64	0.92	2.85	1.6	1.43	5.54	7.03	5.72	563	--	--	--	--	--	--	--	--	--	--	--	--	--	--	--	--	--	--
Cluster-10902.18717	461.51	127.67	264.17	196.74	257	392.21	527.83	181.61	276.54	142.2	297.12	220.06	675.54	835.61	642.67	7.64	2.2	5	3.45	4.4	6.92	9.11	3.99	4.88	2.52	5.47	3.83	11.5	14.42	10.52	3639	XP_057308930.1	XP_057308930	579	1.5e-62	uncharacterized protein LOC130647183 [Hydractinia symbiolongicarpus]	--	--	--	--	--	--	--	--	--	--	--	--	--
Cluster-10902.18715	1	0	1	1	1	3	1	0	2	0	0	0	2.19	1	9	0.28	0	0.32	0.28	0.29	0.91	0.28	0	0.62	0	0	0	0.64	0.29	2.23	484	--	--	--	--	--	--	--	--	--	--	--	--	--	--	--	--	--	--
Cluster-10902.18713	0	0	0	1	1	0	2	0	0	2	0	0	1	4	6	0	0	0	1.23	1.34	0	2.58	0	0	3	0	0	1.44	5.88	5.73	310	--	--	--	--	--	--	--	--	--	--	--	--	--	--	--	--	--	--
Cluster-10902.6399	5	2	4	0	0	0	3	0	4	0	1	6	1	0	2	0.77	0.32	0.71	0	0	0	0.48	0	0.67	0	0.17	0.95	0.16	0	0.29	648	--	--	--	--	--	--	--	--	--	--	--	--	--	--	--	--	--	--
Cluster-10902.6398	17	0	0	20.86	10.2	6.96	12	0	31.96	0	31.21	9.91	0	0	0	8.98	0	0	10.87	5.5	4.1	6.32	0	19.28	0	19.39	5.11	0	0	0	385	--	--	--	--	--	OB794246.1	OB794246	194	1.92812e-94	3_Tms_b3v08	--	--	--	--	--	--	--	--
Cluster-10902.6392	10	13	7	0	2	5	2	0	6	5	2	4	5	1	3	0.52	0.7	0.42	0	0.11	0.28	0.11	0	0.33	0.28	0.12	0.22	0.27	0.05	0.15	1361	--	--	--	--	--	--	--	--	--	--	--	--	--	--	--	--	--	--
Cluster-10902.6397	17	0	0	2	1	1	19	5	19	1	5	12.67	0	1	2	4.2	0	0	0.5	0.25	0.27	4.78	1.66	5.17	0.27	1.41	3.17	0	0.26	0.44	510	KZR99127.1	KZR99127	124	2.03e-06	Uncharacterized protein APZ42_005135 [Daphnia magna]	LK088449.1	LK088449	389	0	Apteryx australis mantelli genome assembly AptMant0, scaffold scaffold23880	--	--	--	--	--	--	--	--
Cluster-10902.6396	351	183	325.76	326	325	256.89	441	188	271	109	715.41	214	339	299	265.01	8.37	4.54	8.87	8.21	8	6.53	10.95	5.95	6.9	2.78	18.99	5.35	8.31	7.43	6.22	2617	XP_057297975.1	XP_057297975	233	3.33e-17	synaptotagmin-15-like isoform X3 [Hydractinia symbiolongicarpus]	--	--	--	--	--	--	--	--	--	--	--	--	--
Cluster-10902.77248	76	40	56	45.82	32.01	106	112	145	81	55	47.03	59	98	93	69	7.62	4.16	6.44	4.8	3.31	11.41	11.6	19.37	8.77	5.92	5.3	6.12	10.15	9.76	6.58	844	--	--	--	--	--	--	--	--	--	--	--	--	--	--	--	--	--	--
Cluster-10902.57415	2	7	4	40	11	15	0	0	3	0	0	1	1	0	0	0.1	0.38	0.24	2.19	0.59	0.83	0	0	0.17	0	0	0.05	0.05	0	0	1357	--	--	--	--	--	--	--	--	--	--	--	--	--	--	--	--	--	--
Cluster-10902.57417	77.24	74.05	77	83.96	144	164.93	168	260.99	105.56	115	151	138.76	155.92	103.97	163.97	7.17	7.14	8.2	8.15	13.78	16.44	16.13	32.3	10.58	11.47	15.75	13.35	14.95	10.1	14.54	888	--	--	--	--	--	--	--	--	--	--	--	--	--	--	--	--	--	--
Cluster-10902.32387	13	21.51	15.95	15	11	10.02	14.45	0	25.65	28	11.02	23.22	7.89	11.93	9	7.18	12.22	10.33	8.16	6.2	6.19	7.95	0	16.23	17	7.18	12.49	4.61	7.08	4.06	380	--	--	--	--	--	--	--	--	--	--	--	--	--	--	--	--	--	--
Cluster-10902.32388	1229.62	3417.35	1636.13	2464.5	1744.05	667.67	851.74	317.35	1296.01	2448.06	590.67	1818.2	1053.05	1046.81	1895.39	99.7	287.72	152.08	209.29	145.79	58.05	71.48	34.27	113.15	213.08	53.72	153	88.11	88.76	147.52	975	--	--	--	--	--	--	--	--	--	--	--	--	--	--	--	--	--	--
Cluster-10902.32389	3096.45	9209.61	4562.89	6872.23	4853.58	1775.02	2299.62	767.7	3166.13	6889.01	1443.38	4867.79	2661.66	2734.04	5373.96	195.81	605.07	330.46	456.45	316.58	120.15	150.82	64.6	214.98	467.26	102.14	320.48	173.5	180.62	328.83	1168	--	--	--	--	--	--	--	--	--	--	--	--	--	--	--	--	--	--
Cluster-19512.0	3	8	18	13	21	7	1	0	3	0	10	3	2	3	1.93	0.11	0.3	0.75	0.5	0.79	0.27	0.04	0	0.12	0	0.41	0.11	0.08	0.11	0.07	1807	--	--	--	--	--	--	--	--	--	--	--	--	--	--	--	--	--	--
Cluster-15392.0	17	93	33	48	34	18	40	36	75	120	28	81	42	35	48	1.46	8.28	3.24	4.31	3	1.66	3.55	4.11	6.93	11.04	2.69	7.2	3.72	3.14	3.94	938	--	--	--	--	--	--	--	--	--	--	--	--	--	--	--	--	--	--
Cluster-15839.0	13	10	18	6	22	22	17	7	11	5	13	10	29	19	32	0.46	0.37	0.73	0.23	0.81	0.84	0.63	0.33	0.42	0.19	0.52	0.37	1.06	0.71	1.12	1848	XP_057316926.1	XP_057316926	1348	8.24e-180	uncharacterized protein LOC130657945 [Hydractinia symbiolongicarpus] >XP_057316927.1 uncharacterized protein LOC130657945 [Hydractinia symbiolongicarpus]	--	--	--	--	--	--	--	--	--	--	--	--	--
Cluster-10902.41690	25	17	9.87	23.44	24	13	7.11	0	15	8	5.08	9	6	4	5	3.45	2.43	1.57	3.36	3.41	1.94	1.01	0	2.25	1.19	0.79	1.28	0.86	0.58	0.65	691	XP_045188111.1	XP_045188111	155	1.42e-08	uncharacterized protein K02A2.6-like [Mercenaria mercenaria]	--	--	--	--	--	--	--	--	--	--	--	--	--
Cluster-10902.41692	15	22.02	16	34	22.34	20	16	0	19	20	11	11	19	9	14	1.47	2.24	1.8	3.48	2.25	2.1	1.62	0	2.01	2.1	1.21	1.11	1.92	0.92	1.31	857	XP_053395713.1	XP_053395713	477	9.12e-55	uncharacterized protein K02A2.6-like [Mercenaria mercenaria]	--	--	--	--	--	--	--	--	--	Q09575	254	4.39e-23	Uncharacterized protein K02A2.6 OS=Caenorhabditis elegans OX=6239 GN=K02A2.6 PE=4 SV=1
Cluster-15275.0	56	33	58	89	107	138	92	31	79	52	113	60	72	60.97	105	1.22	0.75	1.44	2.04	2.4	3.19	2.08	0.89	1.83	1.21	2.73	1.37	1.61	1.38	2.25	2846	--	--	--	--	--	--	--	--	--	--	--	--	--	--	--	--	--	--
Cluster-2557.0	0	0	0	0	0	0	0	0	0	0	0	0	0	0	0	0	0	0	0	0	0	0	0	0	0	0	0	0	0	0	476	KAK2725140.1	KAK2725140	206	3.97e-16	hypothetical protein QYM36_001552 [Artemia franciscana]	--	--	--	--	--	K03243	EIF5B	translation initiation factor 5B	http://www.genome.jp/dbget-bin/www_bget?ko:K03243	--	--	--	--
Cluster-10902.40798	3	12	8	8	2	1	0	0	5	3	0	3	2	0	3	0.19	0.79	0.58	0.53	0.13	0.07	0	0	0.34	0.2	0	0.2	0.13	0	0.18	1162	--	--	--	--	--	--	--	--	--	--	--	--	--	--	--	--	--	--
Cluster-10902.12654	20	9	16	4	13	8	9	0	6	4	5	6	6	0	7	0.64	0.3	0.59	0.14	0.43	0.27	0.3	0	0.21	0.14	0.18	0.2	0.2	0	0.22	2016	XP_035679927.1	XP_035679927	150	5.59e-08	uncharacterized protein LOC118418194 [Branchiostoma floridae]	OX243811.1	OX243811	51	3.40202e-14	Lumbricus rubellus genome assembly, chromosome: 1	--	--	--	--	--	--	--	--
Cluster-833.0	0	0	0	0	0	0	0	0	0	0	0	0	0	0	0	0	0	0	0	0	0	0	0	0	0	0	0	0	0	0	476	--	--	--	--	--	--	--	--	--	--	--	--	--	--	--	--	--	--
Cluster-10902.40903	13	18	12	24	28	13	12	4	5	15	25	23	19	11	24	1.35	1.94	1.43	2.6	2.99	1.45	1.29	0.55	0.56	1.67	2.92	2.47	2.04	1.2	2.37	825	--	--	--	--	--	--	--	--	--	--	--	--	--	--	--	--	--	--
Cluster-10902.40790	30	3	12	8	24	17	25	0	8	3	10	5.58	14	6	9	1.41	0.15	0.65	0.4	1.16	0.85	1.22	0	0.4	0.15	0.53	0.27	0.68	0.29	0.41	1470	--	--	--	--	--	--	--	--	--	--	--	--	--	--	--	--	--	--
Cluster-19456.1	5	5	1	4	2	0	2	0	0	0	0	0	0	0	0	0.55	0.57	0.13	0.46	0.23	0	0.23	0	0	0	0	0	0	0	0	791	--	--	--	--	--	--	--	--	--	--	--	--	--	--	--	--	--	--
Cluster-13417.0	4	5	1	0	1	0	2	0	0	0	0	1	1	5	1	0.48	0.62	0.14	0	0.12	0	0.25	0	0	0	0	0.12	0.12	0.63	0.11	752	BAC82590.1	BAC82590	172	1.45e-10	reverse transcriptase [Ciona intestinalis]	--	--	--	--	--	--	--	--	--	P16423	120	5.12e-06	Retrovirus-related Pol polyprotein from type-2 retrotransposable element R2DM OS=Drosophila melanogaster OX=7227 GN=pol PE=4 SV=1
Cluster-10902.26035	3	1	6	1	1	2	3	18	4	2	4	0	1	7	2	0.27	0.09	0.62	0.09	0.09	0.19	0.28	2.18	0.39	0.19	0.41	0	0.09	0.66	0.17	902	XP_006818685.1	XP_006818685	325	1.55e-31	PREDICTED: uncharacterized protein LOC102801489, partial [Saccoglossus kowalevskii]	--	--	--	--	--	--	--	--	--	--	--	--	--
Cluster-10902.26033	23	7	21	4	15	15	7	0	6	5	7	6	25	21	6	1.52	0.48	1.59	0.28	1.02	1.06	0.48	0	0.43	0.35	0.52	0.41	1.71	1.45	0.38	1129	--	--	--	--	--	--	--	--	--	--	--	--	--	--	--	--	--	--
Cluster-10902.26032	581	301.92	439	606.01	468	904.04	690.53	1868.53	434	301.26	770	350.06	650	691.19	571	21.11	11.41	18.24	23.23	17.56	35.07	26.1	90.25	16.86	11.73	31.2	13.31	24.31	26.2	20.33	1817	--	--	--	--	--	--	--	--	--	--	--	--	--	--	--	--	--	--
Cluster-10902.26030	6	7	6	51	20	4	0	0	3	2	0	6	0	0	2	0.44	0.53	0.5	3.89	1.5	0.31	0	0	0.23	0.16	0	0.45	0	0	0.14	1053	--	--	--	--	--	--	--	--	--	--	--	--	--	--	--	--	--	--
Cluster-10902.60124	18	10	11	17	13	16	7	0	3	3	0	1	14.95	7	18	1.67	0.97	1.17	1.65	1.25	1.6	0.67	0	0.3	0.3	0	0.1	1.44	0.68	1.6	887	--	--	--	--	--	--	--	--	--	--	--	--	--	--	--	--	--	--
Cluster-10902.26039	9.19	40.38	13.99	66.99	26.05	31.04	7.35	0	9.96	6.5	4.69	4.85	6.83	2	5.07	1.41	6.44	2.48	10.68	4.13	5.16	1.16	0	1.67	1.08	0.82	0.77	1.09	0.32	0.73	649	--	--	--	--	--	--	--	--	--	--	--	--	--	--	--	--	--	--
Cluster-10902.73224	23	50	20	18	17	20	17	0	18	47	8	26	19	11	18	10.15	22.73	10.3	7.92	7.67	9.79	7.53	0	8.99	22.69	4.12	11.32	8.83	5.18	6.7	407	--	--	--	--	--	--	--	--	--	--	--	--	--	--	--	--	--	--
Cluster-10902.13926	2	8	2	0	1	1	4	0	6	4	1	8	0	0	1	0.19	0.78	0.21	0	0.1	0.1	0.39	0	0.61	0.4	0.11	0.77	0	0	0.09	884	XP_013867620.1	XP_013867620	173	9.45e-11	PREDICTED: RNA-directed DNA polymerase from mobile element jockey-like [Austrofundulus limnaeus]	--	--	--	--	--	--	--	--	--	--	--	--	--
Cluster-10902.13921	21	13	12	10	19	38	24	0	18	11	20	15	53	36	29	1.18	0.76	0.77	0.59	1.1	2.29	1.4	0	1.09	0.66	1.26	0.88	3.08	2.12	1.59	1275	--	--	--	--	--	OY783237.1	OY783237	43	5.96261e-10	Symsagittifera roscoffensis genome assembly, chromosome: 4	--	--	--	--	--	--	--	--
Cluster-10902.13923	6	1	2	0	1	2	10	0	3	1	1	1	11	5	6	0.37	0.06	0.14	0	0.06	0.13	0.65	0	0.2	0.07	0.07	0.06	0.71	0.33	0.36	1181	--	--	--	--	--	--	--	--	--	--	--	--	--	--	--	--	--	--
Cluster-18290.0	19	9	4	3	9	14	7	0	3	1	4	1	7	2	2	0.79	0.39	0.19	0.13	0.39	0.62	0.3	0	0.13	0.04	0.19	0.04	0.3	0.09	0.08	1626	--	--	--	--	--	--	--	--	--	--	--	--	--	--	--	--	--	--
Cluster-10902.67260	11.72	4	0	0	0	2	1	0	0	1	4	1	0	0	0	1.15	0.41	0	0	0	0.21	0.1	0	0	0.11	0.44	0.1	0	0	0	857	--	--	--	--	--	--	--	--	--	--	--	--	--	--	--	--	--	--
Cluster-10902.36673	10	4	4	3	8	11	4	0	4	0	2	2	13	13	13	0.72	0.3	0.33	0.23	0.59	0.85	0.3	0	0.31	0	0.16	0.15	0.96	0.98	0.9	1062	--	--	--	--	--	--	--	--	--	--	--	--	--	--	--	--	--	--
Cluster-10902.27781	8	7	3	0	1	1	3	0	0	1	2	0	1	2	3	0.72	0.65	0.31	0	0.09	0.1	0.28	0	0	0.1	0.2	0	0.09	0.19	0.26	908	--	--	--	--	--	--	--	--	--	--	--	--	--	--	--	--	--	--
Cluster-10902.44107	7	48	8	52.96	21.99	7.01	2	0	1	2	0	2	1	0	2	1.09	7.78	1.44	8.58	3.54	1.19	0.32	0	0.17	0.34	0	0.32	0.16	0	0.29	643	--	--	--	--	--	--	--	--	--	--	--	--	--	--	--	--	--	--
Cluster-10902.12658	0	0	0	0	3	1	3	0	0	1	0	0	4	2	0	0	0	0	0	0.4	0.14	0.4	0	0	0.14	0	0	0.54	0.27	0	718	--	--	--	--	--	--	--	--	--	--	--	--	--	--	--	--	--	--
Cluster-10902.5721	4	1	5	0	0	2	6	0	0	1	2	3	0	0	0	1.06	0.27	1.53	0	0	0.58	1.62	0	0	0.29	0.61	0.8	0	0	0	494	--	--	--	--	--	--	--	--	--	--	--	--	--	--	--	--	--	--
Cluster-10902.21331	15	7	7	1	2	8	1	0	4	7	7	0	8	3	9	0.5	0.24	0.27	0.04	0.07	0.29	0.03	0	0.14	0.25	0.26	0	0.28	0.1	0.3	1949	--	--	--	--	--	--	--	--	--	--	--	--	--	--	--	--	--	--
Cluster-10902.17353	19	12	13	12	12	17	9	0	10	4	4	6	19	15	34.01	2.38	1.56	1.87	1.56	1.55	2.29	1.16	0	1.36	0.54	0.56	0.77	2.46	1.97	4.01	733	--	--	--	--	--	--	--	--	--	--	--	--	--	--	--	--	--	--
Cluster-10902.26811	3	1	2	4	6	5	1	0	0	2	0	0	1	1	1	0.38	0.13	0.29	0.53	0.78	0.68	0.13	0	0	0.27	0	0	0.13	0.13	0.12	727	--	--	--	--	--	--	--	--	--	--	--	--	--	--	--	--	--	--
Cluster-10902.26819	250	194	261	351	295	363	272	265	225	144	523	239	531	512	737	8.42	6.8	10.05	12.48	10.26	13.05	9.53	11.86	8.1	5.2	19.64	8.43	18.41	17.99	24.35	1937	--	--	--	--	--	--	--	--	--	--	--	--	--	--	--	--	--	--
Cluster-10902.25544	12	4	4	4	10	15	4	0	1	0	3.7	0	7	2	9.14	0.79	0.27	0.3	0.28	0.68	1.06	0.27	0	0.07	0	0.27	0	0.47	0.14	0.58	1135	--	--	--	--	--	--	--	--	--	--	--	--	--	--	--	--	--	--
Cluster-10902.48624	1	0	0	5	0	5.2	1	0	6	0	4	2	5	3	6	0.48	0	0	2.39	0	2.78	0.48	0	3.28	0	2.25	0.94	2.54	1.54	2.4	396	--	--	--	--	--	--	--	--	--	--	--	--	--	--	--	--	--	--
Cluster-10902.13154	2	0	2	3	7	14	1	0	1	4	0	1	1	3	2	0.2	0	0.23	0.32	0.73	1.52	0.1	0	0.11	0.44	0	0.1	0.1	0.32	0.19	838	--	--	--	--	--	--	--	--	--	--	--	--	--	--	--	--	--	--
Cluster-10902.63863	12	15.01	10	12	10	12	11	0	9	14.95	2	10	61.08	42	36	1	1.3	0.96	1.05	0.86	1.07	0.95	0	0.81	1.34	0.19	0.87	5.26	3.66	2.88	956	--	--	--	--	--	--	--	--	--	--	--	--	--	--	--	--	--	--
Cluster-10902.63862	8	1	2	5	1	3	2	0	1	4	2	3	12	9	13	1.35	0.18	0.39	0.87	0.17	0.55	0.35	0	0.18	0.73	0.38	0.52	2.1	1.6	2.04	616	XP_033631810.1	XP_033631810	158	2.43e-09	activator of 90 kDa heat shock protein ATPase homolog 1-like [Asterias rubens]	--	--	--	--	--	K26216	AHSA1, AHA1	activator of Hsp90 ATPase protein 1	http://www.genome.jp/dbget-bin/www_bget?ko:K26216	Q719I0	129	1.1e-07	Putative activator of 90 kDa heat shock protein ATPase homolog 2 OS=Homo sapiens OX=9606 GN=AHSA2P PE=5 SV=2
Cluster-10902.63861	6	2	4.18	3	6	4	7	0	2	3	2	5	26	26	25	0.39	0.13	0.31	0.2	0.4	0.28	0.47	0	0.14	0.21	0.14	0.34	1.73	1.76	1.56	1149	--	--	--	--	--	--	--	--	--	--	--	--	--	--	--	--	--	--
Cluster-10902.20880	10	10	4	2	4	2	2	0	2.99	3	5	5	1	2	0	1.24	1.29	0.57	0.26	0.51	0.27	0.26	0	0.4	0.4	0.7	0.64	0.13	0.26	0	737	--	--	--	--	--	--	--	--	--	--	--	--	--	--	--	--	--	--
Cluster-10902.10497	6	5	4	2	7	10.64	8	0	6	7.01	6	13.87	25.05	10	29.43	2.69	2.31	2.09	0.89	3.21	5.29	3.6	0	3.04	3.44	3.14	6.13	11.83	4.78	11.1	405	--	--	--	--	--	--	--	--	--	--	--	--	--	--	--	--	--	--
Cluster-10902.10490	136.18	284.57	160.66	259.24	224.89	113	87.44	47	138.57	156	54	142.8	61	58.77	101.1	21.54	46.65	29.25	42.46	36.61	19.31	14.21	9.94	23.87	26.6	9.67	23.16	10	9.76	14.87	639	--	--	--	--	--	--	--	--	--	--	--	--	--	--	--	--	--	--
Cluster-10902.10493	123	56	51	35	47	80	207	58	163	116	75	143	192	199	121	3.89	1.84	1.84	1.17	1.53	2.7	6.81	2.44	5.51	3.93	2.64	4.74	6.25	6.56	3.76	2044	XP_057308322.1	XP_057308322	861	4.9e-107	gamma-glutamyl hydrolase A-like [Hydractinia symbiolongicarpus]	--	--	--	--	--	K01307	GGH	gamma-glutamyl hydrolase	http://www.genome.jp/dbget-bin/www_bget?ko:K01307	Q92820	616	5.17e-73	Gamma-glutamyl hydrolase OS=Homo sapiens OX=9606 GN=GGH PE=1 SV=2
Cluster-10902.22011	17	12	25	25	25	31	20	43	21	38	23	19	21	15	28	1.06	0.78	1.79	1.64	1.61	2.07	1.3	3.58	1.41	2.55	1.61	1.24	1.35	0.98	1.69	1178	XP_032220779.2	XP_032220779	530	1.12e-61	forkhead box protein L2 isoform X2 [Nematostella vectensis] >XP_032220780.2 forkhead box protein L2 isoform X2 [Nematostella vectensis] >XP_032220781.2 forkhead box protein L2 isoform X2 [Nematostella vectensis]	OX344770.1	OX344770	89	1.47483e-35	Barbatula barbatula genome assembly, chromosome: 3	K09405	FOXL	forkhead box protein L	http://www.genome.jp/dbget-bin/www_bget?ko:K09405	Q4VUF1	501	2.17e-58	Forkhead box protein L2 OS=Ellobius lutescens OX=39086 GN=FOXL2 PE=3 SV=1
Cluster-10902.11176	39	44	20	28	14	103	21	10	56	82	15	64	35	35	69	4.19	4.9	2.47	3.14	1.55	11.89	2.33	1.43	6.5	9.46	1.81	7.1	3.88	3.94	7.03	807	--	--	--	--	--	--	--	--	--	--	--	--	--	--	--	--	--	--
Cluster-10902.11177	148.02	160	68	80	104	318	87	42	207	220	29	159	110	87	146	7.08	7.96	3.72	4.03	5.14	16.26	4.32	2.67	10.61	11.28	1.55	7.94	5.42	4.34	6.81	1450	--	--	--	--	--	--	--	--	--	--	--	--	--	--	--	--	--	--
Cluster-10902.24432	4	0	3	1	1	5	5	0	0	0	0	1	0	0	0	2.02	0	1.77	0.5	0.52	2.82	2.53	0	0	0	0	0.5	0	0	0	390	--	--	--	--	--	--	--	--	--	--	--	--	--	--	--	--	--	--
Cluster-10902.42202	21.84	14.44	24	16.87	52.78	37.93	10.78	0	15	2	3.76	5.98	22	9.51	17.92	8.72	5.94	11.16	6.75	21.56	16.73	4.33	0	6.74	0.87	1.75	2.37	9.23	4.04	6.11	421	CAB4003223.1	CAB4003223	161	2.73e-11	Hypothetical predicted protein [Paramuricea clavata]	--	--	--	--	--	--	--	--	--	--	--	--	--
Cluster-10902.76933	10	21.77	9	22	16	9	24	21.99	15	46	20	29	22	16	38.6	4.89	10.95	5.15	10.67	7.99	4.9	11.74	14.65	8.35	24.65	11.47	13.91	11.36	8.37	15.69	394	--	--	--	--	--	--	--	--	--	--	--	--	--	--	--	--	--	--
Cluster-10902.51134	2	5	4	4	10	12	2	0	2	5	2	8	12	3	3	0.17	0.43	0.38	0.35	0.86	1.07	0.17	0	0.18	0.45	0.19	0.69	1.03	0.26	0.24	956	--	--	--	--	--	--	--	--	--	--	--	--	--	--	--	--	--	--
Cluster-10902.40297	27	14.82	11	11	12	17	25	2	11	6	8	9	18	29	27	2	1.14	0.93	0.85	0.92	1.35	1.92	0.2	0.88	0.48	0.66	0.69	1.37	2.24	1.93	1040	AAC09306.1	AAC09306	970	3.62e-116	voltage-gated sodium channel alpha subunit protein [Polyorchis penicillatus] >AAC38974.1 voltage-gated sodium channel alpha subunit [Polyorchis penicillatus]	OX155961.1	OX155961	42	1.73746e-09	Micropterix aruncella genome assembly, chromosome: 12	K04837	SCN4A, NAV1.4	voltage-gated sodium channel type IV alpha	http://www.genome.jp/dbget-bin/www_bget?ko:K04837	Q05973	490	1.33e-53	Sodium channel protein 1 brain OS=Heterololigo bleekeri OX=1423826 PE=2 SV=1
Cluster-10902.40296	61	13	33	20	42	64	52	0	34	20	24	17	63.97	81.49	80.49	0.98	0.22	0.61	0.34	0.7	1.1	0.87	0	0.58	0.34	0.43	0.29	1.06	1.37	1.28	3733	XP_057317030.1	XP_057317030	2637	0	sodium channel protein 60E-like isoform X1 [Hydractinia symbiolongicarpus]	XM_057461048.1	XM_057461048	43	1.77951e-09	PREDICTED: Hydractinia symbiolongicarpus sodium channel protein 60E-like (LOC130658023), transcript variant X2, mRNA	K04837	SCN4A, NAV1.4	voltage-gated sodium channel type IV alpha	http://www.genome.jp/dbget-bin/www_bget?ko:K04837	Q20JQ7	1150	7.48e-132	Sodium channel protein type 4 subunit alpha B OS=Danio rerio OX=7955 GN=scn4ab PE=2 SV=1
Cluster-10902.40293	3	8	6	0	0	4	4	0	2	0	0	4	4	1	3	1.49	4.09	3.49	0	0	2.21	1.99	0	1.13	0	0	1.95	2.1	0.53	1.24	392	--	--	--	--	--	--	--	--	--	--	--	--	--	--	--	--	--	--
Cluster-10902.55590	11	12	15	8	21	16	21	0	17	21	8	24	34	22	26	5.01	5.62	7.97	3.62	9.77	8.08	9.58	0	8.77	10.46	4.25	10.76	16.3	10.69	9.93	403	--	--	--	--	--	--	--	--	--	--	--	--	--	--	--	--	--	--
Cluster-10902.41529	9.91	27	12	1	6	10.12	8	0	12	8	0	23.97	11	9.03	7	1.4	3.94	1.94	0.15	0.87	1.54	1.16	0	1.84	1.21	0	3.47	1.6	1.33	0.92	683	--	--	--	--	--	--	--	--	--	--	--	--	--	--	--	--	--	--
Cluster-10902.48294	269	146	225	366	412	527.26	268.16	589	146	108	165	109	257	196	88	6.76	3.82	6.46	9.72	10.69	14.13	7.02	19.67	3.92	2.91	4.62	2.87	6.64	5.14	2.18	2497	QDX46985.1	QDX46985	1103	2.85e-140	innexin 11 [Hydra vulgaris]	--	--	--	--	--	--	--	--	--	--	--	--	--
Cluster-10902.54644	7	12	7	7	3	10	14	0	10	3	4	4	7	11	10	0.54	0.96	0.62	0.56	0.24	0.82	1.11	0	0.83	0.25	0.34	0.32	0.55	0.88	0.74	1014	KAG7196611.1	KAG7196611	191	2.26e-12	hypothetical protein KM043_018807 [Ampulex compressa]	--	--	--	--	--	--	--	--	--	--	--	--	--
Cluster-10902.32621	4	11	12.23	6	1	3	2.02	0	1	2	0	0	0	3	0	0.42	1.2	1.48	0.66	0.11	0.34	0.22	0	0.11	0.23	0	0	0	0.33	0	816	PFX19572.1	PFX19572	230	4.19e-19	hypothetical protein AWC38_SpisGene16007 [Stylophora pistillata]	--	--	--	--	--	--	--	--	--	--	--	--	--
Cluster-10902.45522	4	2	1	0	3	4	3	0	0	2	0	0	2	1	0	0.28	0.14	0.08	0	0.21	0.29	0.21	0	0	0.15	0	0	0.14	0.07	0	1097	--	--	--	--	--	--	--	--	--	--	--	--	--	--	--	--	--	--
Cluster-22937.1	59	33	65	84	83	70	55	14	38	10	75	47	101	92	127	4.11	2.39	5.19	6.14	5.96	5.22	3.97	1.3	2.85	0.75	5.85	3.41	7.26	6.7	8.54	1087	--	--	--	--	--	--	--	--	--	--	--	--	--	--	--	--	--	--
Cluster-10902.47965	4	9.06	5	2	4	7	4	11	1	6	3	3	7	2.02	9	0.54	1.26	0.77	0.28	0.55	1.01	0.55	1.97	0.15	0.87	0.46	0.41	0.97	0.28	1.14	702	XP_036364214.1	XP_036364214	332	1.55e-34	uncharacterized protein LOC118765797 [Octopus sinensis]	--	--	--	--	--	--	--	--	--	--	--	--	--
Cluster-10902.47961	2	0	1	0	0	1	5.99	8	4	0	0	6	4	1	0	0.7	0	0.41	0	0	0.39	2.12	3.79	1.57	0	0	2.1	1.47	0.37	0	441	RXN28337.1	RXN28337	377	2.59e-43	endochitinase A1-like protein [Labeo rohita]	--	--	--	--	--	--	--	--	--	A0A345BJN8	126	1.06e-07	MFS-type transporter clz9 OS=Cochliobolus lunatus OX=5503 GN=clz9 PE=3 SV=1
Cluster-10902.71786	2	0	1	0	2	2	1	0	1	0	1	0	1	1	0	0.3	0	0.17	0	0.3	0.32	0.15	0	0.16	0	0.17	0	0.15	0.16	0	664	--	--	--	--	--	--	--	--	--	--	--	--	--	--	--	--	--	--
Cluster-10902.71781	16	8	5	1	7	2	4	0	3	2	1	3	1	7	9	4.85	2.5	1.76	0.31	2.17	0.66	1.23	0	1.01	0.66	0.35	0.91	0.32	2.25	2.41	467	--	--	--	--	--	--	--	--	--	--	--	--	--	--	--	--	--	--
Cluster-10902.71780	4	16	8	9	5	1	2	0	3	0	3	3	2	0	2	0.17	0.72	0.4	0.41	0.22	0.05	0.09	0	0.14	0	0.15	0.14	0.09	0	0.08	1568	--	--	--	--	--	--	--	--	--	--	--	--	--	--	--	--	--	--
Cluster-10902.35990	2.25	7.88	6.69	27.35	4.69	7.21	0	7	1.72	0	0	1.03	0	1	0	0.35	1.28	1.21	4.44	0.76	1.22	0	1.47	0.29	0	0	0.17	0	0.17	0	642	XP_044179717.1	XP_044179717	313	1.07e-29	uncharacterized protein LOC122961189 [Acropora millepora]	--	--	--	--	--	--	--	--	--	--	--	--	--
Cluster-10902.35999	4.06	4.4	0	0	4.23	4.5	9.34	0	6	0	4.17	0	7.45	7.81	24.86	1.78	1.99	0	0	1.89	2.18	4.1	0	2.97	0	2.13	0	3.44	3.65	9.19	408	--	--	--	--	--	--	--	--	--	--	--	--	--	--	--	--	--	--
Cluster-18945.0	1	2	3	1	3	9	4	0	0	0	3	0	2	0	0	0.09	0.19	0.32	0.1	0.28	0.89	0.38	0	0	0	0.31	0	0.19	0	0	893	--	--	--	--	--	--	--	--	--	--	--	--	--	--	--	--	--	--
Cluster-10902.76430	13	11	11	28	9	12	24	5	18	9	27	18	25	28	52	2.99	2.62	2.92	6.6	2.13	3	5.63	1.54	4.55	2.24	7.08	4.2	5.98	6.79	10.83	527	--	--	--	--	--	--	--	--	--	--	--	--	--	--	--	--	--	--
Cluster-10902.76431	87.13	50	75	85.62	92.99	126.98	100.51	48	97.77	27.61	171.13	59.76	200	145	192	1.65	0.98	1.62	1.71	1.81	2.56	1.98	1.2	1.97	0.56	3.6	1.18	3.88	2.85	3.58	3227	XP_057289579.1	XP_057289579	663	3.66e-75	LIM homeobox transcription factor 1-beta.1-like isoform X3 [Hydractinia symbiolongicarpus]	--	--	--	--	--	K09371	LMX1	LIM homeobox transcription factor 1	http://www.genome.jp/dbget-bin/www_bget?ko:K09371	Q60564	391	8.86e-40	LIM homeobox transcription factor 1-beta (Fragment) OS=Mesocricetus auratus OX=10036 GN=LMX1B PE=2 SV=1
Cluster-10902.39192	2	2	7	2	1	2	2	5	2	2	1	5	0	0	0	0.67	0.69	2.7	0.67	0.34	0.73	0.67	2.25	0.74	0.72	0.38	1.66	0	0	0	450	--	--	--	--	--	--	--	--	--	--	--	--	--	--	--	--	--	--
Cluster-10902.33765	2687.78	6144.97	3312.99	4702	3523.99	1957	1868.02	600	3188.09	4186.94	1198	3630.07	1409.93	1376	2045.61	78.54	186.73	110.65	145.08	106.3	61	56.82	23.29	99.49	131	38.99	111.09	42.37	41.92	58.73	2189	XP_057293428.1	XP_057293428	289	4.32e-27	uncharacterized protein LOC130622049 [Hydractinia symbiolongicarpus]	--	--	--	--	--	--	--	--	--	--	--	--	--
Cluster-10902.42601	32	19	29	33	58	29	22	0	34	18	26	12	17	11	20	1.87	1.15	1.94	2.03	3.5	1.82	1.34	0	2.13	1.13	1.7	0.73	1.02	0.67	1.13	1239	--	--	--	--	--	--	--	--	--	--	--	--	--	--	--	--	--	--
Cluster-17474.0	3	1	1	8	4	5	5	3	1	1	5.79	1	8	14	9	0.29	0.1	0.11	0.82	0.4	0.53	0.51	0.39	0.11	0.11	0.64	0.1	0.81	1.44	0.84	856	--	--	--	--	--	--	--	--	--	--	--	--	--	--	--	--	--	--
Cluster-10902.32412	75	57	81	77	96	129	96.17	35	165	122	68	136	193	167	162	0.7	0.55	0.86	0.76	0.93	1.28	0.94	0.43	1.64	1.22	0.71	1.33	1.85	1.62	1.5	6229	--	--	--	--	--	--	--	--	--	--	--	--	--	--	--	--	--	--
Cluster-10902.32416	31.67	31	29	20	34	57	44	2	52	82	37	48	49	27	44	6.71	6.8	7.1	4.36	7.41	13.12	9.53	0.57	12.1	18.79	8.93	10.35	10.8	6.03	8.5	548	--	--	--	--	--	--	--	--	--	--	--	--	--	--	--	--	--	--
Cluster-10412.0	6	7	5	16	9	98	13	28	19	31	10	9	56	66	39	0.16	0.2	0.16	0.46	0.25	2.86	0.37	1.02	0.55	0.91	0.3	0.26	1.57	1.88	1.05	2321	XP_057313041.1	XP_057313041	1800	5.79e-242	uncharacterized protein LOC130654470 [Hydractinia symbiolongicarpus]	--	--	--	--	--	--	--	--	--	--	--	--	--
Cluster-13126.2	6	3	4	1	3	2	2	0	4	0	7	1	0	1	0	0.73	0.38	0.56	0.13	0.37	0.26	0.25	0	0.53	0	0.96	0.13	0	0.13	0	747	--	--	--	--	--	--	--	--	--	--	--	--	--	--	--	--	--	--
Cluster-10902.40702	28	90	43	81	42	46	18	0	16	10	13	12	21	17	5	0.92	3.09	1.62	2.82	1.43	1.62	0.62	0	0.56	0.35	0.48	0.41	0.71	0.58	0.16	1973	--	--	--	--	--	--	--	--	--	--	--	--	--	--	--	--	--	--
Cluster-10902.30930	18	15	7	18	30	23	29	0	20	9	37	19	26	22	18	4.75	4.09	2.14	4.85	8.13	6.63	7.79	0	5.84	2.57	11.18	5.06	7.16	6.14	4.25	495	--	--	--	--	--	--	--	--	--	--	--	--	--	--	--	--	--	--
Cluster-10902.23216	730.01	390.01	497	531.48	579.99	906.76	705.04	541	529	373.51	683	505.92	1662.83	1375.13	1510.33	8.55	4.76	6.65	6.59	7.02	11.31	8.62	8.41	6.6	4.68	8.89	6.23	20.02	16.78	17.53	5024	XP_057292992.1	XP_057292992	674	8.71e-76	uncharacterized protein LOC130621680 [Hydractinia symbiolongicarpus]	--	--	--	--	--	K06911	PIR	quercetin 2,3-dioxygenase	http://www.genome.jp/dbget-bin/www_bget?ko:K06911	Q9SEE4	348	1.16e-34	Pirin-like protein OS=Solanum lycopersicum OX=4081 PE=2 SV=1
Cluster-10902.4357	1	0	0	2	0	2	2	0	0	1	1	0	4	7	3	0.09	0	0	0.18	0	0.19	0.18	0	0	0.09	0.1	0	0.36	0.64	0.25	921	--	--	--	--	--	--	--	--	--	--	--	--	--	--	--	--	--	--
Cluster-10902.13883	5	5	6	6	6	19	2	0	3	0	0	2	0	2	2	0.35	0.37	0.49	0.45	0.44	1.44	0.15	0	0.23	0	0	0.15	0	0.15	0.14	1073	--	--	--	--	--	--	--	--	--	--	--	--	--	--	--	--	--	--
Cluster-10902.36402	61	48	35	57	48	63	98	40	65	38	52	56	107	99	91	1.63	1.33	1.07	1.61	1.32	1.79	2.72	1.42	1.85	1.09	1.55	1.57	2.94	2.76	2.39	2368	--	--	--	--	--	--	--	--	--	--	--	--	--	--	--	--	--	--
Cluster-10902.26597	389.18	245	429.32	384.9	416.64	567.3	517.25	318.84	412.96	349.8	605.85	406.21	734.06	697.31	598.26	7.8	5.11	9.83	8.16	8.62	12.12	10.8	8.49	8.83	7.5	13.51	8.54	15.12	14.56	11.83	3058	XP_057316624.1	XP_057316624	1428	6.52e-186	uncharacterized protein LOC130657637 [Hydractinia symbiolongicarpus] >XP_057316625.1 uncharacterized protein LOC130657637 [Hydractinia symbiolongicarpus]	--	--	--	--	--	K21737	ACET6, DES6	acyl-lipid Delta6-acetylenase / acyl-lipid (9-3)-desaturase	http://www.genome.jp/dbget-bin/www_bget?ko:K21737	Q43469	825	8.62e-99	Delta(8)-fatty-acid desaturase OS=Helianthus annuus OX=4232 GN=sld1 PE=1 SV=1
Cluster-10902.76846	57	17	24	20	28	37	64	22	47	43	31	44	52	53	44	1.2	0.37	0.58	0.44	0.61	0.83	1.4	0.61	1.05	0.97	0.73	0.97	1.12	1.16	0.91	2929	--	--	--	--	--	--	--	--	--	--	--	--	--	--	--	--	--	--
Cluster-10902.62415	502	169	187	121	159	269	564	171	287	156	202	191	343	420	147	8.13	2.85	3.46	2.07	2.66	4.64	9.52	3.68	4.95	2.7	3.64	3.25	5.71	7.09	2.35	3715	XP_057316087.1	XP_057316087	1137	6.48e-139	beta-hexosaminidase subunit alpha-like [Hydractinia symbiolongicarpus]	--	--	--	--	--	K12373	HEXA_B	hexosaminidase	http://www.genome.jp/dbget-bin/www_bget?ko:K12373	P20060	702	2.16e-79	Beta-hexosaminidase subunit beta OS=Mus musculus OX=10090 GN=Hexb PE=1 SV=2
Cluster-10902.20740	3	0	0	0	3	8	4	0	0	0	1	0	4	5	7	0.91	0	0	0	0.94	2.67	1.24	0	0	0	0.35	0	1.27	1.61	1.88	466	--	--	--	--	--	--	--	--	--	--	--	--	--	--	--	--	--	--
Cluster-10902.58569	1304	748	949	1085	1265.06	3217.6	1300.89	922.84	1017.99	754	1042	805	2415.97	1863	2434.74	31.69	18.91	26.35	27.87	31.74	83.37	32.93	29.79	26.4	19.62	28.19	20.51	60.37	47.19	58.27	2573	XP_057301500.1	XP_057301500	823	1.05e-101	ras-related protein Rap-2a-like [Hydractinia symbiolongicarpus]	OY987225.1	OY987225	78	4.26847e-29	Odiellus spinosus genome assembly, chromosome: 1	K07838	RAP2B	Ras-related protein Rap-2B	http://www.genome.jp/dbget-bin/www_bget?ko:K07838	Q08DI5	658	1.18e-79	Ras-related protein Rap-2c OS=Bos taurus OX=9913 GN=RAP2C PE=2 SV=1
Cluster-10902.58560	23	44	37	43	28	27	27	6	53	62	28	45	21.97	26	18	1.61	3.19	2.96	3.15	2.02	2.02	1.95	0.56	3.98	4.65	2.19	3.27	1.58	1.9	1.21	1085	--	--	--	--	--	--	--	--	--	--	--	--	--	--	--	--	--	--
Cluster-10902.5084	42	20	30	21	39	45	44	0	54	24	31.36	24	56	53	117	1.72	0.85	1.41	0.91	1.65	1.97	1.88	0	2.37	1.05	1.44	1.03	2.36	2.27	4.69	1643	CAH3029536.1	CAH3029536	129	8.35e-06	unnamed protein product, partial [Porites evermanni]	--	--	--	--	--	--	--	--	--	--	--	--	--
Cluster-10992.0	48.59	23	38	34	37.23	39.03	53	4	40	27.99	38.97	44.15	92.95	68	107.26	0.53	0.26	0.48	0.4	0.42	0.46	0.61	0.06	0.47	0.33	0.48	0.51	1.05	0.78	1.17	5346	XP_057301187.1	XP_057301187	378	7.33e-34	uncharacterized protein LOC130635748 [Hydractinia symbiolongicarpus] >XP_057301199.1 uncharacterized protein LOC130635757 [Hydractinia symbiolongicarpus]	--	--	--	--	--	--	--	--	--	--	--	--	--
Cluster-10902.17251	388	152	220	149	316	433	564	207	586	338	323	475	732	626	577	14.44	5.88	9.36	5.85	12.14	17.21	21.83	10.24	23.32	13.48	13.41	18.49	28.04	24.3	21.03	1781	--	--	--	--	--	--	--	--	--	--	--	--	--	--	--	--	--	--
Cluster-10902.17256	0	0	0	0	0	0	2	0	2	3	0	1	0	4	1	0	0	0	0	0	0	0.75	0	0.84	1.22	0	0.37	0	1.59	0.32	431	--	--	--	--	--	--	--	--	--	--	--	--	--	--	--	--	--	--
Cluster-10902.17255	12	5	8	0	12	8	5	0	6	0	13	5	2	2	0	1.49	0.64	1.14	0	1.54	1.07	0.64	0	0.81	0	1.82	0.64	0.26	0.26	0	736	--	--	--	--	--	--	--	--	--	--	--	--	--	--	--	--	--	--
Cluster-10902.24531	19	14.73	22	8.02	9.62	17	14	0	25	27	6	8	24.63	7.97	36	1.73	1.39	2.3	0.76	0.9	1.66	1.32	0	2.46	2.64	0.61	0.76	2.32	0.76	3.14	899	XP_028408106.1	XP_028408106	348	5.6e-35	uncharacterized protein K02A2.6-like [Dendronephthya gigantea]	--	--	--	--	--	--	--	--	--	--	--	--	--
Cluster-10902.22584	12	9	15	2	17	26	18	0	21	8	3	6	17	16	19	0.34	0.26	0.48	0.06	0.49	0.78	0.53	0	0.63	0.24	0.09	0.18	0.49	0.47	0.53	2264	--	--	--	--	--	--	--	--	--	--	--	--	--	--	--	--	--	--
Cluster-10902.60812	1	1	2	1	1	7	1	0	3	1	1	1	5	0	3	0.05	0.06	0.12	0.06	0.06	0.41	0.06	0	0.17	0.06	0.06	0.06	0.28	0	0.16	1315	--	--	--	--	--	--	--	--	--	--	--	--	--	--	--	--	--	--
Cluster-10902.14508	19	11	35	17	14	26	23	10	20	5	39	12	17	21	10	0.61	0.37	1.29	0.58	0.47	0.89	0.77	0.43	0.69	0.17	1.4	0.4	0.56	0.7	0.32	2014	--	--	--	--	--	--	--	--	--	--	--	--	--	--	--	--	--	--
Cluster-10902.14504	3.99	1	0	0	0	2	0	0	0	0	0	0	2	3	7	3.15	0.81	0	0	0	1.8	0	0	0	0	0	0	1.69	2.58	4.28	346	--	--	--	--	--	--	--	--	--	--	--	--	--	--	--	--	--	--
Cluster-1578.0	0	0	0	0	0	0	0	0	0	0	0	0	0	0	0	0	0	0	0	0	0	0	0	0	0	0	0	0	0	0	675	--	--	--	--	--	--	--	--	--	--	--	--	--	--	--	--	--	--
Cluster-8778.0	0	0	0	0	4	0	0	0	0	2	1	0	1	5	6	0	0	0	0	0.55	0	0	0	0	0.29	0.15	0	0.14	0.71	0.76	701	--	--	--	--	--	--	--	--	--	--	--	--	--	--	--	--	--	--
Cluster-10902.10515	7	10	4	1	5	6	6	0	1	1	2	5	7	1	5	0.77	1.14	0.51	0.12	0.57	0.71	0.68	0	0.12	0.12	0.25	0.57	0.8	0.12	0.52	793	--	--	--	--	--	--	--	--	--	--	--	--	--	--	--	--	--	--
Cluster-10902.10514	49	28	43	27	36	80.96	61	18	42	31	52	43	80	70	38.19	0.63	0.37	0.63	0.37	0.48	1.1	0.81	0.31	0.57	0.42	0.74	0.58	1.05	0.93	0.48	4628	XP_057314219.1	XP_057314219	472	2.48e-46	adhesion G-protein coupled receptor D1-like isoform X2 [Hydractinia symbiolongicarpus]	--	--	--	--	--	--	--	--	--	A6QLU6	356	1.19e-32	Adhesion G-protein coupled receptor D1 OS=Bos taurus OX=9913 GN=ADGRD1 PE=2 SV=1
Cluster-10902.30419	1726	4180.98	2125.81	2872.19	1981	1060	955.03	410.92	1692	1910	588.73	1612	491	565	472	53.09	133.74	74.75	93.27	62.9	34.79	30.57	16.79	55.6	62.92	20.18	51.92	15.53	18.12	14.26	2094	XP_057307533.1	XP_057307533	1115	2.47e-143	radial spoke head protein 3 homolog B-like [Hydractinia symbiolongicarpus]	FR989868.1	FR989868	38	5.95929e-07	Biston betularia genome assembly, chromosome: 6	K23965	RSPH3	radial spoke head protein 3	http://www.genome.jp/dbget-bin/www_bget?ko:K23965	Q86UC2	895	7.91e-111	Radial spoke head protein 3 homolog OS=Homo sapiens OX=9606 GN=RSPH3 PE=1 SV=1
Cluster-10902.56936	5	13	5	1	1	2.93	3	0	4	4	1	2	1	2	0	0.33	0.89	0.38	0.07	0.07	0.21	0.2	0	0.28	0.28	0.07	0.14	0.07	0.14	0	1136	--	--	--	--	--	--	--	--	--	--	--	--	--	--	--	--	--	--
Cluster-10902.52396	43	11	12	9	9	28	22	3	12	3	8	6	19	18	10	1.94	0.52	0.62	0.43	0.42	1.35	1.03	0.18	0.58	0.14	0.4	0.28	0.88	0.85	0.44	1521	XP_057289549.1	XP_057289549	1466	1.74e-183	uncharacterized protein LOC130612262 [Hydractinia symbiolongicarpus]	--	--	--	--	--	--	--	--	--	Q8BM89	864	3.5e-108	Arylsulfatase J OS=Mus musculus OX=10090 GN=Arsj PE=2 SV=1
Cluster-10902.48723	10	1	3	7	1	10	2	32	1	0	2	8.09	12	6	7	1.12	0.12	0.39	0.82	0.12	1.21	0.23	4.78	0.12	0	0.25	0.94	1.39	0.7	0.74	785	--	--	--	--	--	--	--	--	--	--	--	--	--	--	--	--	--	--
Cluster-10902.48722	0	0	0	1.59	0	0	0	0	1	1	2	1	0	1	2	0	0	0	0.54	0	0	0	0	0.38	0.37	0.78	0.34	0	0.36	0.59	448	--	--	--	--	--	--	--	--	--	--	--	--	--	--	--	--	--	--
Cluster-10902.49094	132.13	106.19	94	175.99	212.99	295.54	160.86	356.5	118.29	122.48	102	74.05	110	105	85	4.17	3.49	3.39	5.87	6.94	9.96	5.29	14.96	3.99	4.14	3.59	2.45	3.57	3.46	2.64	2047	XP_057305356.1	XP_057305356	313	1.83e-26	uncharacterized protein LOC130642284 [Hydractinia symbiolongicarpus]	--	--	--	--	--	--	--	--	--	--	--	--	--
Cluster-16433.0	12	14	11	5	5	15	6.08	0	3.51	1	5	9	6	12.01	3	0.4	0.48	0.42	0.18	0.17	0.53	0.21	0	0.12	0.04	0.18	0.31	0.2	0.42	0.1	1963	--	--	--	--	--	OX243825.1	OX243825	82	1.93703e-31	Lumbricus rubellus genome assembly, chromosome: 15	--	--	--	--	--	--	--	--
Cluster-18429.0	5	3	8	15	2	8	16	0	6	2	21	11	20	20	17	1.3	0.81	2.41	3.99	0.53	2.27	4.24	0	1.73	0.56	6.26	2.89	5.43	5.5	3.96	498	--	--	--	--	--	--	--	--	--	--	--	--	--	--	--	--	--	--
Cluster-10902.9215	3	2	4	0	3	0	1	0	0	0	0	3	0	0	0	0.49	0.34	0.76	0	0.51	0	0.17	0	0	0	0	0.51	0	0	0	625	--	--	--	--	--	--	--	--	--	--	--	--	--	--	--	--	--	--
Cluster-10902.31452	6	4.97	7	2	5	5	1	0	0	9	0	3	3	2	6	1.98	1.7	2.69	0.67	1.69	1.82	0.33	0	0	3.24	0	0.99	1.04	0.7	1.73	451	--	--	--	--	--	--	--	--	--	--	--	--	--	--	--	--	--	--
Cluster-10902.57817	569	682.87	460.32	913.98	751.42	1371	479.5	295.96	496.89	830.86	490.56	623.07	558	500.01	717.92	7.84	9.62	6.54	12.05	9.66	19.9	6.22	4.89	6.59	11.07	6.79	8.15	7.14	6.48	8.85	4746	XP_057307473.1	XP_057307473	1113	3.22e-133	CUB and peptidase domain-containing protein 2-like isoform X1 [Hydractinia symbiolongicarpus] >XP_057307474.1 CUB and peptidase domain-containing protein 2-like isoform X1 [Hydractinia symbiolongicarpus]	--	--	--	--	--	--	--	--	--	A0A182C2Z2	336	5.6e-30	Ovochymase OS=Halocynthia roretzi OX=7729 GN=OVCH PE=1 SV=1
Cluster-10902.57812	29.11	82.17	43.43	22.18	39.67	27.5	26.2	8.11	51.5	113	14.61	92.69	31.16	10.61	32.07	0.81	2.37	1.38	0.65	1.14	0.81	0.76	0.3	1.53	3.36	0.45	2.69	0.89	0.31	0.87	2291	CAB4014279.1	CAB4014279	483	2.92e-52	calcium-dependent kinase-like [Paramuricea clavata]	--	--	--	--	--	--	--	--	--	--	--	--	--
Cluster-10902.30328	4	54.95	21	26	16.8	14.28	11	0.74	3	16	2	16.6	6	6	2	2.75	38.86	17.04	17.39	11.77	11.1	7.49	0.7	2.4	12.18	1.64	10.98	4.4	4.47	1.09	358	--	--	--	--	--	--	--	--	--	--	--	--	--	--	--	--	--	--
Cluster-10902.30329	18	61	49	91	26.34	24	6	11	12	19	10	11	10	9	11	4.93	17.28	15.55	25.41	7.41	7.18	1.67	4.06	3.64	5.65	3.14	3.04	2.86	2.61	2.69	487	--	--	--	--	--	--	--	--	--	--	--	--	--	--	--	--	--	--
Cluster-10902.69772	2	5	9	4	2	1	1	0	4	1	0	0	0	0	0	0.13	0.34	0.68	0.28	0.14	0.07	0.07	0	0.28	0.07	0	0	0	0	0	1132	--	--	--	--	--	--	--	--	--	--	--	--	--	--	--	--	--	--
Cluster-10902.30325	20	90.14	36	60	30	24	6	6	18	39.07	7	21	6	8	3	5.73	26.68	11.94	17.48	8.81	7.52	1.74	2.31	5.72	12.14	2.3	6.05	1.79	2.42	0.76	478	--	--	--	--	--	--	--	--	--	--	--	--	--	--	--	--	--	--
Cluster-10902.30326	21	93	28	88	31	25	2	0	7	1	0	8	0	1	0	9.48	43.25	14.76	39.57	14.31	12.53	0.91	0	3.58	0.49	0	3.56	0	0.48	0	404	--	--	--	--	--	--	--	--	--	--	--	--	--	--	--	--	--	--
Cluster-10902.30327	58	310	111	363.09	93.78	74.96	5	0	21	27	0	21	11	6	7	8.78	48.65	19.34	56.98	14.61	12.25	0.78	0	3.46	4.4	0	3.26	1.73	0.95	0.99	655	--	--	--	--	--	--	--	--	--	--	--	--	--	--	--	--	--	--
Cluster-19400.0	152	52	82	80	100	160	200	236	97	59	163	76	105	111	64	3.37	1.2	2.08	1.87	2.29	3.78	4.61	6.94	2.29	1.4	4.02	1.77	2.39	2.56	1.4	2795	XP_057307343.1	XP_057307343	347	1.44e-32	sprouty-related, EVH1 domain-containing protein 2-like [Hydractinia symbiolongicarpus]	--	--	--	--	--	--	--	--	--	Q08E39	172	8.89e-12	Protein sprouty homolog 2 OS=Bos taurus OX=9913 GN=SPRY2 PE=2 SV=1
Cluster-10902.34418	27.99	42.98	29	23	33	30	19	5	11	21.63	5	12	22	14	13	0.85	1.36	1.01	0.74	1.03	0.97	0.6	0.2	0.36	0.7	0.17	0.38	0.69	0.44	0.39	2117	--	--	--	--	--	--	--	--	--	--	--	--	--	--	--	--	--	--
Cluster-10902.43826	18.03	8	9	3	17	16	13	0	8	4	0	3	19	12	6	0.73	0.34	0.42	0.13	0.71	0.69	0.55	0	0.35	0.17	0	0.13	0.79	0.51	0.24	1662	--	--	--	--	--	--	--	--	--	--	--	--	--	--	--	--	--	--
Cluster-18122.0	3	6	3	9	2	3	2	0	2	1	1	1	2	2	1	0.71	1.47	0.82	2.19	0.49	0.78	0.48	0	0.52	0.26	0.27	0.24	0.49	0.5	0.21	519	--	--	--	--	--	--	--	--	--	--	--	--	--	--	--	--	--	--
Cluster-10902.58017	1	3	5	8	1	1	3	0	0	0	1	0	0	0	0	0.24	0.76	1.41	1.99	0.25	0.27	0.75	0	0	0	0.28	0	0	0	0	513	--	--	--	--	--	--	--	--	--	--	--	--	--	--	--	--	--	--
Cluster-10902.77085	201	42	66	27	36	109	222	81	200	89	67	109	203	188	136	7.77	1.69	2.92	1.1	1.44	4.5	8.92	4.16	8.27	3.68	2.89	4.4	8.07	7.58	5.14	1726	--	--	--	--	--	--	--	--	--	--	--	--	--	--	--	--	--	--
Cluster-2284.0	0	0	0	0	0	0	0	0	0	0	0	0	0	0	0	0	0	0	0	0	0	0	0	0	0	0	0	0	0	0	945	KAK2711475.1	KAK2711475	1042	7.5e-138	hypothetical protein QYM36_012592 [Artemia franciscana]	XM_026466310.1	XM_026466310	55	9.33337e-17	PREDICTED: Hyposmocoma kahamanoa ATP-dependent RNA helicase DBP2-like (LOC113231780), mRNA	K12823	DDX5, DBP2	ATP-dependent RNA helicase DDX5/DBP2	http://www.genome.jp/dbget-bin/www_bget?ko:K12823	P17844	603	4.65e-72	Probable ATP-dependent RNA helicase DDX5 OS=Homo sapiens OX=9606 GN=DDX5 PE=1 SV=1
Cluster-10902.45288	488	788	463	549	520	314	291	136	354	543	201	460.31	320.27	322	373.94	18.63	31.27	20.21	22.1	20.48	12.8	11.55	6.9	14.45	22.2	8.56	18.37	12.58	12.82	13.97	1744	XP_057311803.1	XP_057311803	1078	1.32e-137	lipase maturation factor 1-like [Hydractinia symbiolongicarpus]	XR_006900272.1	XR_006900272	68	1.04118e-23	PREDICTED: Haliotis rubra lipase maturation factor 1-like (LOC124282870), transcript variant X4, misc_RNA	K23555	LMF1	lipase maturation factor 1	http://www.genome.jp/dbget-bin/www_bget?ko:K23555	Q0P5C0	932	8.75e-118	Lipase maturation factor 1 OS=Bos taurus OX=9913 GN=LMF1 PE=2 SV=1
Cluster-10902.29174	16	20	15.05	12	17	6	18	0	24	47	21	35	21	16	14.99	1.14	1.48	1.23	0.9	1.25	0.46	1.33	0	1.83	3.59	1.67	2.59	1.54	1.19	1.03	1071	XP_054943674.1	XP_054943674	153	1.53e-07	outer dynein arm-docking complex subunit 2 isoform X7 [Physeter catodon]	--	--	--	--	--	K24125	ODAD2, ARMC4	outer dynein arm-docking complex subunit 2	http://www.genome.jp/dbget-bin/www_bget?ko:K24125	B2RY50	146	8.73e-09	Outer dynein arm-docking complex subunit 2 OS=Mus musculus OX=10090 GN=Odad2 PE=1 SV=1
Cluster-10902.29172	19	10	16	4	9	19	7	0	7	3	5	8.99	13	11	6.71	1.08	0.59	1.04	0.24	0.53	1.15	0.41	0	0.43	0.18	0.32	0.53	0.76	0.65	0.37	1270	--	--	--	--	--	--	--	--	--	--	--	--	--	--	--	--	--	--
Cluster-10902.29171	18	49.94	7	57.06	27.68	13.68	1	0	2	1	0	0	0	4	0	3.77	10.84	1.69	12.3	5.96	3.12	0.21	0	0.46	0.23	0	0	0	0.88	0	551	--	--	--	--	--	--	--	--	--	--	--	--	--	--	--	--	--	--
Cluster-20080.1	0	5	0	8	2	4	0	0	0	0	0	0	0	0	0	0	0.77	0	1.23	0.31	0.64	0	0	0	0	0	0	0	0	0	663	--	--	--	--	--	--	--	--	--	--	--	--	--	--	--	--	--	--
Cluster-10902.71667	22	33	25	33	40	25	39	18	53	77	21	85	35	48	84	2.73	4.25	3.57	4.27	5.12	3.35	5	2.99	7.14	10.3	2.94	10.89	4.5	6.26	9.84	736	--	--	--	--	--	--	--	--	--	--	--	--	--	--	--	--	--	--
Cluster-22881.0	0	0	0	0	0	0	0	0	0	0	0	0	4	1	6	0	0	0	0	0	0	0	0	0	0	0	0	0.58	0.15	0.78	688	--	--	--	--	--	--	--	--	--	--	--	--	--	--	--	--	--	--
Cluster-10902.40502	591.67	1139.62	713.03	1190.41	760.15	822.02	594.31	138	618.1	703.9	352.15	597.73	805.83	677.42	835.99	11.26	22.56	15.5	23.95	14.93	16.67	11.78	3.49	12.54	14.33	7.45	11.93	15.76	13.43	15.7	3206	XP_059140011.1	XP_059140011	1375	4.84e-175	uncharacterized protein LOC131928103 [Physella acuta]	--	--	--	--	--	--	--	--	--	--	--	--	--
Cluster-10902.16052	51	31	31	14	23	42	32	0	25	9	20	13	20	29	26	1.89	1.19	1.31	0.55	0.88	1.66	1.23	0	0.99	0.36	0.83	0.5	0.76	1.12	0.94	1790	--	--	--	--	--	--	--	--	--	--	--	--	--	--	--	--	--	--
Cluster-10902.16050	2	3	2	3	5	6	0	0	1	0	0	1	2	0	1	0.79	1.22	0.92	1.18	2.01	2.61	0	0	0.44	0	0	0.39	0.83	0	0.34	423	--	--	--	--	--	--	--	--	--	--	--	--	--	--	--	--	--	--
Cluster-10902.17445	23	3	18.99	8	11	21	34	56	13	6	21	8	34	16.02	11	2.25	0.3	2.13	0.82	1.11	2.21	3.44	7.31	1.37	0.63	2.31	0.81	3.44	1.64	1.03	857	--	--	--	--	--	--	--	--	--	--	--	--	--	--	--	--	--	--
Cluster-10902.72291	0	5	13	11	6	9	2	0	0	4	0	1	1	6	1	0	0.19	0.56	0.43	0.23	0.36	0.08	0	0	0.16	0	0.04	0.04	0.23	0.04	1774	XP_044175342.1	XP_044175342	309	2.23e-27	uncharacterized protein K02A2.6-like [Acropora millepora]	--	--	--	--	--	--	--	--	--	Q09575	212	3.49e-16	Uncharacterized protein K02A2.6 OS=Caenorhabditis elegans OX=6239 GN=K02A2.6 PE=4 SV=1
Cluster-17431.0	21	15	13	13	18	26	29	0	30	13	7	20	27	15	18	0.96	0.72	0.68	0.63	0.85	1.28	1.38	0	1.48	0.64	0.36	0.96	1.28	0.72	0.81	1498	XP_057302501.1	XP_057302501	521	9.52e-59	zinc transporter ZIP10-like isoform X2 [Hydractinia symbiolongicarpus]	--	--	--	--	--	--	--	--	--	Q504Y0	423	9.79e-44	Zinc transporter ZIP12 OS=Homo sapiens OX=9606 GN=SLC39A12 PE=1 SV=3
Cluster-10902.34304	2	4	3	9	1	2	0	0	0	0	0	0	0	1	1	0.58	1.2	1.01	2.66	0.3	0.64	0	0	0	0	0	0	0	0.31	0.26	475	--	--	--	--	--	--	--	--	--	--	--	--	--	--	--	--	--	--
Cluster-10902.34305	4907.21	10728.1	5675.52	7078.64	5130.05	2443.13	3129.49	1469.89	5534.96	7671.8	2173.66	6160.17	2064.17	2179.82	3153.39	381.16	865.38	505.29	576.2	410.86	203.42	251.71	152.03	462.68	639.6	189.3	496.9	165.42	177.03	235.47	1005	XP_057292702.1	XP_057292702	352	1.14e-37	testis-expressed protein 49-like isoform X1 [Hydractinia symbiolongicarpus] >XP_057292703.1 testis-expressed protein 49-like isoform X2 [Hydractinia symbiolongicarpus]	--	--	--	--	--	--	--	--	--	--	--	--	--
Cluster-10902.44575	596.52	220.94	439.58	366	351.01	761.84	482.95	1161.43	264	251.88	349.12	342.51	326	370	280	18.52	7.13	15.6	12	11.25	25.24	15.61	47.92	8.76	8.38	12.08	11.14	10.41	11.98	8.54	2077	XP_057316926.1	XP_057316926	795	9.72e-96	uncharacterized protein LOC130657945 [Hydractinia symbiolongicarpus] >XP_057316927.1 uncharacterized protein LOC130657945 [Hydractinia symbiolongicarpus]	--	--	--	--	--	--	--	--	--	--	--	--	--
Cluster-10902.30488	26	10	12	7	8	23	20	0	3	7	5	7	9	14	11	1.34	0.54	0.71	0.38	0.43	1.27	1.07	0	0.17	0.39	0.29	0.38	0.48	0.75	0.55	1367	--	--	--	--	--	XM_048172446.1	XM_048172446	36	4.98708e-06	PREDICTED: Megalobrama amblycephala protein tyrosine phosphatase domain containing 1a (ptpdc1a), transcript variant X6, mRNA	--	--	--	--	--	--	--	--
Cluster-10902.74741	81	33	28	18	50	57	123	17	92	78	57	82	137	112	68	8.21	3.47	3.26	1.9	5.22	6.21	12.87	2.3	10.07	8.49	6.49	8.59	14.34	11.88	6.56	838	RMX51057.1	RMX51057	250	4.05e-23	hypothetical protein pdam_00018896 [Pocillopora damicornis]	--	--	--	--	--	--	--	--	--	P58659	175	5.09e-13	Protein eva-1 homolog C OS=Mus musculus OX=10090 GN=Eva1c PE=2 SV=2
Cluster-10902.74744	28	11	17	15	13	20	23	0	8	6	10	5	32	36	22	0.56	0.23	0.39	0.32	0.27	0.43	0.48	0	0.17	0.13	0.22	0.11	0.66	0.76	0.44	3044	--	--	--	--	--	--	--	--	--	--	--	--	--	--	--	--	--	--
Cluster-2597.0	0	0	0	0	0	0	0	1	0	0	0	0	0	0	0	0	0	0	0	0	0	0	0.32	0	0	0	0	0	0	0	515	ABY62742.1	ABY62742	745	1.4e-99	ribosomal protein S23e [Artemia franciscana] >KAK2704805.1 hypothetical protein QYM36_017001 [Artemia franciscana]	EU358100.1	EU358100	440	0	Artemia franciscana ribosomal protein S23e (S23e) mRNA, complete cds	K02973	RP-S23e, RPS23	small subunit ribosomal protein S23e	http://www.genome.jp/dbget-bin/www_bget?ko:K02973	Q86FP7	720	6.65e-98	Small ribosomal subunit protein uS12 OS=Dermacentor variabilis OX=34621 GN=RpS23 PE=2 SV=1
Cluster-10902.29942	4	5	5	8	12	11	6	0	6	0	3	6	22.75	12	11	0.24	0.31	0.34	0.49	0.73	0.69	0.37	0	0.38	0	0.2	0.37	1.38	0.74	0.63	1234	--	--	--	--	--	--	--	--	--	--	--	--	--	--	--	--	--	--
Cluster-10902.24288	8	9	5	33	13	15	5	7	4	6	1	3	6	3	10	0.97	1.14	0.7	4.19	1.63	1.97	0.63	1.14	0.53	0.79	0.14	0.38	0.76	0.38	1.15	745	--	--	--	--	--	--	--	--	--	--	--	--	--	--	--	--	--	--
Cluster-10902.24287	0	7	0	7	1	3	0	0	0	2	0	0	1	1	0	0	0.86	0	0.86	0.12	0.38	0	0	0	0.25	0	0	0.12	0.12	0	761	--	--	--	--	--	--	--	--	--	--	--	--	--	--	--	--	--	--
Cluster-10902.24284	29	52.99	27	25	28	30	25	0	26	11	9	19	28	18	20	2.45	4.65	2.62	2.21	2.44	2.72	2.19	0	2.37	1	0.85	1.67	2.44	1.59	1.62	947	--	--	--	--	--	--	--	--	--	--	--	--	--	--	--	--	--	--
Cluster-10902.24283	517	865.67	477.03	891.97	581.03	471.03	327.9	219	407.92	392.8	228.49	380	245	232	295.26	8.21	14.3	8.65	14.99	9.53	7.97	5.43	4.62	6.9	6.67	4.03	6.33	4	3.84	4.63	3784	XP_057314229.1	XP_057314229	410	9.8e-43	ubiquitin-like protein 3 [Hydractinia symbiolongicarpus]	--	--	--	--	--	--	--	--	--	Q2TA46	263	1.6e-25	Ubiquitin-like protein 3 OS=Bos taurus OX=9913 GN=UBL3 PE=3 SV=1
Cluster-10902.23390	1139	2078	1059	2717	1588	2373	496	154	775	365	107	206	1174	1087	1478	47.64	90.35	50.66	119.76	68.54	106.01	21.56	8.56	34.69	16.36	4.99	9	50.54	47.43	60.4	1617	--	--	--	--	--	--	--	--	--	--	--	--	--	--	--	--	--	--
Cluster-10902.23395	10	2	1	6	2	6	4	53	4	4	4	3	3	11	9	0.74	0.15	0.08	0.46	0.15	0.47	0.31	5.21	0.32	0.32	0.33	0.23	0.23	0.85	0.64	1042	--	--	--	--	--	--	--	--	--	--	--	--	--	--	--	--	--	--
Cluster-10902.26411	727.97	1503	904	1043.16	700	676.66	555.94	45	476	647.59	337	599.75	486	478.01	499	9.89	21.25	14.03	15	9.82	9.79	7.88	0.81	6.89	9.41	5.09	8.56	6.78	6.76	6.71	4373	XP_054287962.1	XP_054287962	1976	3.68e-253	uncharacterized protein LOC129003689 [Macrosteles quadrilineatus]	--	--	--	--	--	--	--	--	--	P12894	178	1.39e-11	Intracisternal A-particle Pol-related polyprotein (Fragment) OS=Mouse intracisternal a-particle IL3 OX=11754 PE=3 SV=1
Cluster-16523.0	23.9	1	3	4	4.31	3	7	0	3	6	5	3.02	18	11	15.52	3.83	0.17	0.55	0.66	0.71	0.52	1.15	0	0.52	1.04	0.91	0.5	2.99	1.85	2.31	634	--	--	--	--	--	--	--	--	--	--	--	--	--	--	--	--	--	--
Cluster-10902.15576	5	4	9	2	13	6	1	0	0	2	6	5	6	4	6	0.59	0.49	1.21	0.24	1.57	0.76	0.12	0	0	0.25	0.79	0.61	0.73	0.49	0.67	762	--	--	--	--	--	--	--	--	--	--	--	--	--	--	--	--	--	--
Cluster-10902.12030	360	280.19	305.78	385	448	596	363	241	504	192	158	183	609	521	840	4.85	3.92	4.7	5.49	6.23	8.54	5.09	4.31	7.23	2.77	2.36	2.59	8.42	7.3	11.19	4411	XP_047127279.1	XP_047127279	466	1.36e-48	caspase-3-like isoform X1 [Hydra vulgaris]	--	--	--	--	--	K02187	CASP3	caspase 3	http://www.genome.jp/dbget-bin/www_bget?ko:K02187	P55214	254	3.32e-22	Caspase-7 OS=Mesocricetus auratus OX=10036 GN=CASP7 PE=1 SV=1
Cluster-2265.0	0	0	0	0	0	0	0	0	0	0	0	0	0	0	0	0	0	0	0	0	0	0	0	0	0	0	0	0	0	0	772	KAK2724468.1	KAK2724468	646	4.07e-82	hypothetical protein QYM36_001092 [Artemia franciscana] >KAK2724469.1 hypothetical protein QYM36_001092 [Artemia franciscana] >KAK2724471.1 hypothetical protein QYM36_001092 [Artemia franciscana] >KAK2724472.1 hypothetical protein QYM36_001092 [Artemia franciscana] >KAK2724473.1 hypothetical protein QYM36_001092 [Artemia franciscana]	--	--	--	--	--	--	--	--	--	--	--	--	--
Cluster-10902.22428	31	59	44	50	28.94	33	25.01	14	39	79.98	23	62.62	26	25	36	1.65	3.26	2.68	2.8	1.59	1.88	1.38	0.99	2.23	4.56	1.37	3.48	1.43	1.39	1.86	1333	XP_039255170.1	XP_039255170	334	3.19e-31	piggyBac transposable element-derived protein 3-like [Styela clava]	--	--	--	--	--	--	--	--	--	Q96JS3	181	7.51e-13	PiggyBac transposable element-derived protein 1 OS=Homo sapiens OX=9606 GN=PGBD1 PE=1 SV=1
Cluster-10902.19915	11	4	4	11	3	12	1	0	6	1	2	2	18	13	16	0.33	0.12	0.14	0.35	0.09	0.38	0.03	0	0.19	0.03	0.07	0.06	0.55	0.41	0.47	2143	KAK2179500.1	KAK2179500	148	1.32e-08	hypothetical protein NP493_484g00037 [Ridgeia piscesae]	--	--	--	--	--	K14407	CSTF2, RNA15	cleavage stimulation factor subunit 2	http://www.genome.jp/dbget-bin/www_bget?ko:K14407	Q9H0L4	148	1.63e-08	Cleavage stimulation factor subunit 2 tau variant OS=Homo sapiens OX=9606 GN=CSTF2T PE=1 SV=1
Cluster-10902.19910	29.14	9.23	14.52	37.17	88.03	50.51	9.46	0	32.96	10.89	0	9.61	14.99	13.68	26.45	5.59	1.83	3.21	7.35	17.37	10.51	1.86	0	6.92	2.26	0	1.88	2.99	2.76	4.66	576	--	--	--	--	--	--	--	--	--	--	--	--	--	--	--	--	--	--
Cluster-10902.65670	109	68	117	141.28	172.94	139	174	45	97	35	260	91	163	124	190	3.27	2.12	4.01	4.48	5.36	4.45	5.44	1.79	3.11	1.12	8.69	2.86	5.03	3.88	5.6	2139	XP_057311527.1	XP_057311527	325	6.34e-29	uncharacterized protein LOC130649289 [Hydractinia symbiolongicarpus]	--	--	--	--	--	--	--	--	--	--	--	--	--
Cluster-10902.52687	3.02	2.15	4.02	0	0	0	0	0	1.98	0	2.01	1.32	1.04	4.27	0	1.36	1	2.12	0	0	0	0	0	1.01	0	1.06	0.59	0.5	2.06	0	404	--	--	--	--	--	--	--	--	--	--	--	--	--	--	--	--	--	--
Cluster-10902.52686	6	6	4	1	6	2	5.46	0	2	1	4.03	3	7	3	3	0.6	0.63	0.46	0.11	0.62	0.22	0.57	0	0.22	0.11	0.46	0.31	0.73	0.32	0.29	841	XP_009023697.1	XP_009023697	213	1.93e-17	hypothetical protein HELRODRAFT_184778, partial [Helobdella robusta] >ESN98204.1 hypothetical protein HELRODRAFT_184778, partial [Helobdella robusta]	--	--	--	--	--	--	--	--	--	--	--	--	--
Cluster-10902.65092	28	27	29	16	35	14	35	12	30	25	76	27	45	35	23	1.5	1.5	1.78	0.9	1.94	0.8	1.95	0.86	1.73	1.44	4.56	1.51	2.49	1.96	1.2	1325	--	--	--	--	--	--	--	--	--	--	--	--	--	--	--	--	--	--
Cluster-10902.65096	128	67	92	73	92	78	151	50	93	35	288	75	140	157	70	3.3	1.8	2.71	1.99	2.45	2.15	4.06	1.71	2.56	0.97	8.28	2.03	3.72	4.22	1.78	2440	XP_016122204.1	XP_016122204	161	3.36e-09	PREDICTED: amphoterin-induced protein 1-like, partial [Sinocyclocheilus grahami]	--	--	--	--	--	--	--	--	--	O75093	138	4.17e-07	Slit homolog 1 protein OS=Homo sapiens OX=9606 GN=SLIT1 PE=1 SV=4
Cluster-10902.14079	238	936	374	995	553	223	17	11	56	72	76	46	28	23	38	2.3	9.43	4.13	10.2	5.53	2.3	0.17	0.14	0.58	0.75	0.82	0.47	0.28	0.23	0.36	6021	XP_057294700.1	XP_057294700	362	6.86e-31	polyamine-modulated factor 1-binding protein 1-like [Hydractinia symbiolongicarpus]	--	--	--	--	--	--	--	--	--	--	--	--	--
Cluster-2753.0	0	0	0	0	0	0	0	0	0	0	0	0	0	0	0	0	0	0	0	0	0	0	0	0	0	0	0	0	0	0	759	ACH56931.1	ACH56931	434	4.48e-51	mitochondrial F1F0-ATP synthase subunit c/ATP9/proteolipid [Simulium vittatum]	XM_044163174.1	XM_044163174	146	1.9253e-67	PREDICTED: Aphidius gifuensis ATP synthase lipid-binding protein, mitochondrial (LOC122859532), transcript variant X4, mRNA	K02128	ATPeF0C, ATP5G, ATP9	F-type H+-transporting ATPase subunit c	http://www.genome.jp/dbget-bin/www_bget?ko:K02128	Q9U505	380	3.98e-45	ATP synthase lipid-binding protein, mitochondrial OS=Manduca sexta OX=7130 PE=2 SV=1
Cluster-10902.54217	3	1.02	2	0	3	1	1	0	0	0	0	0	3	1	6.55	0.91	0.32	0.71	0	0.94	0.33	0.31	0	0	0	0	0	0.96	0.32	1.76	466	KAI5751249.1	KAI5751249	143	8.88e-08	hypothetical protein M8J77_005743 [Diaphorina citri]	--	--	--	--	--	--	--	--	--	--	--	--	--
Cluster-10902.54218	71	69	53	54	52	60	77	106	86	104	82	97	89	76	140	35.6	35.6	31.09	26.8	26.62	33.51	38.58	72.46	49.13	57.18	48.26	47.64	47.13	40.8	58.13	391	--	--	--	--	--	--	--	--	--	--	--	--	--	--	--	--	--	--
Cluster-10902.7190	4	4	5	1	10	22	1	0	8	3	3	0	21	4	10	0.16	0.17	0.23	0.04	0.42	0.96	0.04	0	0.35	0.13	0.14	0	0.88	0.17	0.4	1649	XP_057312179.1	XP_057312179	154	3.44e-07	uncharacterized protein LOC130653679 [Hydractinia symbiolongicarpus]	--	--	--	--	--	--	--	--	--	--	--	--	--
Cluster-10902.53972	198.27	350.33	225.12	325.15	265.26	201.45	323.71	348.77	423.19	629.51	312.83	518.05	283.19	266.28	456.54	11.19	20.54	14.54	19.29	15.44	12.16	18.95	26.18	25.61	38.08	19.73	30.46	16.46	15.69	25	1274	--	--	--	--	--	--	--	--	--	--	--	--	--	--	--	--	--	--
Cluster-10902.12864	284	158	158	121	223	671.39	408.01	276.26	260.09	160	208	215	585.05	505	448.72	5.91	3.42	3.76	2.66	4.79	14.9	8.85	7.64	5.78	3.57	4.82	4.69	12.52	10.95	9.21	2955	XP_057304884.1	XP_057304884	1285	1.98e-167	SPRY domain-containing SOCS box protein 1-like [Hydractinia symbiolongicarpus]	--	--	--	--	--	K10343	SPSB1_4, SSB1, SSB4	SPRY domain-containing SOCS box protein 1/4	http://www.genome.jp/dbget-bin/www_bget?ko:K10343	Q9D5L7	828	4.3e-102	SPRY domain-containing SOCS box protein 1 OS=Mus musculus OX=10090 GN=Spsb1 PE=1 SV=1
Cluster-10902.12863	42.38	25	26	21	36	75	55.99	25	44	32	39	54	87.89	67	93.08	8.95	5.47	6.34	4.56	7.81	17.2	12.09	7.08	10.2	7.31	9.38	11.6	19.3	14.91	17.92	549	--	--	--	--	--	--	--	--	--	--	--	--	--	--	--	--	--	--
Cluster-10902.12861	11	6	5	14	5.98	23	17	31	13	9	6	13	39	26	43	2.4	1.36	1.26	3.14	1.34	5.46	3.79	9.09	3.12	2.13	1.49	2.89	8.86	5.99	8.54	540	--	--	--	--	--	--	--	--	--	--	--	--	--	--	--	--	--	--
Cluster-10705.0	28	10	10	28	29	51	31	49	23	25	23	29	67	64	42	0.93	0.34	0.38	0.98	0.99	1.8	1.07	2.16	0.81	0.89	0.85	1.01	2.28	2.21	1.36	1965	XP_057306063.1	XP_057306063	795	4.13e-97	melanocyte-stimulating hormone receptor-like [Hydractinia symbiolongicarpus] >XP_057306064.1 melanocyte-stimulating hormone receptor-like [Hydractinia symbiolongicarpus] >XP_057306065.1 melanocyte-stimulating hormone receptor-like [Hydractinia symbiolongicarpus] >XP_057306066.1 melanocyte-stimulating hormone receptor-like [Hydractinia symbiolongicarpus]	--	--	--	--	--	K04266	ADORA2A, ADOR	adenosine receptor A2a	http://www.genome.jp/dbget-bin/www_bget?ko:K04266	Q93127	158	5e-10	Probable G-protein coupled receptor No18 OS=Amphibalanus amphitrite OX=1232801 PE=3 SV=1
Cluster-10902.50446	0	3	1	0	3	2	10	0	1	1	3	5	3	1	0	0	0.71	0.26	0	0.7	0.5	2.33	0	0.25	0.25	0.78	1.16	0.71	0.24	0	529	--	--	--	--	--	--	--	--	--	--	--	--	--	--	--	--	--	--
Cluster-10902.50442	0	0	0	0	1	3	0	0	0	0	0	0	5	8	3	0	0	0	0	1.11	3.79	0	0	0	0	0	0	5.91	9.63	2.43	322	--	--	--	--	--	--	--	--	--	--	--	--	--	--	--	--	--	--
Cluster-9802.0	44	9	28	10	15	10	59	21	30	16	29	20	18.05	27	21	3.66	0.78	2.67	0.87	1.29	0.89	5.08	2.33	2.69	1.43	2.71	1.73	1.55	2.35	1.67	958	--	--	--	--	--	--	--	--	--	--	--	--	--	--	--	--	--	--
Cluster-14792.0	2	8	3	5	7	3	2	0	4	10	1	5	0	0	2	0.21	0.88	0.36	0.55	0.76	0.34	0.22	0	0.46	1.14	0.12	0.55	0	0	0.2	814	--	--	--	--	--	--	--	--	--	--	--	--	--	--	--	--	--	--
Cluster-10902.50448	140.02	228	111.99	121	137	131	122	32	90	96	67	109.01	100	84	69	4.99	8.46	4.57	4.55	5.04	4.99	4.53	1.52	3.43	3.67	2.66	4.07	3.67	3.12	2.41	1846	XP_057296006.1	XP_057296006	692	1.41e-81	uncharacterized HTH-type transcriptional regulator YjiR-like [Hydractinia symbiolongicarpus]	--	--	--	--	--	--	--	--	--	H3ZPL1	252	9.15e-22	Aromatic-amino-acid aminotransferase 1 OS=Thermococcus litoralis (strain ATCC 51850 / DSM 5473 / JCM 8560 / NS-C) OX=523849 GN=OCC_04335 PE=1 SV=1
Cluster-10902.9396	2.99	1	1	2.34	0	4	0	0	0	0	22.69	4.99	1.04	0	1.92	1.26	0.43	0.49	0.98	0	1.86	0	0	0	0	11.08	2.07	0.46	0	0.68	414	GFO23742.1	GFO23742	335	2.89e-38	RNAase [Plakobranchus ocellatus]	AC167967.6	AC167967	290	8.98863e-148	Culex pipiens quinquefasciatus, clone Culex pipiens quinquefasciatus-3940144D9, complete sequence	--	--	--	--	--	--	--	--
Cluster-10902.9395	0.98	0	0	0	0	0	0	0	0	0	26.25	3	0	0	1.05	0.51	0	0	0	0	0	0	0	0	0	16.01	1.52	0	0	0.45	387	EFP13596.1	EFP13596	320	6.96e-36	hypothetical protein CRE_23800 [Caenorhabditis remanei]	AC167967.6	AC167967	219	2.45579e-108	Culex pipiens quinquefasciatus, clone Culex pipiens quinquefasciatus-3940144D9, complete sequence	--	--	--	--	--	--	--	--
Cluster-10902.9398	6	0	2	1	0	5	2	0	1	0	0	0	2	2	6	0.44	0	0.17	0.08	0	0.39	0.15	0	0.08	0	0	0	0.15	0.15	0.42	1046	--	--	--	--	--	--	--	--	--	--	--	--	--	--	--	--	--	--
Cluster-10902.31797	47	24	39	13	19.99	31	31.31	0	14	3	25	18	43	43.48	29	3.94	2.09	3.75	1.14	1.73	2.79	2.72	0	1.26	0.27	2.35	1.57	3.72	3.82	2.33	952	--	--	--	--	--	--	--	--	--	--	--	--	--	--	--	--	--	--
Cluster-10902.68304	11	26	12.59	25	6	13	12	6	10	2	1	1	4	3	6	0.31	0.76	0.41	0.75	0.18	0.39	0.35	0.23	0.3	0.06	0.03	0.03	0.12	0.09	0.17	2252	XP_057315890.1	XP_057315890	296	6.31e-25	apocarotenoid-15,15'-oxygenase-like isoform X2 [Hydractinia symbiolongicarpus]	--	--	--	--	--	--	--	--	--	P74334	158	9.05e-10	Apocarotenoid-15,15'-oxygenase OS=Synechocystis sp. (strain ATCC 27184 / PCC 6803 / Kazusa) OX=1111708 GN=sll1541 PE=1 SV=1
Cluster-11612.0	0	0	0	2	0	0	0	1	0	4	6	1	1	0	0	0	0	0	0.81	0	0	0	0.55	0	1.77	2.82	0.4	0.43	0	0	419	--	--	--	--	--	--	--	--	--	--	--	--	--	--	--	--	--	--
Cluster-10902.28803	6	9.99	5	20	15.99	12.71	15.99	0	3	13	3	14	11	15	22	1.44	2.48	1.38	4.91	3.93	3.32	3.91	0	0.79	3.37	0.82	3.4	2.74	3.79	4.76	517	--	--	--	--	--	--	--	--	--	--	--	--	--	--	--	--	--	--
Cluster-10538.1	6	2	2	0	2	0	6	0	3	0	0	0	0	1	3	0.79	0.27	0.3	0	0.27	0	0.81	0	0.43	0	0	0	0	0.14	0.37	713	--	--	--	--	--	--	--	--	--	--	--	--	--	--	--	--	--	--
Cluster-12232.0	6	7	4	0	4	1	1	0	3	3	0	15	10	2	9	1.6	1.93	1.23	0	1.09	0.29	0.27	0	0.88	0.87	0	4.03	2.78	0.56	2.14	493	--	--	--	--	--	--	--	--	--	--	--	--	--	--	--	--	--	--
Cluster-10902.60798	0	0	2	1	4	0	4	0	1	0	2	0	2	0	2	0	0	0.41	0.18	0.73	0	0.73	0	0.19	0	0.4	0	0.37	0	0.33	600	--	--	--	--	--	--	--	--	--	--	--	--	--	--	--	--	--	--
Cluster-10902.28505	2	2	0	8	7	4	1	0	0	3	0	1	1	2	0	0.15	0.15	0	0.62	0.53	0.32	0.08	0	0	0.24	0	0.08	0.08	0.15	0	1040	--	--	--	--	--	--	--	--	--	--	--	--	--	--	--	--	--	--
Cluster-10902.43983	6	13	1	3	5	2	1	0	0	1	3	0	9	5	7	0.44	0.99	0.08	0.23	0.38	0.16	0.08	0	0	0.08	0.25	0	0.68	0.38	0.49	1051	--	--	--	--	--	--	--	--	--	--	--	--	--	--	--	--	--	--
Cluster-10902.66820	4	12	14	10	11	9	1	0	2	5	1	5	4	0	0	0.25	0.79	1.02	0.67	0.72	0.61	0.07	0	0.14	0.34	0.07	0.33	0.26	0	0	1164	--	--	--	--	--	--	--	--	--	--	--	--	--	--	--	--	--	--
Cluster-10902.46804	5	4	2	5	4	5	4	0	7	2	0	5	0	0	0	0.24	0.2	0.11	0.25	0.2	0.26	0.2	0	0.36	0.1	0	0.25	0	0	0	1452	XP_057293116.1	XP_057293116	155	3.73e-08	uncharacterized protein LOC130621786 [Hydractinia symbiolongicarpus]	--	--	--	--	--	--	--	--	--	--	--	--	--
Cluster-10902.42688	6	6	18	7	15	13	37	10	17	5	50	11	19	23	0	0.25	0.26	0.87	0.31	0.65	0.59	1.63	0.56	0.77	0.23	2.36	0.49	0.83	1.01	0	1603	--	--	--	--	--	--	--	--	--	--	--	--	--	--	--	--	--	--
Cluster-10902.42210	27	9	15	4	10	23	7	0	10	5	6	2	38	17	24	5.34	1.85	3.43	0.82	2.04	4.94	1.42	0	2.17	1.07	1.35	0.4	7.82	3.54	4.35	567	--	--	--	--	--	--	--	--	--	--	--	--	--	--	--	--	--	--
Cluster-10757.0	2	3	0	0	0	0	0	14	0	7	0	0	0	1	7	0.34	0.53	0	0	0	0	0	3.19	0	1.29	0	0	0	0.18	1.11	613	--	--	--	--	--	--	--	--	--	--	--	--	--	--	--	--	--	--
Cluster-4887.0	2	1	0	5	4	3	0	0	0	2	0	0	1	3	0	0.17	0.09	0	0.44	0.35	0.27	0	0	0	0.18	0	0	0.09	0.26	0	949	--	--	--	--	--	--	--	--	--	--	--	--	--	--	--	--	--	--
Cluster-10902.13228	35	26	20	16	21	26	13	7	13	15	22	34	13	19	12	1.46	1.13	0.95	0.7	0.9	1.16	0.56	0.39	0.58	0.67	1.02	1.48	0.56	0.83	0.49	1620	--	--	--	--	--	--	--	--	--	--	--	--	--	--	--	--	--	--
Cluster-17538.0	81	41	68	67	78	69	102	228	83	66	78	56	88	67	80	4.05	2.13	3.89	3.52	4.02	3.69	5.29	15.15	4.44	3.53	4.35	2.92	4.53	3.49	3.89	1401	XP_004212092.1	XP_004212092	221	5.17e-17	uncharacterized protein LOC100205991 isoform X3 [Hydra vulgaris] >XP_004212093.1 uncharacterized protein LOC100205991 isoform X3 [Hydra vulgaris]	--	--	--	--	--	--	--	--	--	--	--	--	--
Cluster-22169.0	0	0	0	0	0	1	1	0	0	0	0	0	6	3	4	0	0	0	0	0	0.2	0.19	0	0	0	0	0	1.17	0.59	0.69	582	--	--	--	--	--	--	--	--	--	--	--	--	--	--	--	--	--	--
Cluster-10902.36803	658	428.22	547.55	383.22	666.95	787.29	780.74	313.83	603.53	378.26	868.47	478.69	856.57	675.23	581.09	10.79	7.31	10.26	6.65	11.29	13.75	13.35	6.83	10.55	6.64	15.84	8.24	14.43	11.53	9.42	3673	XP_057305683.1	XP_057305683	1227	4.26e-153	cytochrome P450 4V2-like [Hydractinia symbiolongicarpus]	XM_052215455.1	XM_052215455	48	2.90875e-12	PREDICTED: Mytilus californianus cytochrome P450 4V2-like (LOC127709804), transcript variant X11, mRNA	K07427	CYP4V	docosahexaenoic acid omega-hydroxylase	http://www.genome.jp/dbget-bin/www_bget?ko:K07427	A2RRT9	999	1.61e-121	Cytochrome P450 4V2 OS=Rattus norvegicus OX=10116 GN=Cyp4v2 PE=2 SV=1
Cluster-10902.36804	59	52	49	42	51	51	68	32	69	65	47	54	66	68	43	1.39	1.28	1.32	1.05	1.24	1.28	1.67	1	1.74	1.64	1.23	1.33	1.6	1.67	1	2643	XP_057313637.1	XP_057313637	320	1.26e-27	cytochrome P450 4V2-like [Hydractinia symbiolongicarpus] >XP_057313638.1 cytochrome P450 4V2-like [Hydractinia symbiolongicarpus]	--	--	--	--	--	--	--	--	--	Q27589	250	6.58e-21	Cytochrome P450 4d2 OS=Drosophila melanogaster OX=7227 GN=Cyp4d2 PE=2 SV=2
Cluster-10902.36808	17	5	15	16	10	15	9	8	3	9	15	10	9	12	17	3.42	1.04	3.49	3.32	2.07	3.28	1.85	2.16	0.66	1.96	3.44	2.05	1.88	2.55	3.13	562	--	--	--	--	--	--	--	--	--	--	--	--	--	--	--	--	--	--
Cluster-10902.39356	9.28	15	4	14	23.18	17	2	0	10	1.15	2	4	3	2	1	1.01	1.7	0.5	1.6	2.61	2	0.23	0	1.18	0.14	0.25	0.45	0.34	0.23	0.1	798	--	--	--	--	--	--	--	--	--	--	--	--	--	--	--	--	--	--
Cluster-10902.113	109	54	83	77	75	111	134	334	84	44	128	60	102	81	75	3.78	1.95	3.29	2.81	2.68	4.1	4.83	15.37	3.11	1.63	4.94	2.17	3.64	2.93	2.55	1892	XP_057305315.1	XP_057305315	790	1.21e-90	uncharacterized protein LOC130642243 [Hydractinia symbiolongicarpus]	--	--	--	--	--	--	--	--	--	Q60613	182	5.89e-13	Adenosine receptor A2a OS=Mus musculus OX=10090 GN=Adora2a PE=1 SV=3
Cluster-10902.110	12	0	2	1	3	5	7	0	1	0	0	0	3	3	7	0.99	0	0.19	0.09	0.26	0.44	0.6	0	0.09	0	0	0	0.26	0.26	0.56	960	--	--	--	--	--	--	--	--	--	--	--	--	--	--	--	--	--	--
Cluster-10902.114	232	100	172	200	194	257.96	286	636	167	133.93	333	178	263	258	244	5.96	2.67	5.05	5.43	5.15	7.07	7.65	21.71	4.58	3.69	9.53	4.79	6.95	6.91	6.17	2449	--	--	--	--	--	OX465311.1	OX465311	40	5.40225e-08	Pipistrellus pygmaeus genome assembly, chromosome: 9	--	--	--	--	--	--	--	--
Cluster-10902.28933	25	15	10.02	7	22	19	24	0	16	5	4	3	15.89	5	4	1.33	0.83	0.61	0.39	1.21	1.08	1.32	0	0.91	0.28	0.24	0.17	0.87	0.28	0.21	1335	--	--	--	--	--	--	--	--	--	--	--	--	--	--	--	--	--	--
Cluster-10902.38404	13	12	9	11	8	6	6	0	3	6	2	6	6	3	2	0.44	0.43	0.35	0.4	0.28	0.22	0.21	0	0.11	0.22	0.08	0.21	0.21	0.11	0.07	1912	--	--	--	--	--	--	--	--	--	--	--	--	--	--	--	--	--	--
Cluster-10902.38401	19	25	19	39	27	29.89	34.94	12	42	34	18.97	30	58	52.74	84	2.09	2.85	2.4	4.47	3.06	3.53	3.96	1.76	4.99	4.02	2.35	3.41	6.59	6.07	8.75	795	--	--	--	--	--	--	--	--	--	--	--	--	--	--	--	--	--	--
Cluster-16358.0	7	5	12	12	14	9	0	0	3	3	2	2	0	0	0	0.4	0.29	0.78	0.72	0.82	0.55	0	0	0.18	0.18	0.13	0.12	0	0	0	1268	--	--	--	--	--	--	--	--	--	--	--	--	--	--	--	--	--	--
Cluster-22530.0	0	3	0	0	0	0	0	0	0	10	0	1	0	0	0	0	0.92	0	0	0	0	0	0	0	3.22	0	0.3	0	0	0	471	--	--	--	--	--	--	--	--	--	--	--	--	--	--	--	--	--	--
Cluster-10902.24122	6	6	6	12	12	18	11	14	13	7	17	16	9	5	3	0.37	0.39	0.43	0.78	0.77	1.2	0.71	1.16	0.87	0.47	1.18	1.03	0.58	0.32	0.18	1184	--	--	--	--	--	--	--	--	--	--	--	--	--	--	--	--	--	--
Cluster-10902.23634	4	2	5	20	12	15	3	0	4	2	3	1	4	4	10	0.19	0.1	0.27	0.98	0.57	0.74	0.14	0	0.2	0.1	0.16	0.05	0.19	0.19	0.45	1486	XP_046987174.1	XP_046987174	144	3.06e-06	craniofacial development protein 2-like [Schistocerca americana]	--	--	--	--	--	--	--	--	--	--	--	--	--
Cluster-10902.21483	43.9	8	13	11.4	39.92	118.01	11	116.15	87.95	130.54	645.93	33.06	7	55.07	17.1	1.98	0.38	0.67	0.54	1.86	5.7	0.52	6.98	4.26	6.32	32.59	1.56	0.33	2.6	0.75	1518	CAI8012380.1	CAI8012380	345	5.54e-35	Uncharacterized protein ORF91, partial [Geodia barretti]	AB526262.1	AB526262	1047	0	Daphnia pulex ncRNA, kairomone-inducible transcript	--	--	--	--	Q3BAI2	175	2.21e-14	Uncharacterized protein ORF91 OS=Phalaenopsis aphrodite subsp. formosana OX=308872 PE=4 SV=1
Cluster-10902.52537	0	0	1	0	3	2	1	0	0	0	1	4	5	8	5	0	0	0.98	0	2.53	1.89	0.82	0	0	0	1	3.15	4.45	7.23	3.19	342	--	--	--	--	--	--	--	--	--	--	--	--	--	--	--	--	--	--
Cluster-10902.52536	5	8	7	6	15	17	25	0	4	3	8	12	43	42	47	0.33	0.54	0.52	0.41	1.01	1.18	1.69	0	0.28	0.21	0.58	0.81	2.89	2.86	2.96	1143	--	--	--	--	--	--	--	--	--	--	--	--	--	--	--	--	--	--
Cluster-10902.20928	1	1	4	1	2	3	3	0	3	2	6	5	12	8	8	0.06	0.06	0.26	0.06	0.12	0.18	0.18	0	0.18	0.12	0.38	0.3	0.71	0.48	0.44	1259	--	--	--	--	--	--	--	--	--	--	--	--	--	--	--	--	--	--
Cluster-10902.25290	7	34.95	12.01	28	9.97	11	21.12	0	27.98	33	9	23	8	6.99	8	0.9	4.67	1.78	3.75	1.32	1.53	2.8	0	3.91	4.58	1.31	3.05	1.07	0.95	0.97	720	--	--	--	--	--	--	--	--	--	--	--	--	--	--	--	--	--	--
Cluster-10902.10916	42	25	45	24	42	71	78	48	66	47	32	30	150	131	127	0.83	0.51	1.01	0.5	0.86	1.49	1.6	1.26	1.39	0.99	0.7	0.62	3.04	2.69	2.47	3102	XP_057289573.1	XP_057289573	220	2.98e-17	MORN repeat-containing protein 4-like [Hydractinia symbiolongicarpus]	--	--	--	--	--	K25701	MORN4	MORN repeat-containing protein 4	http://www.genome.jp/dbget-bin/www_bget?ko:K25701	Q9VN91	136	9.45e-08	MORN repeat-containing protein 4 homolog OS=Drosophila melanogaster OX=7227 GN=rtp PE=1 SV=1
Cluster-10902.10913	11	12	4	15	4	7	11	7	9	12	3	18	9	5	4	1.02	1.16	0.43	1.46	0.38	0.7	1.06	0.87	0.9	1.2	0.31	1.74	0.87	0.49	0.36	886	--	--	--	--	--	--	--	--	--	--	--	--	--	--	--	--	--	--
Cluster-10902.10912	0	1	0	0	0	3	2	10	1	0	0	0	0	0	0	0	0.33	0	0	0	1.06	0.65	4.34	0.36	0	0	0	0	0	0	456	--	--	--	--	--	--	--	--	--	--	--	--	--	--	--	--	--	--
Cluster-10902.2732	88	36	47	28	60	75	87	30	54	32	37	54	131	165	120	2.78	1.18	1.7	0.93	1.96	2.53	2.86	1.26	1.82	1.08	1.3	1.78	4.25	5.43	3.72	2048	XP_057311498.1	XP_057311498	249	3.64e-19	acid-sensing ion channel 4-B-like [Hydractinia symbiolongicarpus]	--	--	--	--	--	--	--	--	--	Q9R0Y1	149	9.72e-09	Acid-sensing ion channel 5 OS=Mus musculus OX=10090 GN=Asic5 PE=2 SV=1
Cluster-18000.0	9	17	6	9	9	14	6	3	15	37.37	14	27	11	14	7	1.29	2.53	0.99	1.34	1.33	2.16	0.88	0.57	2.34	5.77	2.27	3.98	1.63	2.11	0.94	676	--	--	--	--	--	--	--	--	--	--	--	--	--	--	--	--	--	--
Cluster-23009.0	1	11	4	5	0	0	0	0	0	0	1	2	1	0	2	0.06	0.74	0.3	0.34	0	0	0	0	0	0	0.07	0.13	0.07	0	0.13	1149	--	--	--	--	--	--	--	--	--	--	--	--	--	--	--	--	--	--
Cluster-10902.46178	1	0	2	0	1	2	0	0	2	2.65	2.02	7	0	0	1	0.59	0	1.39	0	0.6	1.32	0	0	1.36	1.72	1.41	4.01	0	0	0.48	373	--	--	--	--	--	--	--	--	--	--	--	--	--	--	--	--	--	--
Cluster-15745.0	107	62	121	58	72	70	144	444	53	102	102	81	132	122	39	2.01	1.21	2.6	1.16	1.4	1.4	2.83	11.1	1.06	2.06	2.14	1.6	2.55	2.39	0.73	3236	XP_057292707.1	XP_057292707	996	6.94e-121	potassium voltage-gated channel subfamily KQT member 4-like [Hydractinia symbiolongicarpus]	--	--	--	--	--	K04930	KCNQ5, KV7.5	potassium voltage-gated channel KQT-like subfamily member 5	http://www.genome.jp/dbget-bin/www_bget?ko:K04930	Q9Z0N7	523	1.43e-54	Potassium voltage-gated channel subfamily KQT member 1 OS=Rattus norvegicus OX=10116 GN=Kcnq1 PE=1 SV=1
Cluster-10902.29860	3	2	4	0	0	1.62	4	0	4	2	2	0	0	1	0	2.37	1.62	3.74	0	0	1.46	3.11	0	3.71	1.76	1.91	0	0	0.86	0	346	XP_057290863.1	XP_057290863	126	5.63e-06	uncharacterized protein LOC130613552 [Hydractinia symbiolongicarpus]	--	--	--	--	--	--	--	--	--	--	--	--	--
Cluster-10902.54975	154	113	118	98	188	256	190	534	105	74	119	92	164	201	113	5.13	3.92	4.5	3.45	6.47	9.11	6.59	23.65	3.74	2.64	4.42	3.21	5.62	6.99	3.69	1955	XP_057313929.1	XP_057313929	1121	9.59e-144	alpha-(1,3)-fucosyltransferase fut-6-like [Hydractinia symbiolongicarpus]	--	--	--	--	--	--	--	--	--	P83088	177	2.79e-12	Alpha-(1,3)-fucosyltransferase C OS=Drosophila melanogaster OX=7227 GN=FucTC PE=2 SV=4
Cluster-13092.0	13	3	7	8	7	28	8	5	8	6	3	4	19	25	30	0.68	0.16	0.42	0.44	0.38	1.56	0.43	0.35	0.45	0.34	0.17	0.22	1.02	1.36	1.52	1355	XP_057291365.1	XP_057291365	213	1.42e-15	membrane-spanning 4-domains subfamily A member 8-like [Hydractinia symbiolongicarpus]	--	--	--	--	--	--	--	--	--	--	--	--	--
Cluster-10902.24912	0	2	2	15	2	2	0	0	0	0	0	0	0	0	0	0	0.5	0.55	3.68	0.49	0.52	0	0	0	0	0	0	0	0	0	517	--	--	--	--	--	--	--	--	--	--	--	--	--	--	--	--	--	--
Cluster-10902.24910	5	3	1	4	1	1	0	0	1	5	1	1	0	0	0	2.71	1.67	0.64	2.14	0.55	0.61	0	0	0.62	2.98	0.64	0.53	0	0	0	382	--	--	--	--	--	OY755090.1	OY755090	44	4.63366e-11	Gastrophysa polygoni genome assembly, chromosome: 8	--	--	--	--	--	--	--	--
Cluster-10902.24911	1542	2129.11	1241.88	2254.96	1830.11	899.11	966.02	430.05	1940.05	1299.77	388	1240.86	99	76	76	33.38	47.94	30.71	51.6	40.9	20.75	21.78	12.36	44.8	30.12	9.35	28.17	2.2	1.71	1.62	2853	XP_057302807.1	XP_057302807	368	1.42e-33	creatine kinase M-type-like [Hydractinia symbiolongicarpus]	--	--	--	--	--	K00933	E2.7.3.2	creatine kinase	http://www.genome.jp/dbget-bin/www_bget?ko:K00933	P11009	297	3.51e-27	Creatine kinase S-type, mitochondrial OS=Gallus gallus OX=9031 GN=CKMT2 PE=1 SV=2
Cluster-10902.64120	32.07	8	15.16	12	22	9	47.99	3	30.01	1	45	14.47	50.02	27	7.04	1.26	0.33	0.68	0.5	0.89	0.38	1.96	0.16	1.26	0.04	1.98	0.6	2.03	1.11	0.27	1700	XP_057292456.1	XP_057292456	417	1.05e-39	neurogenic locus Notch protein-like [Hydractinia symbiolongicarpus] >XP_057292457.1 neurogenic locus Notch protein-like [Hydractinia symbiolongicarpus]	--	--	--	--	--	--	--	--	--	P57999	132	1.31e-06	Zonadhesin (Fragment) OS=Oryctolagus cuniculus OX=9986 GN=ZAN PE=2 SV=2
Cluster-2972.0	0	0	0	0	0	0	0	0	0	0	0	0	0	0	0	0	0	0	0	0	0	0	0	0	0	0	0	0	0	0	802	--	--	--	--	--	--	--	--	--	--	--	--	--	--	--	--	--	--
Cluster-10902.6121	89	38	93	80	125	95	95	20	89	20	131	53	175	147	157	2.83	1.26	3.38	2.68	4.1	3.22	3.14	0.84	3.02	0.68	4.64	1.76	5.72	4.87	4.9	2036	XP_057304639.1	XP_057304639	241	4.29e-20	espin-like [Hydractinia symbiolongicarpus]	--	--	--	--	--	--	--	--	--	--	--	--	--
Cluster-10902.6125	32	17	24	11	15	25	25	0	8	9	10	7	13	12	10	1.02	0.56	0.88	0.37	0.49	0.85	0.83	0	0.27	0.31	0.36	0.23	0.43	0.4	0.31	2027	KAI6658291.1	KAI6658291	151	3.41e-08	hypothetical protein LOD99_15560 [Oopsacas minuta]	--	--	--	--	--	--	--	--	--	--	--	--	--
Cluster-10902.57286	8	5	2	4	5	6.01	0	0	1	2	0	4	2	2	2	2.53	1.63	0.73	1.28	1.62	2.08	0	0	0.35	0.69	0	1.27	0.66	0.67	0.55	459	--	--	--	--	--	--	--	--	--	--	--	--	--	--	--	--	--	--
Cluster-10902.7650	5	0	0	2	3	3	0	0	2	0	0	0	2	2	0	1.03	0	0	0.42	0.64	0.67	0	0	0.45	0	0	0	0.43	0.44	0	555	--	--	--	--	--	--	--	--	--	--	--	--	--	--	--	--	--	--
Cluster-10902.7652	1	0	0	6	5	4	7	4	4	1	1	3	7	5	4	0.16	0	0	0.96	0.8	0.67	1.12	0.83	0.68	0.17	0.18	0.48	1.13	0.81	0.58	646	--	--	--	--	--	--	--	--	--	--	--	--	--	--	--	--	--	--
Cluster-17575.1	18	70	37	81.98	38	28	2	8	17	16	19	9	6	4	3	0.63	2.54	1.48	3.02	1.37	1.04	0.07	0.37	0.63	0.6	0.74	0.33	0.22	0.15	0.1	1881	--	--	--	--	--	--	--	--	--	--	--	--	--	--	--	--	--	--
Cluster-17575.0	25	106	40	148	53	20	0	0	9	11	3.8	21	7	2	5	0.81	3.59	1.49	5.08	1.78	0.69	0	0	0.31	0.38	0.14	0.72	0.23	0.07	0.16	1995	--	--	--	--	--	--	--	--	--	--	--	--	--	--	--	--	--	--
Cluster-10902.34611	4278.28	9731.9	4966.39	5724.47	4986.05	2999.24	3465.92	552.99	5580.33	7964.61	2191.38	6785.15	3170.33	3157.57	3648.53	18.69	44.25	24.76	26.51	22.5	13.94	15.8	3.21	25.94	37.21	10.63	31.18	14.22	14.36	15.84	12986	XP_057312411.1	XP_057312411	15283	0	dynein axonemal heavy chain 12-like isoform X2 [Hydractinia symbiolongicarpus]	XM_041945012.1	XM_041945012	330	1.7879e-168	PREDICTED: Chelmon rostratus dynein, axonemal, heavy chain 12 (dnah12), mRNA	K10408	DNAH	dynein axonemal heavy chain	http://www.genome.jp/dbget-bin/www_bget?ko:K10408	Q8WXX0	9986	0	Dynein axonemal heavy chain 7 OS=Homo sapiens OX=9606 GN=DNAH7 PE=1 SV=2
Cluster-10902.33452	3	1	0	0	0	2	2	0	3	0	0	0	5	7	17.99	1.74	0.59	0	0	0	1.3	1.15	0	2	0	0	0	3.07	4.36	8.45	375	--	--	--	--	--	--	--	--	--	--	--	--	--	--	--	--	--	--
Cluster-10902.33450	13	12	9	16	12	16	13	52	5	3	7	11	2	5	4	0.48	0.46	0.38	0.62	0.46	0.63	0.5	2.54	0.2	0.12	0.29	0.42	0.08	0.19	0.14	1799	--	--	--	--	--	--	--	--	--	--	--	--	--	--	--	--	--	--
Cluster-10902.33458	6273.93	1944.91	3013.58	3009.3	4639.24	5025.1	3891.63	3838.13	2257.38	1400.83	4259.21	2497.02	4661.87	4486.29	4335.57	482.58	155.37	265.68	242.61	367.95	414.31	309.99	393.11	186.85	115.65	367.29	199.49	369.95	360.8	320.72	1012	XP_057309597.1	XP_057309597	209	3.03e-15	cathepsin B-like [Hydractinia symbiolongicarpus]	OX638266.1	OX638266	36	3.65594e-06	Brenthis hecate genome assembly, chromosome: 18	K01363	CTSB	cathepsin B	http://www.genome.jp/dbget-bin/www_bget?ko:K01363	Q4R5M2	172	1.7e-12	Cathepsin B OS=Macaca fascicularis OX=9541 GN=CTSB PE=2 SV=1
Cluster-21372.1	1	4	1	0	2	0	0	16	4	6	1	0	2	0	3	0.1	0.44	0.12	0	0.22	0	0	2.24	0.45	0.68	0.12	0	0.22	0	0.3	819	XP_009017867.1	XP_009017867	161	4.58e-09	hypothetical protein HELRODRAFT_172961 [Helobdella robusta] >ESO03931.1 hypothetical protein HELRODRAFT_172961 [Helobdella robusta]	--	--	--	--	--	--	--	--	--	--	--	--	--
Cluster-9968.0	1	0	0	4	3	0	0	0	0	0	0	0	6	2	3	0.24	0	0	0.99	0.74	0	0	0	0	0	0	0	1.51	0.51	0.65	515	--	--	--	--	--	--	--	--	--	--	--	--	--	--	--	--	--	--
Cluster-6625.0	1	0	0	1	3	0	2	0	3	2	4	1	3	3	0	0.09	0	0	0.1	0.29	0	0.19	0	0.3	0.2	0.42	0.1	0.29	0.29	0	890	XP_002165751.1	XP_002165751	207	1.39e-16	homeobox protein ceh-9 [Hydra vulgaris] >QCF59208.1 homeobox transcription factor Gorget [Hydra vulgaris]	--	--	--	--	--	--	--	--	--	Q9W6D8	174	1.31e-13	Homeobox protein BarH-like 1 (Fragment) OS=Gallus gallus OX=9031 GN=BARX1 PE=2 SV=1
Cluster-10902.45810	1090.03	3335.02	1694.94	2339.64	1422.67	700.95	416.02	123	522.42	977.99	324.37	810.69	689.57	728	1009.78	15.49	49.32	27.51	35.2	20.88	10.61	6.16	2.32	7.91	14.87	5.13	12.1	10.07	10.78	14.2	4193	--	--	--	--	--	--	--	--	--	--	--	--	--	--	--	--	--	--
Cluster-17120.0	1	0	0	2	2	3	0	1	0	0	0	0	0	0	0	0.16	0	0	0.33	0.33	0.52	0	0.21	0	0	0	0	0	0	0	637	--	--	--	--	--	--	--	--	--	--	--	--	--	--	--	--	--	--
Cluster-10902.38399	2.73	6	5.26	0	8.24	2.57	2.83	0	0	7	0	5.5	0	7	6	0.17	0.39	0.38	0	0.53	0.17	0.18	0	0	0.47	0	0.36	0	0.46	0.37	1173	--	--	--	--	--	--	--	--	--	--	--	--	--	--	--	--	--	--
Cluster-10902.38394	201.46	246.84	120.13	302.11	248.62	140.63	119.16	57.96	94.2	79.82	47	88.03	53.42	62.51	58.88	146.68	184.54	103.21	212.87	184.21	115.89	85.64	58.23	79.98	64.37	41.01	61.34	41.5	49.3	33.59	353	--	--	--	--	--	--	--	--	--	--	--	--	--	--	--	--	--	--
Cluster-18048.0	75	16	45	18	39	158	24	21	15	36	20	34	73	56	69	1.28	0.29	0.88	0.33	0.69	2.88	0.43	0.48	0.27	0.66	0.38	0.61	1.28	1	1.17	3529	XP_057312962.1	XP_057312962	468	3.47e-47	ETS-related transcription factor Elf-1-like [Hydractinia symbiolongicarpus] >XP_057312963.1 ETS-related transcription factor Elf-1-like [Hydractinia symbiolongicarpus]	--	--	--	--	--	--	--	--	--	P29773	196	1.34e-16	Protein C-ets-2 (Fragment) OS=Lytechinus variegatus OX=7654 GN=ETS-2 PE=3 SV=1
Cluster-10902.15328	10.76	22	11	8	6	7	15	0	20	19	11	15	7	4	5	0.85	1.8	0.99	0.66	0.49	0.59	1.23	0	1.7	1.61	0.97	1.23	0.57	0.33	0.38	994	--	--	--	--	--	--	--	--	--	--	--	--	--	--	--	--	--	--
Cluster-23153.0	3	1	5	4	0	0	3	21	9	0	3	3	3	6	1	0.2	0.07	0.39	0.28	0	0	0.21	1.89	0.65	0	0.23	0.21	0.21	0.42	0.07	1110	XP_026788631.1	XP_026788631	166	8.97e-11	RING finger protein 122 isoform X3 [Pangasianodon hypophthalmus]	--	--	--	--	--	K15699	RNF122	RING finger protein 122	http://www.genome.jp/dbget-bin/www_bget?ko:K15699	Q8BGI1	139	4.27e-09	RING finger protein 24 OS=Mus musculus OX=10090 GN=Rnf24 PE=2 SV=1
Cluster-10902.15326	30	12	20	0	6	14	14	0	12	5	13	7	9	14	6	1.08	0.45	0.82	0	0.22	0.54	0.52	0	0.46	0.19	0.52	0.26	0.33	0.53	0.21	1830	--	--	--	--	--	--	--	--	--	--	--	--	--	--	--	--	--	--
Cluster-10902.16620	14	27	11	23	11	18	0	0	2	3	0	4	1	0	0	1.88	3.75	1.7	3.2	1.52	2.6	0	0	0.29	0.43	0	0.55	0.14	0	0	703	--	--	--	--	--	--	--	--	--	--	--	--	--	--	--	--	--	--
Cluster-10902.27133	5	15	2	13	11	3	0	0	3	0	1	0	0	0	3	0.27	0.84	0.12	0.73	0.61	0.17	0	0	0.17	0	0.06	0	0	0	0.16	1323	--	--	--	--	--	--	--	--	--	--	--	--	--	--	--	--	--	--
Cluster-17015.0	57	12	26	9	24	38	61	12	51	22	24	30	74	88	65	2.72	0.6	1.42	0.45	1.18	1.94	3.03	0.76	2.61	1.13	1.28	1.5	3.64	4.39	3.03	1452	--	--	--	--	--	--	--	--	--	--	--	--	--	--	--	--	--	--
Cluster-10902.16626	3	4	3	3	3	0	2	0	0	0	0	0	2	6	3	1.19	1.64	1.39	1.19	1.22	0	0.8	0	0	0	0	0	0.83	2.53	1.02	422	XP_057306656.1	XP_057306656	137	3.87e-07	uncharacterized protein LOC130644893 [Hydractinia symbiolongicarpus]	--	--	--	--	--	K22390	ACP7	acid phosphatase type 7	http://www.genome.jp/dbget-bin/www_bget?ko:K22390	--	--	--	--
Cluster-15363.2	4	2	1	3	5	1	2	0	2	1	0	1	12	5	5	0.57	0.29	0.16	0.44	0.73	0.15	0.29	0	0.31	0.15	0	0.15	1.76	0.74	0.66	680	--	--	--	--	--	--	--	--	--	--	--	--	--	--	--	--	--	--
Cluster-10902.60706	2	1	1	7	4	3	1	0	0	0	0	0	2	0	0	0.17	0.09	0.1	0.63	0.35	0.28	0.09	0	0	0	0	0	0.18	0	0	936	--	--	--	--	--	--	--	--	--	--	--	--	--	--	--	--	--	--
Cluster-10902.4607	89	31	43	62	44	59	76	61	41	27	53	40	38	41	33	5.17	1.87	2.86	3.79	2.64	3.67	4.58	4.72	2.56	1.68	3.45	2.42	2.28	2.49	1.86	1245	XP_057295343.1	XP_057295343	327	4.22e-31	beta-1,3-galactosyltransferase 5-like [Hydractinia symbiolongicarpus]	--	--	--	--	--	--	--	--	--	A8MXE2	223	9.85e-19	Beta-1,3-galactosyltransferase 9 OS=Homo sapiens OX=9606 GN=B3GALT9 PE=1 SV=2
Cluster-10902.23904	54	61	22	20	31	44	33	0	41	11	18	23	36	13	14	1.41	1.66	0.66	0.55	0.84	1.23	0.9	0	1.14	0.31	0.52	0.63	0.97	0.35	0.36	2413	XP_057314022.1	XP_057314022	2632	0	inositol 1,4,5-trisphosphate receptor type 1-like [Hydractinia symbiolongicarpus]	XM_041225074.1	XM_041225074	140	1.36882e-63	PREDICTED: Polyodon spathula inositol 1,4,5-trisphosphate receptor, type 1b (itpr1b), transcript variant X10, mRNA	K04958	ITPR1	inositol 1,4,5-triphosphate receptor type 1	http://www.genome.jp/dbget-bin/www_bget?ko:K04958	Q9TU34	2146	3.3e-273	Inositol 1,4,5-trisphosphate-gated calcium channel ITPR1 OS=Bos taurus OX=9913 GN=ITPR1 PE=1 SV=1
Cluster-10902.23900	694.36	515	637	607	579	743.97	891.66	1682.71	647.49	485.01	809.09	565.01	716.01	687.15	687	12.94	9.99	13.56	11.97	11.15	14.78	17.32	41.65	12.87	9.68	16.78	11.05	13.72	13.35	12.65	3266	--	--	--	--	--	--	--	--	--	--	--	--	--	--	--	--	--	--
Cluster-10902.23908	6	3	3	4	2	6	1	0	0	1	5	0	2	2	0	2.48	1.28	1.45	1.65	0.85	2.74	0.42	0	0	0.45	2.4	0	0.87	0.88	0	416	KAH0616446.1	KAH0616446	133	1.15e-06	hypothetical protein JD844_027549 [Phrynosoma platyrhinos]	--	--	--	--	--	K04958	ITPR1	inositol 1,4,5-triphosphate receptor type 1	http://www.genome.jp/dbget-bin/www_bget?ko:K04958	P29993	112	6.67e-06	Inositol 1,4,5-trisphosphate receptor OS=Drosophila melanogaster OX=7227 GN=Itpr PE=2 SV=3
Cluster-21895.1	0	0	0	0	0	1	2	16	4	0	0	1	1	0	2	0	0	0	0	0	0.16	0.3	3.16	0.64	0	0	0.15	0.15	0	0.28	664	XP_057307783.1	XP_057307783	302	1.29e-28	uncharacterized protein LOC130645719 [Hydractinia symbiolongicarpus] >XP_057307915.1 uncharacterized protein LOC130645827 [Hydractinia symbiolongicarpus]	--	--	--	--	--	--	--	--	--	--	--	--	--
Cluster-10902.65208	1720	522.06	668.98	388	707	1332.46	2564	161	1846	863	833	1435.97	1844.12	2059.13	1479.16	8.54	2.7	3.79	2.04	3.63	7.04	13.29	1.06	9.75	4.58	4.59	7.5	9.4	10.64	7.3	11461	XP_047141192.1	XP_047141192	250	9.26e-18	basic-leucine zipper transcription factor A-like [Hydra vulgaris]	--	--	--	--	--	--	--	--	--	--	--	--	--
Cluster-21659.0	2	0	1	5	3	4	3	0	7	14	10	13	14	1	11	0.22	0	0.13	0.58	0.34	0.48	0.34	0	0.84	1.67	1.25	1.49	1.61	0.12	1.16	790	--	--	--	--	--	--	--	--	--	--	--	--	--	--	--	--	--	--
Cluster-10902.13584	8	16	7	42	18	25	4	8	10	7	5	4	0	2	1	0.44	0.91	0.44	2.42	1.02	1.46	0.23	0.58	0.59	0.41	0.31	0.23	0	0.11	0.05	1304	EDO43579.1	EDO43579	130	2.18e-06	predicted protein, partial [Nematostella vectensis]	--	--	--	--	--	--	--	--	--	--	--	--	--
Cluster-12435.1	9	13	13	14	17	21	17	23	12	12	27	8	3	5	8	0.31	0.46	0.51	0.51	0.6	0.77	0.61	1.05	0.44	0.44	1.03	0.29	0.11	0.18	0.27	1909	--	--	--	--	--	--	--	--	--	--	--	--	--	--	--	--	--	--
Cluster-20878.0	12	6	9	8	10	13	8	0	18	0	7	7	12	10	10	0.48	0.25	0.41	0.34	0.42	0.56	0.33	0	0.78	0	0.31	0.29	0.5	0.42	0.39	1668	CAH3029926.1	CAH3029926	229	4.69e-18	unnamed protein product [Porites evermanni]	--	--	--	--	--	--	--	--	--	Q91770	197	7.76e-16	Homeobox protein not2 OS=Xenopus laevis OX=8355 GN=not2 PE=2 SV=1
Cluster-10902.40414	10.01	102	38.93	71	14	30	0	0	3	2	0	2	0	0	0	1.7	17.92	7.6	12.45	2.44	5.5	0	0	0.55	0.37	0	0.35	0	0	0	615	--	--	--	--	--	--	--	--	--	--	--	--	--	--	--	--	--	--
Cluster-10902.39252	13	18	17	7	13	13	23	0	14	0	5	6	25	18	12	0.3	0.43	0.45	0.17	0.31	0.32	0.55	0	0.34	0	0.13	0.15	0.59	0.43	0.27	2696	--	--	--	--	--	--	--	--	--	--	--	--	--	--	--	--	--	--
Cluster-10902.14872	5	4	2	7	1	7	0	0	1	7	0	3	20	13	14	0.35	0.29	0.16	0.51	0.07	0.52	0	0	0.08	0.53	0	0.22	1.44	0.95	0.94	1084	XP_047139764.1	XP_047139764	180	4.27e-11	uncharacterized protein LOC124815283 [Hydra vulgaris]	--	--	--	--	--	--	--	--	--	--	--	--	--
Cluster-10902.14877	9	1	5	0	2	5	4	0	4	2	1	2	9	5	0	0.52	0.06	0.33	0	0.12	0.31	0.24	0	0.25	0.12	0.06	0.12	0.53	0.3	0	1253	--	--	--	--	--	--	--	--	--	--	--	--	--	--	--	--	--	--
Cluster-10902.14874	5	5	11	1	4	12	5	0	5	1	1	1	7	8	14	0.18	0.18	0.44	0.04	0.15	0.45	0.18	0	0.19	0.04	0.04	0.04	0.25	0.3	0.49	1859	--	--	--	--	--	--	--	--	--	--	--	--	--	--	--	--	--	--
Cluster-10902.19021	2947.74	5406	2741	5980	3820	3072	939	544	1926	1175	240	860	111	105	83	110.46	210.62	117.46	236.31	147.74	122.9	36.59	27.09	77.18	47.17	10.03	33.7	4.28	4.1	3.04	1771	XP_057310481.1	XP_057310481	270	6.94e-24	uncharacterized protein LOC130648446 [Hydractinia symbiolongicarpus]	--	--	--	--	--	--	--	--	--	--	--	--	--
Cluster-10902.3772	501	214	288	832	918.98	1811	625	1134	518	353	486	270	983	878	868	27.7	12.3	18.23	48.38	52.42	107.1	35.87	83.4	30.72	20.93	30.04	15.56	56	50.69	46.61	1294	--	--	--	--	--	--	--	--	--	--	--	--	--	--	--	--	--	--
Cluster-10902.3771	0	3	4	9	7	3	6	22	5	7	4	9	13	9	10	0	0.5	0.74	1.49	1.15	0.52	0.99	4.71	0.87	1.21	0.72	1.48	2.16	1.51	1.49	635	--	--	--	--	--	--	--	--	--	--	--	--	--	--	--	--	--	--
Cluster-10902.11344	128	53	81	135	286	295	71	64	195	112	66	91	171	200	351	3.92	1.69	2.83	4.36	9.03	9.63	2.26	2.6	6.37	3.67	2.25	2.91	5.38	6.38	10.54	2104	XP_057312962.1	XP_057312962	475	3.12e-49	ETS-related transcription factor Elf-1-like [Hydractinia symbiolongicarpus] >XP_057312963.1 ETS-related transcription factor Elf-1-like [Hydractinia symbiolongicarpus]	--	--	--	--	--	--	--	--	--	P29773	199	3.03e-17	Protein C-ets-2 (Fragment) OS=Lytechinus variegatus OX=7654 GN=ETS-2 PE=3 SV=1
Cluster-10902.22821	11	1	1	1	3	6	5	0	0	0	0	0	4	8	6	0.83	0.08	0.09	0.08	0.23	0.49	0.39	0	0	0	0	0	0.31	0.63	0.44	1022	--	--	--	--	--	--	--	--	--	--	--	--	--	--	--	--	--	--
Cluster-10902.22824	17	9	15	5	10	8	6	0	3	1	4	0	4	5	1	0.85	0.47	0.86	0.26	0.52	0.43	0.31	0	0.16	0.05	0.22	0	0.21	0.26	0.05	1402	--	--	--	--	--	--	--	--	--	--	--	--	--	--	--	--	--	--
Cluster-10902.4013	0	1	1	3	1	3	2	0	0	0	1	3	2	3	2	0	0.27	0.3	0.79	0.26	0.84	0.53	0	0	0	0.3	0.78	0.54	0.82	0.46	500	--	--	--	--	--	--	--	--	--	--	--	--	--	--	--	--	--	--
Cluster-14402.0	17.08	4.86	10.58	0	0	11.83	22	0	0	0	0	8	0	0	0	0.59	0.17	0.42	0	0	0.44	0.79	0	0	0	0	0.29	0	0	0	1892	--	--	--	--	--	--	--	--	--	--	--	--	--	--	--	--	--	--
Cluster-10902.1192	2	0	0	2	2	0	3	18	3	0	0	0	1	2	0	1.7	0	0	1.63	1.73	0	2.51	21.29	3.01	0	0	0	0.91	1.86	0	340	--	--	--	--	--	OX183134.1	OX183134	35	4.11386e-06	Cryptosula pallasiana genome assembly, chromosome: 5	--	--	--	--	--	--	--	--
Cluster-10902.62111	1	0	0	1	2	0	0	0	0	0	3	0	10	3	3	0.14	0	0	0.15	0.3	0	0	0	0	0	0.49	0	1.49	0.45	0.4	674	--	--	--	--	--	--	--	--	--	--	--	--	--	--	--	--	--	--
Cluster-10902.69269	558.73	1051.6	560	1217	709	472	136	52	282	167	56	146	42	15	31	11.85	23.21	13.57	27.3	15.53	10.67	3.01	1.47	6.38	3.79	1.32	3.25	0.92	0.33	0.65	2905	XP_057310504.1	XP_057310504	758	1.35e-85	kelch-like protein 10 [Hydractinia symbiolongicarpus]	--	--	--	--	--	K10448	KLHL10	kelch-like protein 10	http://www.genome.jp/dbget-bin/www_bget?ko:K10448	Q6JEL2	318	5.97e-29	Kelch-like protein 10 OS=Homo sapiens OX=9606 GN=KLHL10 PE=1 SV=1
Cluster-10902.8971	79.75	0	63.8	31.64	0	8.5	0	40.39	0	8.28	7.57	0	0	0	0	3.16	0	2.89	1.32	0	0.36	0	2.13	0	0.35	0.33	0	0	0	0	1690	XP_047134083.1	XP_047134083	1221	2.28e-161	glutamine--fructose-6-phosphate aminotransferase [isomerizing] 2-like [Hydra vulgaris] >XP_047134084.1 glutamine--fructose-6-phosphate aminotransferase [isomerizing] 2-like [Hydra vulgaris]	--	--	--	--	--	--	--	--	--	P47856	1071	4.28e-137	Glutamine--fructose-6-phosphate aminotransferase [isomerizing] 1 OS=Mus musculus OX=10090 GN=Gfpt1 PE=1 SV=3
Cluster-10902.55945	6	5	6	5	6	12	10	0	11	8	2	3	14	20	12	0.21	0.18	0.23	0.18	0.21	0.44	0.36	0	0.4	0.29	0.08	0.11	0.49	0.71	0.4	1912	XP_025757967.1	XP_025757967	152	7.83e-07	uncharacterized protein LOC112843478 [Oreochromis niloticus]	--	--	--	--	--	--	--	--	--	--	--	--	--
Cluster-20798.0	5	6	1	16	2	4	1	0	0	3	2	1	1	2	0	0.35	0.44	0.08	1.18	0.15	0.3	0.07	0	0	0.23	0.16	0.07	0.07	0.15	0	1079	--	--	--	--	--	--	--	--	--	--	--	--	--	--	--	--	--	--
Cluster-10902.4791	11	6	7	8	13	6	13	37	12	7	16	9	3	6	20	5.08	2.86	3.78	3.68	6.14	3.08	6.02	23.27	6.29	3.54	8.65	4.09	1.46	2.96	7.74	401	--	--	--	--	--	--	--	--	--	--	--	--	--	--	--	--	--	--
Cluster-10902.50036	17	6	7	3	7	10	4	0	3	2	3	8	13	3	8	1.27	0.47	0.6	0.24	0.54	0.8	0.31	0	0.24	0.16	0.25	0.62	1.01	0.24	0.58	1031	--	--	--	--	--	--	--	--	--	--	--	--	--	--	--	--	--	--
Cluster-10902.31937	9.65	16.11	14.15	21.2	21.99	7.62	8.29	0	5	29.86	3	19	15.88	12.55	3.02	2.4	4.15	4.07	5.4	5.62	2.07	2.1	0	1.37	8.05	0.85	4.79	4.12	3.3	0.68	508	CAB4043958.1	CAB4043958	218	3.14e-19	Hypothetical predicted protein, partial [Paramuricea clavata]	--	--	--	--	--	--	--	--	--	--	--	--	--
Cluster-10902.18626	0	0	0	0	0	1	1	0	0	0	0	2	0	1	1	0	0	0	0	0	0.4	0.37	0	0	0	0	0.73	0	0.39	0.31	435	--	--	--	--	--	--	--	--	--	--	--	--	--	--	--	--	--	--
Cluster-10902.18629	6	4	6	0	4	9	2	12	6	2	3	9	6	2	2	1.05	0.72	1.2	0	0.72	1.7	0.36	2.8	1.14	0.38	0.59	1.6	1.08	0.37	0.32	606	--	--	--	--	--	--	--	--	--	--	--	--	--	--	--	--	--	--
Cluster-19010.0	10	1.88	9	2	4	10	0	0	2	5	5	3	3	10	9	0.51	0.1	0.53	0.11	0.21	0.55	0	0	0.11	0.27	0.29	0.16	0.16	0.54	0.45	1372	--	--	--	--	--	--	--	--	--	--	--	--	--	--	--	--	--	--
Cluster-10902.56924	30	24	16	2	23	30.99	24	11	12	10	6	10	18	10	18	1.44	1.2	0.88	0.1	1.14	1.59	1.2	0.7	0.62	0.51	0.32	0.5	0.89	0.5	0.84	1448	KAK2556195.1	KAK2556195	171	6.41e-10	hypothetical protein P5673_021797 [Acropora cervicornis]	--	--	--	--	--	--	--	--	--	--	--	--	--
Cluster-10902.57565	26	12	16	13	11	21	20	0	6	6	10	17	13	13	15	0.45	0.22	0.32	0.24	0.2	0.39	0.36	0	0.11	0.11	0.19	0.31	0.23	0.24	0.26	3480	XP_035772278.1	XP_035772278	286	1.27e-22	uncharacterized protein LOC118456011 [Neolamprologus brichardi]	--	--	--	--	--	--	--	--	--	--	--	--	--
Cluster-10902.10011	244	88	116	95	150	234	403	133	328	191	132	212	310	358	299	3.24	1.21	1.76	1.33	2.05	3.31	5.57	2.34	4.64	2.71	1.95	2.95	4.22	4.95	3.93	4472	EDO43418.1	EDO43418	799	5.82e-92	predicted protein [Nematostella vectensis]	--	--	--	--	--	K24746	WDR47	WD repeat-containing protein 47	http://www.genome.jp/dbget-bin/www_bget?ko:K24746	O94967	529	1.05e-53	WD repeat-containing protein 47 OS=Homo sapiens OX=9606 GN=WDR47 PE=1 SV=1
Cluster-10902.10014	3	0	2	3	2	1	0	14	2	0	117	3	0	3	0	2.07	0	1.62	2.01	1.4	0.78	0	13.27	1.6	0	96.21	1.98	0	2.23	0	358	GFR72346.1	GFR72346	178	1.7e-14	LOW QUALITY PROTEIN: identified by MetaGeneAnnotator [Elysia marginata]	AB526262.1	AB526262	225	1.04078e-111	Daphnia pulex ncRNA, kairomone-inducible transcript	--	--	--	--	--	--	--	--
Cluster-10902.50833	0	0	0	2	4	2	1	0	2	1	0	0	3	0	0	0	0	0	0.47	0.94	0.5	0.23	0	0.51	0.25	0	0	0.72	0	0	527	--	--	--	--	--	--	--	--	--	--	--	--	--	--	--	--	--	--
Cluster-10902.41180	100.74	296.09	102.7	341.83	166.78	99.97	23	17.81	55.93	33.54	9	32.63	4	6.02	11	16.73	50.95	19.64	58.72	28.5	17.95	3.92	3.96	10.13	6.01	1.69	5.55	0.69	1.05	1.69	622	--	--	--	--	--	--	--	--	--	--	--	--	--	--	--	--	--	--
Cluster-10902.41181	56.19	146.38	51.81	137.92	82.91	57	3	0	7.02	3	4	2.01	1	1	0	8.22	22.2	8.72	20.93	12.48	9	0.45	0	1.12	0.47	0.66	0.3	0.15	0.15	0	668	--	--	--	--	--	--	--	--	--	--	--	--	--	--	--	--	--	--
Cluster-10902.41182	487	1745.49	726.63	2330.78	833.42	652.5	60	4	136.89	121	32	62	19	5	15	9.01	33.6	15.36	45.62	15.93	12.87	1.16	0.1	2.7	2.4	0.66	1.2	0.36	0.1	0.27	3288	--	--	--	--	--	--	--	--	--	--	--	--	--	--	--	--	--	--
Cluster-10902.33398	810.62	271.67	569.04	611.34	595.3	364.82	1098.43	129	404.9	83.27	1591.38	505.82	1062.77	837.07	1363.47	73.44	25.55	59.14	57.93	55.59	35.48	102.91	15.57	39.56	8.1	161.94	47.49	99.43	79.36	118.09	903	XP_057300513.1	XP_057300513	334	1.72e-34	uncharacterized protein LOC130633137 [Hydractinia symbiolongicarpus]	--	--	--	--	--	--	--	--	--	--	--	--	--
Cluster-10902.33394	130.77	36.03	81.38	31.91	71.01	94.02	64	0	34.86	18	55	43	119.64	88.62	94.03	53.3	15.14	38.65	13.02	29.61	42.36	26.24	0	16.01	8.01	26.07	17.36	51.26	38.48	32.65	418	--	--	--	--	--	--	--	--	--	--	--	--	--	--	--	--	--	--
Cluster-10902.33395	12217	35301	18205.9	22144	14587	6912	6776	2553	12689	17177	3605	14674	1875.41	2300	1410	744.54	2235.31	1270.54	1417.98	917.01	450.79	428.38	207.02	830.06	1122.7	245.78	931.43	117.79	146.41	83.23	1201	XP_057300770.1	XP_057300770	524	1.32e-59	serine/threonine-protein kinase Nek7-like [Hydractinia symbiolongicarpus]	--	--	--	--	--	K20876	NEK7	serine/threonine-protein kinase Nek7	http://www.genome.jp/dbget-bin/www_bget?ko:K20876	Q9ES70	237	5.68e-21	Serine/threonine-protein kinase Nek6 OS=Mus musculus OX=10090 GN=Nek6 PE=1 SV=1
Cluster-10902.33397	9	5	2	1	1	1	5	0	5	0	1	0	4	4	1	0.92	0.53	0.23	0.11	0.1	0.11	0.53	0	0.55	0	0.11	0	0.42	0.43	0.1	836	--	--	--	--	--	--	--	--	--	--	--	--	--	--	--	--	--	--
Cluster-10902.33392	14.31	13.95	14.76	22.01	12	18.55	20.79	10.65	6.9	10.46	12.6	26.31	12	19	14.11	6.41	6.44	7.72	9.83	5.5	9.22	9.35	6.49	3.5	5.13	6.59	11.62	5.67	9.09	5.32	405	--	--	--	--	--	--	--	--	--	--	--	--	--	--	--	--	--	--
Cluster-10902.44648	364	169	174	100	220	363	714	47	637	311	262	418	613	604.35	486	8.31	4.01	4.54	2.41	5.19	8.84	16.98	1.43	15.52	7.6	6.66	10.01	14.39	14.38	10.94	2720	XP_057314126.1	XP_057314126	289	4.27e-23	uncharacterized protein LOC130655393 [Hydractinia symbiolongicarpus]	--	--	--	--	--	--	--	--	--	--	--	--	--
Cluster-10902.44649	17	7	3	6	13	6	8	6	4	4	6	7	2	3	1	1.52	0.65	0.31	0.56	1.2	0.57	0.74	0.71	0.39	0.38	0.6	0.65	0.18	0.28	0.09	912	--	--	--	--	--	--	--	--	--	--	--	--	--	--	--	--	--	--
Cluster-8887.0	0	0	1	0	0	1	2	0	0	1	2	2	20	20	20	0	0	0.06	0	0	0.05	0.1	0	0	0.05	0.11	0.1	1	1.02	0.95	1431	--	--	--	--	--	--	--	--	--	--	--	--	--	--	--	--	--	--
Cluster-10902.44641	1	12.79	1	18	2.99	4.96	0	0	1	2	0	0	0	0	0	0.34	4.55	0.4	6.26	1.06	1.88	0	0	0.38	0.75	0	0	0	0	0	444	--	--	--	--	--	--	--	--	--	--	--	--	--	--	--	--	--	--
Cluster-10902.44646	10	15	9	8.1	164.84	3	24	15	11	9	44	40	17	14	15	4.7	7.25	4.94	3.78	79.08	1.57	11.29	9.59	5.86	4.63	24.18	18.47	8.42	7.03	5.89	399	--	--	--	--	--	--	--	--	--	--	--	--	--	--	--	--	--	--
Cluster-15589.0	1	1	0	1	0	1	1	0	0	5	3	8	3	0	1	0.47	0.48	0	0.46	0	0.52	0.47	0	0	2.55	1.63	3.67	1.47	0	0.39	400	--	--	--	--	--	--	--	--	--	--	--	--	--	--	--	--	--	--
Cluster-13409.0	12	8	3	2	4	8	3	0	3	2	1	3	14	13	14	5	3.43	1.46	0.83	1.7	3.68	1.26	0	1.41	0.91	0.48	1.24	6.13	5.77	4.95	415	--	--	--	--	--	--	--	--	--	--	--	--	--	--	--	--	--	--
Cluster-19809.0	4	0	1	7.11	1	6	6	0	7	7	2	4	13	6	11	0.66	0	0.19	1.22	0.17	1.08	1.02	0	1.27	1.25	0.38	0.68	2.24	1.05	1.69	622	--	--	--	--	--	OX038879.1	OX038879	36	2.19746e-06	Agriphila geniculea genome assembly, chromosome: 10	--	--	--	--	--	--	--	--
Cluster-18385.0	7.27	17.87	2.44	13.94	12.77	5.54	0	0	0	0.83	0	0	0	0	0	1.78	4.52	0.69	3.49	3.21	1.48	0	0	0	0.22	0	0	0	0	0	512	--	--	--	--	--	--	--	--	--	--	--	--	--	--	--	--	--	--
Cluster-10902.45999	4	6	3	2	4	8	5	0	0	1	0	0	8	2	3	0.92	1.43	0.8	0.47	0.94	2	1.17	0	0	0.25	0	0	1.91	0.49	0.62	527	--	--	--	--	--	--	--	--	--	--	--	--	--	--	--	--	--	--
Cluster-10902.30607	417.01	706	367.87	319	358	292.07	433	141	622	743	286	689.9	322	333.02	323	10.86	19.12	10.95	8.77	9.62	8.11	11.74	4.88	17.29	20.71	8.29	18.82	8.62	9.04	8.28	2421	XP_057313257.1	XP_057313257	1364	2.08e-176	cyclin-dependent kinase-like 2 [Hydractinia symbiolongicarpus]	XM_022927589.1	XM_022927589	133	1.06927e-59	PREDICTED: Stylophora pistillata cyclin-dependent kinase-like 2 (LOC111324096), mRNA	K08824	CDKL	cyclin-dependent kinase-like	http://www.genome.jp/dbget-bin/www_bget?ko:K08824	Q92772	1124	1.61e-144	Cyclin-dependent kinase-like 2 OS=Homo sapiens OX=9606 GN=CDKL2 PE=1 SV=1
Cluster-10902.30603	21.98	124.96	58	131.01	65.96	45.05	0	6	12	18	7	7	6	6	7	2.22	13.12	6.73	13.84	6.87	4.9	0	0.81	1.31	1.96	0.8	0.73	0.63	0.64	0.67	839	--	--	--	--	--	--	--	--	--	--	--	--	--	--	--	--	--	--
Cluster-10902.38055	13	30	22.05	40.24	21	22	7	0	9	26	11	25	8	9	12	0.71	1.7	1.37	2.3	1.18	1.28	0.4	0	0.53	1.52	0.67	1.42	0.45	0.51	0.63	1310	--	--	--	--	--	--	--	--	--	--	--	--	--	--	--	--	--	--
Cluster-10902.26141	84	39	53	26	35	76	75	51	50	34	45	39	74	74	62	6.88	3.32	4.98	2.23	2.96	6.68	6.36	5.56	4.41	2.99	4.14	3.32	6.26	6.34	4.87	968	XP_057308715.1	XP_057308715	301	3.84e-28	uncharacterized protein LOC130647022 [Hydractinia symbiolongicarpus]	--	--	--	--	--	--	--	--	--	--	--	--	--
Cluster-10902.72666	1	0	6	1	6	6	0	0	0	3	5	0	2	0	1	0.35	0	2.46	0.36	2.17	2.33	0	0	0	1.15	2.04	0	0.74	0	0.31	440	--	--	--	--	--	LR134901.1	LR134901	45	1.50429e-11	Catoptria conchella partial rps5 gene for ribosomal protein S5, specimen voucher LEP1546	--	--	--	--	--	--	--	--
Cluster-10902.13630	32	18.64	20.98	15	15	33	25	4	10.68	12	16	17	38	41	41	0.9	0.54	0.67	0.44	0.43	0.99	0.73	0.15	0.32	0.36	0.5	0.5	1.1	1.2	1.13	2270	XP_057314805.1	XP_057314805	196	3.9e-12	rho guanine nucleotide exchange factor 3-like isoform X2 [Hydractinia symbiolongicarpus] >XP_057314806.1 rho guanine nucleotide exchange factor 3-like isoform X2 [Hydractinia symbiolongicarpus]	--	--	--	--	--	K20683	ARHGEF3_8	Rho guanine nucleotide exchange factor 3/8	http://www.genome.jp/dbget-bin/www_bget?ko:K20683	Q9Z206	132	1.43e-06	Neuroepithelial cell-transforming gene 1 protein OS=Mus musculus OX=10090 GN=Net1 PE=1 SV=2
Cluster-10902.34603	11	13	16	10	13	8	14	0	1	2	6	3	9	8	3	1.41	1.73	2.35	1.33	1.71	1.1	1.85	0	0.14	0.28	0.87	0.4	1.19	1.07	0.36	723	--	--	--	--	--	--	--	--	--	--	--	--	--	--	--	--	--	--
Cluster-10902.2965	3	5	15	4	4	6	5	0	2	2	1	0	7	0	6	0.46	0.79	2.62	0.63	0.62	0.98	0.78	0	0.33	0.33	0.17	0	1.1	0	0.85	654	--	--	--	--	--	--	--	--	--	--	--	--	--	--	--	--	--	--
Cluster-10902.21204	0	0	4	3	10	5	8	0	7	7	6	6	20	13	15	0	0	0.33	0.23	0.75	0.39	0.6	0	0.54	0.54	0.49	0.45	1.49	0.98	1.05	1057	XP_057305769.1	XP_057305769	288	3.42e-26	neuropeptide Y receptor type 4-like [Hydractinia symbiolongicarpus] >XP_057308398.1 neuropeptide Y receptor type 4-like [Hydractinia symbiolongicarpus]	--	--	--	--	--	--	--	--	--	--	--	--	--
Cluster-10902.16712	3	0	4	6	5	5	9	0	15	4	8	0	7	13	12	0.15	0	0.23	0.32	0.26	0.27	0.47	0	0.81	0.22	0.45	0	0.36	0.69	0.59	1387	XP_030230502.1	XP_030230502	489	1.34e-52	SCAN domain-containing protein 3-like [Gadus morhua]	--	--	--	--	--	--	--	--	--	Q6R2W3	316	1.31e-29	SCAN domain-containing protein 3 OS=Homo sapiens OX=9606 GN=SCAND3 PE=1 SV=1
Cluster-10902.16714	19	23	16	7	19	25	29	0	17	31	15	28	11.16	8	19	2.21	2.78	2.14	0.85	2.28	3.14	3.49	0	2.14	3.89	1.97	3.37	1.34	0.98	2.09	766	--	--	--	--	--	--	--	--	--	--	--	--	--	--	--	--	--	--
Cluster-10902.16716	63	58	96	65.47	90	75	166	21	84	17	341	121	91	124.99	47	6.24	5.96	10.9	6.77	9.18	7.97	16.97	2.77	8.98	1.81	37.95	12.39	9.31	12.95	4.43	851	XP_057307444.1	XP_057307444	217	6.25e-17	hematopoietically-expressed homeobox protein Hhex-like [Hydractinia symbiolongicarpus]	--	--	--	--	--	K08024	HHEX, HEX, PRH	homeobox protein HEX	http://www.genome.jp/dbget-bin/www_bget?ko:K08024	Q21578	189	1.01e-15	Homeobox protein HEX homolog pha-2 OS=Caenorhabditis elegans OX=6239 GN=pha-2 PE=2 SV=5
Cluster-22982.6	6	2	1	3	2	2	1	0	5	2	3	4	5	2	3	1.8	0.62	0.35	0.91	0.61	0.66	0.3	0	1.67	0.65	1.03	1.21	1.57	0.63	0.79	469	--	--	--	--	--	--	--	--	--	--	--	--	--	--	--	--	--	--
Cluster-18056.0	20	16	13	22	26	20	20	6	21	20	23	28	13	15	19	0.43	0.35	0.32	0.5	0.57	0.45	0.44	0.17	0.48	0.46	0.55	0.63	0.28	0.33	0.4	2892	--	--	--	--	--	--	--	--	--	--	--	--	--	--	--	--	--	--
Cluster-22982.5	21	21	14	48	42	32	7	10	19	7	7	12	10	9	7	1.08	1.13	0.83	2.61	2.24	1.76	0.37	0.69	1.05	0.39	0.4	0.65	0.53	0.48	0.35	1366	XP_057300112.1	XP_057300112	492	3.06e-51	glutamate carboxypeptidase 2-like [Hydractinia symbiolongicarpus]	--	--	--	--	--	K14592	FOLH1, GCPII	glutamate carboxypeptidase II (folate hydrolase 1)	http://www.genome.jp/dbget-bin/www_bget?ko:K14592	Q7M758	340	6.46e-33	Aminopeptidase NAALADL1 OS=Mus musculus OX=10090 GN=Naaladl1 PE=2 SV=1
Cluster-10902.25433	365	539	327	434	301	128	272	88	240	376	128	338	165	186.82	181	4.5	6.91	4.6	5.66	3.83	1.68	3.49	1.44	3.15	4.96	1.75	4.37	2.09	2.4	2.21	4793	XP_057299974.1	XP_057299974	1442	4.89e-177	1-phosphatidylinositol 4,5-bisphosphate phosphodiesterase delta-4-like [Hydractinia symbiolongicarpus]	--	--	--	--	--	K05857	PLCD	phosphatidylinositol phospholipase C, delta	http://www.genome.jp/dbget-bin/www_bget?ko:K05857	Q32NH8	1097	3.47e-130	1-phosphatidylinositol 4,5-bisphosphate phosphodiesterase delta-4 OS=Xenopus laevis OX=8355 GN=plcd4 PE=2 SV=1
Cluster-10902.25431	1	0	0	0	3	6	1	0	0	0	1	2	6	4	3	0.19	0	0	0	0.59	1.25	0.2	0	0	0	0.22	0.39	1.2	0.81	0.53	576	XP_002741737.1	XP_002741737	131	2.73e-06	PREDICTED: uncharacterized protein LOC100368009, partial [Saccoglossus kowalevskii]	--	--	--	--	--	--	--	--	--	--	--	--	--
Cluster-10902.9873	406.72	167	239.11	201	253	344	454	193	397	208	227	270	389	394	309.04	21.14	9.02	14.22	10.99	13.57	19.12	24.5	13.34	22.12	11.59	13.18	14.64	20.83	21.38	15.62	1358	XP_057297165.1	XP_057297165	571	1.81e-68	discoidin domain-containing receptor 2-like [Hydractinia symbiolongicarpus]	--	--	--	--	--	--	--	--	--	Q7SZN0	218	2.75e-17	Venom prothrombin activator pseutarin-C non-catalytic subunit OS=Pseudonaja textilis OX=8673 PE=1 SV=1
Cluster-21825.0	2	0	1	1	0	1	0	1	2	1	0	0	3	0	1	0.18	0	0.1	0.1	0	0.1	0	0.12	0.2	0.1	0	0	0.28	0	0.09	901	--	--	--	--	--	--	--	--	--	--	--	--	--	--	--	--	--	--
Cluster-10902.3150	5	4	2	3	0	2	0	0	0	1	1	0	3	1	0	0.45	0.37	0.21	0.28	0	0.19	0	0	0	0.1	0.1	0	0.28	0.09	0	906	CAB4041054.1	CAB4041054	173	4.76e-11	Hypothetical predicted protein, partial [Paramuricea clavata]	--	--	--	--	--	--	--	--	--	--	--	--	--
Cluster-10902.10383	1	1	3	3	4	4	0	0	0	0	2	3	2	2	1	0.19	0.19	0.64	0.58	0.77	0.81	0	0	0	0	0.42	0.57	0.39	0.39	0.17	585	--	--	--	--	--	--	--	--	--	--	--	--	--	--	--	--	--	--
Cluster-10902.52252	7.01	2	1	5.02	8	2	9	16.66	8	0	2	5	12.6	9	3.59	0.98	0.29	0.16	0.73	1.15	0.3	1.29	3.11	1.21	0	0.32	0.72	1.82	1.32	0.47	686	KAJ8025522.1	KAJ8025522	388	1.24e-41	Protein ALP1-like [Holothuria leucospilota]	--	--	--	--	--	--	--	--	--	--	--	--	--
Cluster-10902.52253	1	1	0	3	4	2	1	0	2	7	4	4	3	4	11	0.19	0.19	0	0.57	0.76	0.4	0.19	0	0.41	1.4	0.84	0.76	0.58	0.78	1.88	586	--	--	--	--	--	--	--	--	--	--	--	--	--	--	--	--	--	--
Cluster-10902.12713	9	7	8	3	10	11	2	0	2	0	3	8	9	9	5	0.7	0.56	0.71	0.24	0.8	0.91	0.16	0	0.17	0	0.26	0.64	0.72	0.73	0.37	1008	--	--	--	--	--	--	--	--	--	--	--	--	--	--	--	--	--	--
Cluster-10902.4939	4	6	1	5	5	6	1	0	0	0	0	0	0	0	0	0.29	0.46	0.08	0.38	0.38	0.47	0.08	0	0	0	0	0	0	0	0	1047	--	--	--	--	--	--	--	--	--	--	--	--	--	--	--	--	--	--
Cluster-10902.4932	3	4	2	8	6	8	4	0	4	1	4	2	3	2	6	0.28	0.39	0.22	0.79	0.58	0.81	0.39	0	0.41	0.1	0.42	0.2	0.29	0.2	0.54	879	--	--	--	--	--	--	--	--	--	--	--	--	--	--	--	--	--	--
Cluster-2947.0	0	0	0	0	0	0	0	0	0	0	0	0	0	0	0	0	0	0	0	0	0	0	0	0	0	0	0	0	0	0	1667	--	--	--	--	--	--	--	--	--	--	--	--	--	--	--	--	--	--
Cluster-10902.49228	36	11	12	5	15	25	7	3	8	11	10	14	14	11	27	1.08	0.34	0.41	0.16	0.46	0.8	0.22	0.12	0.26	0.35	0.33	0.44	0.43	0.34	0.8	2140	--	--	--	--	--	--	--	--	--	--	--	--	--	--	--	--	--	--
Cluster-10902.49226	58	83	32	41	34	41	61	0	50	122	15	76	30	34	66	1.14	1.7	0.72	0.86	0.69	0.86	1.25	0	1.05	2.58	0.33	1.57	0.61	0.7	1.29	3101	--	--	--	--	--	--	--	--	--	--	--	--	--	--	--	--	--	--
Cluster-10902.50993	90	43	59	79	80	137	99	385	73	68	87	62	58	57	53	3.11	1.54	2.33	2.88	2.85	5.05	3.56	17.67	2.69	2.52	3.35	2.24	2.06	2.05	1.79	1897	--	--	--	--	--	--	--	--	--	--	--	--	--	--	--	--	--	--
Cluster-10902.35406	118.52	59.77	81.88	51.02	84.85	81.97	92.45	8	62.64	40.26	71.27	57.86	137.41	109.72	152.84	110.77	57.34	90.85	45.39	80.58	87.76	84.68	10.42	69.41	42.02	81.19	50.9	138.11	112.11	107.91	333	--	--	--	--	--	--	--	--	--	--	--	--	--	--	--	--	--	--
Cluster-10902.69388	9	51	22	63	12	13	0	0	7	13	1	4	2	0	0	0.78	4.61	2.2	5.74	1.08	1.21	0	0	0.66	1.22	0.1	0.36	0.18	0	0	928	--	--	--	--	--	--	--	--	--	--	--	--	--	--	--	--	--	--
Cluster-10685.0	36	28	48	25	32	35	66	76	49	42	62	34	46	25	53	10.47	8.41	16.17	7.39	9.54	11.13	19.48	29.76	15.8	13.25	20.7	9.94	13.97	7.69	13.65	475	--	--	--	--	--	--	--	--	--	--	--	--	--	--	--	--	--	--
Cluster-10902.75850	0	0	1	0	0	2	1	0	0	0	1	1	0	0	0	0	0	0.16	0	0	0.31	0.15	0	0	0	0.16	0.15	0	0	0	677	--	--	--	--	--	--	--	--	--	--	--	--	--	--	--	--	--	--
Cluster-10902.51220	729	924.72	309.24	856.86	616.29	611.83	0	0	0	0	466	0	309.72	753.78	0	13.09	17.27	6.34	16.27	11.43	11.7	0	0	0	0	9.31	0	5.72	14.1	0	3380	XP_012558264.2	XP_012558264	434	3.59e-40	trichohyalin [Hydra vulgaris]	--	--	--	--	--	K24828	LCA5	lebercilin	http://www.genome.jp/dbget-bin/www_bget?ko:K24828	Q80ST9	210	1.39e-15	Lebercilin OS=Mus musculus OX=10090 GN=Lca5 PE=1 SV=1
Cluster-10182.0	2	14	13	28	9	7	0	0	0	1	0	0	0	0	1	0.14	1	1.02	2.02	0.64	0.52	0	0	0	0.07	0	0	0	0	0.07	1097	--	--	--	--	--	--	--	--	--	--	--	--	--	--	--	--	--	--
Cluster-10902.33027	15	18	12	13	11	5	11	0	5	7	6	9	8	4	5	0.61	0.77	0.56	0.56	0.46	0.22	0.47	0	0.22	0.31	0.27	0.38	0.34	0.17	0.2	1647	--	--	--	--	--	--	--	--	--	--	--	--	--	--	--	--	--	--
Cluster-21727.0	4	2	3	4	4	1	10	47	3	2	5	3	1	4	7	0.13	0.07	0.11	0.14	0.14	0.04	0.34	2.07	0.11	0.07	0.18	0.1	0.03	0.14	0.23	1968	--	--	--	--	--	--	--	--	--	--	--	--	--	--	--	--	--	--
Cluster-10902.68808	284	90	100	101	184	306	306	61	144	99	122	151	708	480	292	22.34	7.35	9.02	8.33	14.92	25.81	24.92	6.39	12.19	8.36	10.76	12.33	57.47	39.48	22.07	996	--	--	--	--	--	--	--	--	--	--	--	--	--	--	--	--	--	--
Cluster-13251.0	5	1	1	10	4	12	14	17	1	9	5	2	17	5	6	0.61	0.13	0.14	1.27	0.5	1.58	1.76	2.77	0.13	1.18	0.69	0.25	2.15	0.64	0.69	744	--	--	--	--	--	--	--	--	--	--	--	--	--	--	--	--	--	--
Cluster-10902.31879	9	47.86	20	47.7	21.83	14.99	0	0	0	0	0	2	0	0	0	2.17	11.91	5.56	11.75	5.39	3.93	0	0	0	0	0	0.49	0	0	0	516	--	--	--	--	--	--	--	--	--	--	--	--	--	--	--	--	--	--
Cluster-10902.31878	29	112	46	125	52	33	1	0	16	7	1	6	0	1	2	13.1	52.09	24.25	56.21	24	16.53	0.45	0	8.18	3.46	0.53	2.67	0	0.48	0.76	404	--	--	--	--	--	--	--	--	--	--	--	--	--	--	--	--	--	--
Cluster-10902.27389	2	1	2	2	5	6	9	0	3	1	4	4	3	1	1	0.22	0.11	0.25	0.23	0.57	0.71	1.02	0	0.36	0.12	0.5	0.45	0.34	0.12	0.1	794	--	--	--	--	--	--	--	--	--	--	--	--	--	--	--	--	--	--
Cluster-18093.0	3	0	2	1	1	5	2	0	2	0	0	0	1	7	3	0.27	0	0.2	0.09	0.09	0.48	0.18	0	0.19	0	0	0	0.09	0.65	0.26	915	--	--	--	--	--	--	--	--	--	--	--	--	--	--	--	--	--	--
Cluster-10902.32379	1	5	7	8	3	0	0	0	1	0	2	0	0	0	1	0.31	1.6	2.51	2.51	0.95	0	0	0	0.34	0	0.71	0	0	0	0.27	463	--	--	--	--	--	--	--	--	--	--	--	--	--	--	--	--	--	--
Cluster-10902.19551	7	9	17	25	10	12	2	0	3	7	4	10	4	2	2	0.51	0.68	1.42	1.91	0.75	0.94	0.15	0	0.24	0.55	0.33	0.76	0.3	0.15	0.14	1051	--	--	--	--	--	XM_031667296.1	XM_031667296	41	6.31754e-09	PREDICTED: Papio anubis succinyl-CoA:3-ketoacid coenzyme A transferase 2, mitochondrial-like (LOC100998312), mRNA	--	--	--	--	--	--	--	--
Cluster-10902.37827	27.85	22.55	18.12	16.71	8.44	21.26	28.95	0	24.79	10.62	6.99	22.06	12.09	9.06	13.88	8.57	7.17	6.47	5.22	2.66	7.17	9.03	0	8.49	3.55	2.48	6.82	3.89	2.96	3.76	464	--	--	--	--	--	--	--	--	--	--	--	--	--	--	--	--	--	--
Cluster-10902.31449	199	446.74	260.55	133.55	199.85	151	173	0	228	327.51	105	331.93	152	153.01	188.43	16.75	39.03	25.14	11.77	17.34	13.63	15.06	0	20.67	29.59	9.92	28.98	13.2	13.47	15.2	950	XP_055062706.1	XP_055062706	709	3.13e-82	uncharacterized protein LOC129445617 [Misgurnus anguillicaudatus]	--	--	--	--	--	--	--	--	--	--	--	--	--
Cluster-10902.47819	46	13	18	7	10	29	27	0	14	8	11	9	42	40	15	0.94	0.28	0.42	0.15	0.21	0.63	0.57	0	0.3	0.17	0.25	0.19	0.88	0.85	0.3	3018	--	--	--	--	--	--	--	--	--	--	--	--	--	--	--	--	--	--
Cluster-10902.47813	3146	2435	2979	3592	4451	3828	2894.95	1731	3526.02	1689	3073.84	2357	2556	2962	3983	110.57	88.98	119.71	133.18	161.47	143.6	105.84	80.84	132.48	63.58	120.44	86.67	92.43	108.57	137.18	1869	XP_033624766.1	XP_033624766	661	2.16e-71	uncharacterized protein LOC117288156 [Asterias rubens]	--	--	--	--	--	--	--	--	--	A5YM72	336	2.06e-31	Carnosine synthase 1 OS=Homo sapiens OX=9606 GN=CARNS1 PE=1 SV=3
Cluster-10902.47816	34	20	29	30	31	39.48	46	53	26	20	59	27	55	58	71	0.97	0.59	0.94	0.9	0.91	1.2	1.36	2	0.79	0.61	1.87	0.8	1.61	1.72	1.98	2242	XP_057303555.1	XP_057303555	167	3.03e-10	epithelial membrane protein 2-like [Hydractinia symbiolongicarpus]	--	--	--	--	--	K24190	LIM2	lens fiber membrane intrinsic protein	http://www.genome.jp/dbget-bin/www_bget?ko:K24190	--	--	--	--
Cluster-4530.0	2	6	3	1	1	1	0	0	1	0	0	0	0	0	0	0.32	0.99	0.55	0.17	0.16	0.17	0	0	0.17	0	0	0	0	0	0	635	--	--	--	--	--	--	--	--	--	--	--	--	--	--	--	--	--	--
Cluster-10902.39686	654	1464	770	698.1	692.97	310.04	361.04	95	453	642	230	606.4	453.81	489.04	510	8.52	19.85	11.46	9.63	9.33	4.3	4.91	1.64	6.29	8.95	3.33	8.3	6.08	6.64	6.58	4547	XP_057291935.1	XP_057291935	1293	2.32e-152	anillin-like [Hydractinia symbiolongicarpus]	--	--	--	--	--	--	--	--	--	Q801E2	624	8.78e-65	Anillin OS=Xenopus laevis OX=8355 GN=anln PE=1 SV=1
Cluster-10902.39689	42.58	130.33	45.65	66.47	65.63	49.84	62.35	0	36.51	131.75	33.22	113.41	52.98	48.13	43.3	1.31	4.17	1.6	2.16	2.08	1.63	1.99	0	1.2	4.34	1.14	3.65	1.68	1.54	1.31	2095	--	--	--	--	--	--	--	--	--	--	--	--	--	--	--	--	--	--
Cluster-10902.27501	558.82	338.16	275	232.99	279.23	423	853.41	129	712.25	528.58	271.36	608.96	626.44	662.73	618.48	19.43	12.23	10.93	8.55	10.02	15.7	30.87	5.96	26.47	19.69	10.52	22.15	22.41	24.03	21.08	1886	NP_001267744.1	NP_001267744	786	2.06e-98	dickkopf-3 related protein precursor [Hydra vulgaris] >AAQ91437.1 dickkopf-3 related protein [Hydra vulgaris]	--	--	--	--	--	K25493	DKK3	dickkopf 3	http://www.genome.jp/dbget-bin/www_bget?ko:K25493	--	--	--	--
Cluster-10902.27502	1	2	0	0	10	2	6	0	8	6	0	4	16	5	3	0.19	0.4	0	0	1.97	0.42	1.18	0	1.68	1.24	0	0.78	3.19	1.01	0.53	576	XP_057314182.1	XP_057314182	156	8.49e-10	dickkopf-related protein 3-like [Hydractinia symbiolongicarpus]	--	--	--	--	--	K25493	DKK3	dickkopf 3	http://www.genome.jp/dbget-bin/www_bget?ko:K25493	--	--	--	--
Cluster-10902.61601	17	18	22	18	18	34	14	0	14	8	4	4	11	13	6	2.77	3.04	4.12	3.03	3.01	5.98	2.34	0	2.48	1.4	0.74	0.67	1.86	2.22	0.91	629	--	--	--	--	--	--	--	--	--	--	--	--	--	--	--	--	--	--
Cluster-10902.61609	12	23.09	7	37	34	30	0	0	13.74	3	4	4	0	0	0	5.26	10.42	3.58	16.17	15.23	14.57	0	0	6.81	1.44	2.04	1.73	0	0	0	408	--	--	--	--	--	--	--	--	--	--	--	--	--	--	--	--	--	--
Cluster-10902.66950	6	11	5	16	6	3	4	0	2	1	2	0	0	0	4	1.17	2.22	1.13	3.22	1.2	0.64	0.8	0	0.43	0.21	0.44	0	0	0	0.72	571	--	--	--	--	--	--	--	--	--	--	--	--	--	--	--	--	--	--
Cluster-10902.66958	16	8	10	3	5	12	7	0	9	5	4	6	5	1	3	1.12	0.58	0.8	0.22	0.36	0.9	0.51	0	0.68	0.38	0.31	0.44	0.36	0.07	0.2	1084	--	--	--	--	--	--	--	--	--	--	--	--	--	--	--	--	--	--
Cluster-10902.70781	1	4	3	1	1	3	2	0	0	1	1	4	13	8	17	0.29	1.2	1.01	0.29	0.3	0.95	0.59	0	0	0.31	0.33	1.16	3.93	2.45	4.36	476	--	--	--	--	--	--	--	--	--	--	--	--	--	--	--	--	--	--
Cluster-10902.72783	4	3	5	0	1	0	2	0	2	0	0	0	0	0	1	1.58	1.22	2.29	0	0.4	0	0.79	0	0.89	0	0	0	0	0	0.34	423	--	--	--	--	--	--	--	--	--	--	--	--	--	--	--	--	--	--
Cluster-10902.7939	5	1	9	10	9	1	6	7	10	11	10	10	2	5	4	0.18	0.04	0.37	0.38	0.34	0.04	0.23	0.34	0.39	0.43	0.4	0.38	0.07	0.19	0.14	1825	CAB3987843.1	CAB3987843	137	4.54e-06	Hypothetical predicted protein [Paramuricea clavata]	--	--	--	--	--	--	--	--	--	--	--	--	--
Cluster-10902.7930	21.31	4.66	9.08	26.45	26.61	32.76	13.88	0	14.73	9.83	8.76	10.54	15.26	22.59	11.37	6.93	1.56	3.43	8.7	8.87	11.69	4.57	0	5.34	3.48	3.29	3.43	5.19	7.79	3.24	454	--	--	--	--	--	--	--	--	--	--	--	--	--	--	--	--	--	--
Cluster-10295.0	0	2	0	5	1	0	1	0	0	0	0	0	4	3	4	0	0.18	0	0.46	0.09	0	0.09	0	0	0	0	0	0.36	0.27	0.33	925	--	--	--	--	--	--	--	--	--	--	--	--	--	--	--	--	--	--
Cluster-10902.52829	23	33.5	23	41	33	9	28	3	25	38	10.03	38	5	3	2	4.01	6.05	4.62	7.38	5.92	1.7	5	0.7	4.76	7.14	1.98	6.77	0.9	0.55	0.32	606	--	--	--	--	--	--	--	--	--	--	--	--	--	--	--	--	--	--
Cluster-10902.66370	22	4	13	12	18	24	14	2	5	4	9	17.75	50	37	42	0.92	0.17	0.62	0.53	0.77	1.07	0.61	0.11	0.22	0.18	0.42	0.77	2.14	1.61	1.71	1622	--	--	--	--	--	--	--	--	--	--	--	--	--	--	--	--	--	--
Cluster-10902.66373	252.86	135.92	174.51	148.59	252.98	463.07	325.98	90	245.63	111.81	272.41	183.5	622.29	423.3	513.91	4.05	2.26	3.19	2.52	4.18	7.9	5.44	1.91	4.19	1.92	4.85	3.08	10.24	7.06	8.13	3755	XP_057315415.1	XP_057315415	189	1.22e-11	uncharacterized protein LOC130656550 [Hydractinia symbiolongicarpus]	--	--	--	--	--	--	--	--	--	--	--	--	--
Cluster-10902.66375	26.14	20.08	17.5	11.41	19.02	65.94	40.02	0	16.37	14.12	28.59	21.5	70.71	69.35	42.07	0.63	0.5	0.48	0.29	0.47	1.7	1.01	0	0.42	0.37	0.77	0.54	1.76	1.75	1	2585	XP_057315415.1	XP_057315415	185	2.48e-11	uncharacterized protein LOC130656550 [Hydractinia symbiolongicarpus]	--	--	--	--	--	--	--	--	--	--	--	--	--
Cluster-10902.21902	121	259	173	250	244	160	66	17	104	99	78	71	90	34	53	2.82	6.28	4.61	6.16	5.87	3.97	1.6	0.53	2.59	2.47	2.02	1.73	2.16	0.83	1.22	2671	XP_057312554.1	XP_057312554	908	6.41e-112	putative mitochondrial transporter UCP3 [Hydractinia symbiolongicarpus] >XP_057312555.1 putative mitochondrial transporter UCP3 [Hydractinia symbiolongicarpus] >XP_057312556.1 putative mitochondrial transporter UCP3 [Hydractinia symbiolongicarpus] >XP_057312557.1 putative mitochondrial transporter UCP3 [Hydractinia symbiolongicarpus]	--	--	--	--	--	K15103	UCP2_3, SLC25A8_9	solute carrier family 25 (mitochondrial uncoupling protein), member 8/9	http://www.genome.jp/dbget-bin/www_bget?ko:K15103	O77792	689	4.44e-82	Putative mitochondrial transporter UCP3 OS=Bos taurus OX=9913 GN=UCP3 PE=2 SV=1
Cluster-22403.0	6	4	6	9.23	4	15	11.84	7	5.97	5	11	7.04	20.23	19.87	9.49	0.82	0.57	0.94	1.31	0.56	2.21	1.67	1.28	0.89	0.74	1.7	0.99	2.86	2.85	1.22	695	XP_057311018.1	XP_057311018	148	1.62e-08	uncharacterized protein LOC130648906 [Hydractinia symbiolongicarpus]	--	--	--	--	--	K24190	LIM2	lens fiber membrane intrinsic protein	http://www.genome.jp/dbget-bin/www_bget?ko:K24190	--	--	--	--
Cluster-18207.0	3	0	2	5	14	18	0	0	5	4	0	3	9	3	1	0.19	0	0.14	0.33	0.9	1.2	0	0	0.34	0.27	0	0.2	0.58	0.2	0.06	1179	XP_053691449.1	XP_053691449	183	2.87e-11	uncharacterized protein K02A2.6-like [Sabethes cyaneus]	--	--	--	--	--	--	--	--	--	Q09575	123	7.36e-06	Uncharacterized protein K02A2.6 OS=Caenorhabditis elegans OX=6239 GN=K02A2.6 PE=4 SV=1
Cluster-10902.29570	379.57	303.53	234	217	253.61	213	235.09	149.01	184	206	205	263	151.8	181	129.97	14.08	11.71	9.93	8.49	9.71	8.44	9.07	7.35	7.3	8.19	8.48	10.2	5.79	7	4.72	1786	XP_002159153.2	XP_002159153	507	2.15e-52	L-asparaginase isoform X1 [Hydra vulgaris]	--	--	--	--	--	K13278	ASPG	60kDa lysophospholipase	http://www.genome.jp/dbget-bin/www_bget?ko:K13278	A0JNU3	209	4.52e-16	60 kDa lysophospholipase OS=Mus musculus OX=10090 GN=Aspg PE=1 SV=1
Cluster-10902.29578	8	16	14	11	6	8	9	0	6	11	4	12	2	5	8	1.29	2.68	2.6	1.84	1	1.4	1.49	0	1.05	1.91	0.73	1.98	0.33	0.85	1.2	632	--	--	--	--	--	--	--	--	--	--	--	--	--	--	--	--	--	--
Cluster-10902.22292	169	68	94	46	98	131.99	288	44	192	134	74	127	231	226.01	233	1.99	0.83	1.27	0.57	1.19	1.66	3.54	0.69	2.41	1.69	0.97	1.57	2.8	2.78	2.72	4991	XP_057289311.1	XP_057289311	262	3.35e-19	putative uncharacterized protein DDB_G0282133 [Hydractinia symbiolongicarpus]	--	--	--	--	--	--	--	--	--	--	--	--	--
Cluster-10902.22291	18	5	10	0	18	15	15	0	7	3	5	9	21	19	19	1.22	0.35	0.78	0	1.26	1.09	1.05	0	0.51	0.22	0.38	0.63	1.47	1.35	1.24	1109	--	--	--	--	--	--	--	--	--	--	--	--	--	--	--	--	--	--
Cluster-10902.22297	82	39	52	74	81	123	104	163	110	73	62	81	154	179	160	11.13	5.49	8.11	10.43	11.32	18	14.53	29.54	16.21	10.66	9.5	11.31	21.64	25.48	20.37	698	--	--	--	--	--	--	--	--	--	--	--	--	--	--	--	--	--	--
Cluster-10640.0	3	1	3	3	3	9	0	0	1	2	1	0	1	0	0	0.28	0.1	0.32	0.29	0.29	0.91	0	0	0.1	0.2	0.11	0	0.1	0	0	881	--	--	--	--	--	--	--	--	--	--	--	--	--	--	--	--	--	--
Cluster-10902.60923	0	10	1	0	3	4	0	0	1.57	2	0	1	0	0	0	0	3.54	0.4	0	1.05	1.51	0	0	0.6	0.75	0	0.34	0	0	0	445	XP_057295655.1	XP_057295655	165	7.38e-11	uncharacterized protein LOC130624072 [Hydractinia symbiolongicarpus]	--	--	--	--	--	--	--	--	--	--	--	--	--
Cluster-10902.24623	2	1	1	0	3	2	0	0	0	0	0	0	2	1	0	0.18	0.09	0.1	0	0.28	0.19	0	0	0	0	0	0	0.18	0.09	0	914	--	--	--	--	--	--	--	--	--	--	--	--	--	--	--	--	--	--
Cluster-10902.6214	72	131	84	122	82	106	69	42	101	160	59	102	72	83	127	5.75	10.87	7.7	10.21	6.76	9.08	5.71	4.47	8.69	13.73	5.29	8.46	5.94	6.94	9.75	985	--	--	--	--	--	--	--	--	--	--	--	--	--	--	--	--	--	--
Cluster-10902.11736	39	15	21	11	31	34	24	4	18	11	17	5	33	22	37	0.58	0.23	0.36	0.17	0.48	0.54	0.37	0.08	0.28	0.17	0.28	0.08	0.5	0.34	0.54	4025	XP_057294364.1	XP_057294364	564	6.17e-55	uncharacterized protein LOC130622924 isoform X2 [Hydractinia symbiolongicarpus]	--	--	--	--	--	--	--	--	--	--	--	--	--
Cluster-10902.18851	4	5	6	5	5	15	6	0	13	28	2	13	11	18	15	0.27	0.35	0.47	0.36	0.35	1.09	0.42	0	0.95	2.04	0.15	0.92	0.77	1.28	0.98	1109	--	--	--	--	--	--	--	--	--	--	--	--	--	--	--	--	--	--
Cluster-22553.0	1	2	0	14	4	2	0	0	0	1	0	2	0	0	0	0.06	0.13	0	0.92	0.26	0.13	0	0	0	0.07	0	0.13	0	0	0	1181	--	--	--	--	--	--	--	--	--	--	--	--	--	--	--	--	--	--
Cluster-10902.57753	4	0	1	3	1	8	0	0	2	0	0	0	7	8	9	0.79	0	0.23	0.61	0.2	1.71	0	0	0.43	0	0	0	1.43	1.66	1.63	568	--	--	--	--	--	--	--	--	--	--	--	--	--	--	--	--	--	--
Cluster-10902.6589	9	4.99	10	8.98	8	7	10	8.98	9	9	6	7	14	1	16.01	1.52	0.87	1.95	1.57	1.39	1.28	1.73	2.03	1.66	1.64	1.15	1.21	2.46	0.18	2.51	616	--	--	--	--	--	--	--	--	--	--	--	--	--	--	--	--	--	--
Cluster-10902.2153	19	35	5.99	22.96	16.9	10	8.93	10	9	10	5	5	5	4	10	0.75	1.43	0.27	0.95	0.69	0.42	0.36	0.52	0.38	0.42	0.22	0.21	0.2	0.16	0.38	1703	CAB4005874.1	CAB4005874	163	1.99e-10	Hypothetical predicted protein [Paramuricea clavata]	--	--	--	--	--	--	--	--	--	--	--	--	--
Cluster-10902.56809	1	5	3	0	0	3	0	0	2	0	0	0	0	0	0	0.16	0.83	0.55	0	0	0.52	0	0	0.35	0	0	0	0	0	0	635	--	--	--	--	--	--	--	--	--	--	--	--	--	--	--	--	--	--
Cluster-10902.49528	133	24	56	68	79	153	142.73	50	73	60	99	80	208	185	162	3.8	0.71	1.83	2.05	2.33	4.66	4.25	1.9	2.23	1.84	3.15	2.39	6.11	5.51	4.55	2232	XP_057297944.1	XP_057297944	1011	9.83e-126	monocarboxylate transporter 13-like isoform X1 [Hydractinia symbiolongicarpus]	--	--	--	--	--	K08189	SLC16A13	MFS transporter, MCT family, solute carrier family 16 (monocarboxylic acid transporters), member 13	http://www.genome.jp/dbget-bin/www_bget?ko:K08189	Q91Y77	385	3.22e-38	Monocarboxylate transporter 10 OS=Rattus norvegicus OX=10116 GN=Slc16a10 PE=1 SV=2
Cluster-10902.49527	548	1053	601	668	608	391	491	211	761	849	338	762	409	399	386	9.81	19.6	12.29	12.65	11.24	7.46	9.16	5.01	14.52	16.26	6.73	14.31	7.52	7.44	6.82	3390	XP_057313526.1	XP_057313526	925	2.35e-109	centrosomal protein POC5-like [Hydractinia symbiolongicarpus]	OX465106.1	OX465106	52	1.60294e-14	Luidia sarsii genome assembly, chromosome: 6	K16483	POC5	centrosomal protein POC5	http://www.genome.jp/dbget-bin/www_bget?ko:K16483	Q6DFB7	473	1.03e-48	Centrosomal protein POC5 OS=Xenopus laevis OX=8355 GN=poc5 PE=2 SV=1
Cluster-10902.1354	1	4	4	0	1	0	0	0	3	0	0	0	1	4	0	0.13	0.56	0.62	0	0.14	0	0	0	0.44	0	0	0	0.14	0.56	0	702	--	--	--	--	--	--	--	--	--	--	--	--	--	--	--	--	--	--
Cluster-9683.0	0	0	0	0	2	4	3	0	7	0	5	4	2	1	1	0	0	0	0	0.27	0.57	0.41	0	1	0	0.75	0.54	0.27	0.14	0.12	709	KJH48012.1	KJH48012	477	1.31e-56	ribosomal protein S7e [Dictyocaulus viviparus]	--	--	--	--	--	K02993	RP-S7e, RPS7	small subunit ribosomal protein S7e	http://www.genome.jp/dbget-bin/www_bget?ko:K02993	O43105	452	2.83e-55	Small ribosomal subunit protein eS7 OS=Neurospora crassa (strain ATCC 24698 / 74-OR23-1A / CBS 708.71 / DSM 1257 / FGSC 987) OX=367110 GN=crp-15 PE=1 SV=2
Cluster-10902.9109	18.21	6	21	8	18.19	76.31	20.36	13	22	6	23	7	12.89	10	9	0.94	0.32	1.23	0.43	0.96	4.19	1.09	0.89	1.21	0.33	1.32	0.38	0.68	0.54	0.45	1371	--	--	--	--	--	--	--	--	--	--	--	--	--	--	--	--	--	--
Cluster-10902.9103	207	67	89	35	87	135	252	111	164	98	99	126	209	230	147	6.6	2.22	3.24	1.18	2.86	4.59	8.36	4.7	5.59	3.35	3.52	4.2	6.85	7.64	4.6	2031	XP_004211678.1	XP_004211678	650	6.31e-75	synaptotagmin-2 [Hydra vulgaris]	--	--	--	--	--	--	--	--	--	O00445	296	1.57e-27	Synaptotagmin-5 OS=Homo sapiens OX=9606 GN=SYT5 PE=1 SV=2
Cluster-17742.3	7	8	10	7	4	13	1	0	3	0	6	2	3	3	4	0.84	1	1.38	0.87	0.49	1.68	0.12	0	0.39	0	0.81	0.25	0.37	0.38	0.45	752	--	--	--	--	--	--	--	--	--	--	--	--	--	--	--	--	--	--
Cluster-2140.0	0	0	0	0	0	0	0	0	0	0	0	0	0	0	0	0	0	0	0	0	0	0	0	0	0	0	0	0	0	0	1095	P13230.1	P13230	1259	4.96e-172	RecName: Full=Glycine-rich protein GRP33 [Artemia salina] >AAC83400.1 glycine-rich protein [Artemia salina]	J03453.1	J03453	579	0	Artemia salina clone p87HD glycine-rich protein mRNA, complete cds	K14942	KHDRBS3, SLM2	KH domain-containing, RNA-binding, signal transduction-associated protein 3	http://www.genome.jp/dbget-bin/www_bget?ko:K14942	P13230	1259	3.63e-174	Glycine-rich protein GRP33 OS=Artemia salina OX=85549 PE=2 SV=1
Cluster-10902.31528	11.01	6	4	0	3.95	4.78	13	0	1	5	4	3	5.34	3.97	4.04	1.09	0.62	0.45	0	0.4	0.51	1.33	0	0.11	0.53	0.44	0.31	0.54	0.41	0.38	852	XP_057312050.1	XP_057312050	250	1.8e-20	uncharacterized protein LOC130652515 [Hydractinia symbiolongicarpus]	--	--	--	--	--	--	--	--	--	--	--	--	--
Cluster-10902.31527	25.41	23	21.15	28.99	34.51	20	23.01	0	19.89	2	14	20.15	34	22	50	13.42	12.49	13.08	15.11	18.59	11.79	12.12	0	12	1.16	8.7	10.39	18.98	12.46	21.7	385	--	--	--	--	--	--	--	--	--	--	--	--	--	--	--	--	--	--
Cluster-10902.31521	34.67	53	40	47	42	37	14.99	0	13	13.8	10	11.71	12	10	11	1.48	2.35	1.95	2.12	1.85	1.69	0.67	0	0.59	0.63	0.48	0.52	0.53	0.45	0.46	1589	RXM30604.1	RXM30604	712	4.43e-85	hypothetical protein EOD39_1904 [Acipenser ruthenus]	--	--	--	--	--	--	--	--	--	O02751	191	5.8e-14	Craniofacial development protein 2 OS=Bos taurus OX=9913 GN=CFDP2 PE=1 SV=2
Cluster-10902.31520	13	10	17	30	21	22	2.83	5	3	3	2	1	2	2	2	2.51	2	3.79	5.97	4.17	4.61	0.56	1.29	0.63	0.63	0.44	0.2	0.4	0.41	0.35	574	RXM30604.1	RXM30604	193	4.45e-14	hypothetical protein EOD39_1904 [Acipenser ruthenus]	--	--	--	--	--	--	--	--	--	--	--	--	--
Cluster-10902.31522	34.69	3.01	5	6.01	17.98	11.54	16.99	0	7.11	1.79	7.02	3.16	24.5	7	26	6.92	0.62	1.15	1.23	3.68	2.5	3.47	0	1.55	0.39	1.59	0.64	5.08	1.47	4.75	565	--	--	--	--	--	--	--	--	--	--	--	--	--	--	--	--	--	--
Cluster-21679.0	1	2	2	2	0	0	1	0	0	7	2	3	0	0	1	0.32	0.67	0.75	0.65	0	0	0.33	0	0	2.46	0.75	0.97	0	0	0.28	455	--	--	--	--	--	--	--	--	--	--	--	--	--	--	--	--	--	--
Cluster-10902.33965	56.21	20.04	42.6	19.06	32.56	42.52	37.67	10.86	33.19	18.04	30.2	38.91	85.86	66.76	95.23	12.38	4.57	10.83	4.31	7.37	10.18	8.47	3.21	8.03	4.29	7.58	8.71	19.67	15.49	19.05	538	--	--	--	--	--	--	--	--	--	--	--	--	--	--	--	--	--	--
Cluster-10902.33964	0	5	1	7	3	3	3	6	10	11	5	14	11	4	8	0	3.92	0.9	5.15	2.33	2.6	2.26	6.33	8.92	9.31	4.58	10.19	8.96	3.31	4.75	349	--	--	--	--	--	--	--	--	--	--	--	--	--	--	--	--	--	--
Cluster-14678.1	2	2	3	2	7	5	2	0	1	0	2	0	2	2	0	0.19	0.19	0.32	0.2	0.67	0.5	0.19	0	0.1	0	0.21	0	0.19	0.2	0	884	--	--	--	--	--	--	--	--	--	--	--	--	--	--	--	--	--	--
Cluster-10902.40244	50.51	75.67	27.35	21	27.59	22.09	38.94	4	24.01	51.24	28.05	39.4	31.24	27.94	41.14	9.83	15.25	6.14	4.21	5.52	4.66	7.76	1.04	5.12	10.77	6.2	7.82	6.32	5.72	7.34	572	KAI0229585.1	KAI0229585	155	4.33e-10	hypothetical protein LSAT2_019978, partial [Lamellibrachia satsuma]	--	--	--	--	--	--	--	--	--	--	--	--	--
Cluster-10902.40246	13.84	10	11	1	14	14.84	12	0	8	3	1	5	14	10	5	0.39	0.3	0.36	0.03	0.41	0.45	0.36	0	0.24	0.09	0.03	0.15	0.41	0.3	0.14	2236	--	--	--	--	--	--	--	--	--	--	--	--	--	--	--	--	--	--
Cluster-10902.55524	5	1	0	5	3	3	1	0	2	5	2	0	12	3.01	15	0.55	0.11	0	0.57	0.34	0.35	0.11	0	0.24	0.59	0.25	0	1.36	0.34	1.56	797	--	--	--	--	--	--	--	--	--	--	--	--	--	--	--	--	--	--
Cluster-10902.28351	2	2	0	4	5	7	6	18	1	4	1	2	4	2	3	0.08	0.08	0	0.17	0.2	0.29	0.24	0.94	0.04	0.17	0.04	0.08	0.16	0.08	0.11	1708	--	--	--	--	--	--	--	--	--	--	--	--	--	--	--	--	--	--
Cluster-18714.0	167	53	74	38.09	105	147	148	42	143	58	60	59	244	158	141	4.78	1.58	2.42	1.15	3.1	4.48	4.41	1.6	4.37	1.78	1.91	1.77	7.18	4.71	3.96	2230	--	--	--	--	--	--	--	--	--	--	--	--	--	--	--	--	--	--
Cluster-17231.0	15	9	4	7	6	13	10	18	9	8	21	15	77	70	75	2.2	1.37	0.67	1.06	0.91	2.06	1.51	3.53	1.44	1.26	3.48	2.26	11.7	10.78	10.28	667	--	--	--	--	--	--	--	--	--	--	--	--	--	--	--	--	--	--
Cluster-10902.36255	5	22	14	40	8.05	12	1	0	0	1	0	2	2	0	0	1.97	8.93	6.42	15.8	3.25	5.22	0.4	0	0	0.43	0	0.78	0.83	0	0	423	CAH3183161.1	CAH3183161	138	5.83e-08	unnamed protein product, partial [Porites lobata]	--	--	--	--	--	--	--	--	--	--	--	--	--
Cluster-10137.0	7	2	1	1	7	4	10	0	4	0	1	0	1	9	7	0.38	0.11	0.06	0.06	0.39	0.23	0.56	0	0.23	0	0.06	0	0.06	0.51	0.37	1315	XP_057297863.1	XP_057297863	195	1.97e-12	uncharacterized protein LOC130628852 [Hydractinia symbiolongicarpus]	--	--	--	--	--	--	--	--	--	--	--	--	--
Cluster-10902.45590	7	35.69	8.08	35	12	4.24	0	0	2	2.99	0	0	3	0	1	1.4	7.37	1.86	7.18	2.46	0.92	0	0	0.44	0.64	0	0	0.62	0	0.18	565	--	--	--	--	--	--	--	--	--	--	--	--	--	--	--	--	--	--
Cluster-10902.45598	4	8	6	2	3	5	1	0	1	4	1	7	2	0	7	0.28	0.57	0.47	0.14	0.21	0.37	0.07	0	0.07	0.3	0.08	0.5	0.14	0	0.47	1094	--	--	--	--	--	--	--	--	--	--	--	--	--	--	--	--	--	--
Cluster-10902.17473	13	7	14	6	3	14	6	9	3	1	7	7	2	2	7	1.42	0.79	1.76	0.68	0.34	1.64	0.68	1.31	0.35	0.12	0.86	0.79	0.23	0.23	0.73	798	--	--	--	--	--	--	--	--	--	--	--	--	--	--	--	--	--	--
Cluster-16913.0	3	6	2	1	2	0	2	0	2.03	8	0	13.15	2	1	0	0.87	1.79	0.67	0.29	0.59	0	0.59	0	0.65	2.51	0	3.83	0.6	0.31	0	476	--	--	--	--	--	--	--	--	--	--	--	--	--	--	--	--	--	--
Cluster-10902.47993	67	100	61	34	66	37	67	11	40	49.29	12	57	48	44	35	2.42	3.76	2.52	1.3	2.46	1.43	2.52	0.53	1.55	1.91	0.48	2.16	1.79	1.66	1.24	1825	--	--	--	--	--	--	--	--	--	--	--	--	--	--	--	--	--	--
Cluster-10902.38734	31.51	41.26	26.86	45.09	44.95	38.53	19.25	0	19.56	27.74	11.38	25.92	22.89	15	18.94	6.94	9.4	6.83	10.19	10.17	9.22	4.33	0	4.73	6.61	2.86	5.8	5.24	3.48	3.79	538	XP_038050870.1	XP_038050870	268	9.97e-26	uncharacterized protein LOC119724021 [Patiria miniata]	--	--	--	--	--	--	--	--	--	--	--	--	--
Cluster-10902.28080	6	6	5	0	6	1	1	0	5	1	1	0	0	2	2	1.49	1.55	1.44	0	1.53	0.27	0.25	0	1.37	0.27	0.28	0	0	0.53	0.45	508	--	--	--	--	--	--	--	--	--	--	--	--	--	--	--	--	--	--
Cluster-10902.15831	166	47	63	39	150	164	109.79	16	85	26	49	40	164	96	92	2.56	0.75	1.11	0.64	2.39	2.69	1.76	0.33	1.4	0.43	0.84	0.65	2.6	1.54	1.4	3891	XP_057314827.1	XP_057314827	168	1.74e-08	alpha-(1,3)-fucosyltransferase 10-like isoform X1 [Hydractinia symbiolongicarpus]	--	--	--	--	--	--	--	--	--	--	--	--	--
Cluster-10902.15830	39	11	26	18	51	93	32	0	51	18.97	14	15	54	35	34	0.78	0.23	0.59	0.38	1.05	1.98	0.67	0	1.09	0.41	0.31	0.31	1.11	0.73	0.67	3069	--	--	--	--	--	--	--	--	--	--	--	--	--	--	--	--	--	--
Cluster-10902.43759	9	6.01	7.84	13	9	18	8.03	0	15	6.99	3	14	13	14.98	3	0.86	0.59	0.86	1.29	0.88	1.84	0.79	0	1.54	0.71	0.32	1.38	1.28	1.49	0.27	874	CAH1963006.1	CAH1963006	141	1.88e-08	unnamed protein product [Acanthoscelides obtectus] >CAH7756957.1 unnamed protein product [Callosobruchus chinensis] >CAK1638165.1 Eukaryotic translation initiation factor 5A [Acanthoscelides obtectus]	OX369293.1	OX369293	50	5.17801e-14	Coleophora flavipennella genome assembly, chromosome: 41	--	--	--	--	Q09121	141	1.34e-09	Eukaryotic translation initiation factor 5A-1 OS=Gallus gallus OX=9031 GN=EIF5A1 PE=1 SV=3
Cluster-10902.75104	1	4	5	0	2	7	5	0	1	0	0	0	8	3	5	0.07	0.3	0.41	0	0.15	0.54	0.37	0	0.08	0	0	0	0.59	0.22	0.34	1066	--	--	--	--	--	--	--	--	--	--	--	--	--	--	--	--	--	--
Cluster-19792.0	9	42	17	17	12	12	4	0	12	16	3	17	10	7	11	0.14	0.68	0.3	0.28	0.19	0.2	0.07	0	0.2	0.27	0.05	0.28	0.16	0.11	0.17	3833	--	--	--	--	--	--	--	--	--	--	--	--	--	--	--	--	--	--
Cluster-10902.6949	1	1	2	0	0	7	1	6	3	0	1	0	14	7	6	0.05	0.05	0.11	0	0	0.36	0.05	0.39	0.16	0	0.05	0	0.7	0.36	0.29	1428	--	--	--	--	--	--	--	--	--	--	--	--	--	--	--	--	--	--
Cluster-10902.34278	9	25	13	11	15	15	24	0	16	3	6	4	13	10	4	0.52	1.51	0.86	0.67	0.9	0.93	1.45	0	1	0.19	0.39	0.24	0.78	0.61	0.23	1246	--	--	--	--	--	--	--	--	--	--	--	--	--	--	--	--	--	--
Cluster-10902.34279	61.91	29.12	20.91	19.87	18.59	29.72	34	0	9.13	9.51	17.02	14.27	19.04	40.93	15.28	6.47	3.16	2.51	2.17	2	3.34	3.67	0	1.03	1.07	2	1.54	2.06	4.48	1.52	821	XP_057310290.1	XP_057310290	500	5.47e-56	uncharacterized protein LOC130648266 [Hydractinia symbiolongicarpus]	--	--	--	--	--	--	--	--	--	Q03278	127	8.85e-07	Retrovirus-related Pol polyprotein from type-1 retrotransposable element R2 (Fragment) OS=Nasonia vitripennis OX=7425 PE=4 SV=2
Cluster-10902.7018	2	2	2	1	5	9	2	0	1	0	0	1	3	4	7	0.2	0.2	0.23	0.1	0.51	0.95	0.2	0	0.11	0	0	0.1	0.31	0.41	0.66	854	--	--	--	--	--	--	--	--	--	--	--	--	--	--	--	--	--	--
Cluster-10902.34271	155.01	90.01	129.02	98	66.03	53	161.93	146.69	115.01	128	164.07	128	109.44	117	144.52	2.09	1.26	1.99	1.4	0.92	0.76	2.27	2.62	1.65	1.85	2.46	1.81	1.52	1.64	1.93	4407	XP_057311607.1	XP_057311607	991	9.13e-109	uncharacterized protein LOC130649360 isoform X1 [Hydractinia symbiolongicarpus]	--	--	--	--	--	--	--	--	--	--	--	--	--
Cluster-10902.906	319	96	197	115	218	322.71	407.07	52	422	270.09	145	334.08	567	491.02	455	3.25	1.02	2.29	1.24	2.3	3.5	4.33	0.7	4.58	2.95	1.64	3.58	5.94	5.21	4.6	5730	XP_057317574.1	XP_057317574	196	2.36e-11	uncharacterized protein LOC130662683 [Hydractinia symbiolongicarpus]	--	--	--	--	--	--	--	--	--	--	--	--	--
Cluster-12795.0	1	0	0	1	0	0	7	0	1	1	2	1	3	6	4.85	0.56	0	0	0.55	0	0	3.92	0	0.65	0.62	1.33	0.55	1.79	3.63	2.22	378	--	--	--	--	--	--	--	--	--	--	--	--	--	--	--	--	--	--
Cluster-10902.58331	463	997.85	549	620	613	317	481.3	125	804	1256.41	340	983.01	418	462	552.62	11.56	25.92	15.67	16.36	15.8	8.44	12.52	4.15	21.43	33.59	9.45	25.73	10.73	12.02	13.59	2512	XP_002166112.2	XP_002166112	345	3.04e-32	PIH1 domain-containing protein 2 [Hydra vulgaris]	--	--	--	--	--	K25427	PIH1D2	PIH1 domain-containing protein 2	http://www.genome.jp/dbget-bin/www_bget?ko:K25427	Q8CHR9	136	2.62e-07	PIH1 domain-containing protein 2 OS=Mus musculus OX=10090 GN=Pih1d2 PE=1 SV=1
Cluster-10902.31941	631.51	833.91	540	396	460.11	405	480.99	44	608.62	793.97	254.43	754.08	496	376	590	139.04	190.04	137.31	89.51	104.1	96.93	108.17	13	147.25	189.07	63.85	168.72	113.62	87.27	118.04	538	XP_060581939.1	XP_060581939	145	4.69e-09	delta-like protein B [Ruditapes philippinarum]	--	--	--	--	--	--	--	--	--	P18168	117	3.85e-06	Protein serrate OS=Drosophila melanogaster OX=7227 GN=Ser PE=1 SV=3
Cluster-10902.29839	25.76	38.4	12.13	33.4	17.18	23.45	18.7	7	12.83	5.8	5.55	6.7	10.61	14.83	15.58	10.43	16.02	5.72	13.54	7.11	10.49	7.62	3.84	5.85	2.56	2.61	2.69	4.51	6.39	5.38	419	CAB3999328.1	CAB3999328	319	5.44e-35	Hypothetical predicted protein, partial [Paramuricea clavata]	--	--	--	--	--	--	--	--	--	--	--	--	--
Cluster-10902.29831	2	16	7	19	13	5	5	0	2	2	0	11	2	1	1	0.35	2.88	1.4	3.41	2.32	0.94	0.89	0	0.38	0.37	0	1.95	0.36	0.18	0.16	607	--	--	--	--	--	--	--	--	--	--	--	--	--	--	--	--	--	--
Cluster-10902.20978	0	5	0	7	7	1	0	0	4	0	0	2	0	0	0	0	1.16	0	1.61	1.61	0.24	0	0	0.98	0	0	0.45	0	0	0	534	XP_033001400.1	XP_033001400	221	4.14e-19	uncharacterized protein LOC117044702 [Lacerta agilis]	OY728578.1	OY728578	216	1.62108e-106	Carabus problematicus genome assembly, chromosome: 1	--	--	--	--	--	--	--	--
Cluster-10902.31945	0	0	0	1	1	2	3	7	2	2	0	0	0	0	3	0	0	0	0.46	0.48	1.03	1.4	4.44	1.06	1.02	0	0	0	0	1.17	400	--	--	--	--	--	--	--	--	--	--	--	--	--	--	--	--	--	--
Cluster-10902.20972	1	0	0	0	4	4	0	0	1	0	1	2	6	2	6	0.4	0	0	0	1.63	1.76	0	0	0.45	0	0.46	0.79	2.52	0.85	2.05	421	--	--	--	--	--	--	--	--	--	--	--	--	--	--	--	--	--	--
Cluster-20510.1	7	0	9	7	7	4	12	0	10	1	2	5	4	2	4	0.74	0	1.1	0.78	0.77	0.46	1.31	0	1.15	0.11	0.24	0.55	0.44	0.22	0.4	813	KAJ1185330.1	KAJ1185330	133	6.42e-06	hypothetical protein NDU88_002123 [Pleurodeles waltl]	--	--	--	--	--	--	--	--	--	--	--	--	--
Cluster-19238.0	10	2	8	9	21	16	10	5	24	5	23	20	35	21	7	0.66	0.14	0.61	0.63	1.44	1.14	0.69	0.44	1.71	0.36	1.71	1.38	2.4	1.46	0.45	1126	--	--	--	--	--	--	--	--	--	--	--	--	--	--	--	--	--	--
Cluster-10902.62263	15	8	5	4	2	7	5	0	5	0	6	5	1	2	4	1.09	0.6	0.42	0.3	0.15	0.54	0.38	0	0.39	0	0.49	0.38	0.07	0.15	0.28	1055	--	--	--	--	--	--	--	--	--	--	--	--	--	--	--	--	--	--
Cluster-10902.31247	32	47.24	22	78.94	46.99	39.87	6.58	0	16.02	25.56	3.07	5	6.03	10	5.3	4.25	6.51	3.36	10.9	6.43	5.71	0.9	0	2.31	3.65	0.46	0.68	0.83	1.39	0.66	707	--	--	--	--	--	--	--	--	--	--	--	--	--	--	--	--	--	--
Cluster-7678.0	5	4	6	6	5	2	1	0	8	2	1	1	4	7	8	5.08	4.17	7.26	5.77	5.16	2.34	0.99	0	9.7	2.28	1.25	0.95	4.39	7.81	6.07	327	--	--	--	--	--	--	--	--	--	--	--	--	--	--	--	--	--	--
Cluster-15162.0	0	0	0	4	3	3	2	0	2	1	0	4	3	0	4	0	0	0	2.14	1.66	1.82	1.08	0	1.24	0.6	0	2.11	1.72	0	1.78	382	--	--	--	--	--	--	--	--	--	--	--	--	--	--	--	--	--	--
Cluster-10902.42013	12	5	2	13	6	21	10	0	5	4	3	5	30.83	24	28	0.96	0.42	0.18	1.09	0.5	1.8	0.83	0	0.43	0.34	0.27	0.42	2.55	2.01	2.15	983	--	--	--	--	--	--	--	--	--	--	--	--	--	--	--	--	--	--
Cluster-10902.25022	3.28	11.08	8	13	12	4	3	0	1	0	0	0	1	2	0	0.62	2.18	1.75	2.55	2.34	0.82	0.58	0	0.21	0	0	0	0.2	0.4	0	579	--	--	--	--	--	--	--	--	--	--	--	--	--	--	--	--	--	--
Cluster-13124.0	5	0	3	5	2	6	14	40	2	1	6	0	5	2	3	0.95	0	0.66	0.98	0.39	1.24	2.73	10.21	0.42	0.21	1.3	0	0.99	0.4	0.53	578	--	--	--	--	--	--	--	--	--	--	--	--	--	--	--	--	--	--
Cluster-10902.67922	62	30	41	64	76	142	88	64	66	43	96	113	156	114	208	7.19	3.61	5.47	7.74	9.09	17.73	10.53	9.91	8.29	5.37	12.55	13.53	18.72	13.86	22.83	768	--	--	--	--	--	--	--	--	--	--	--	--	--	--	--	--	--	--
Cluster-10902.67921	296	92	191	207.98	243.83	536.18	283	180	199	141	337	193	505	457.86	451	9.1	2.94	6.72	6.75	7.74	17.6	9.06	7.36	6.54	4.64	11.55	6.22	15.98	14.68	13.62	2094	XP_057294949.1	XP_057294949	762	7.06e-90	putative diacyglycerol O-acyltransferase Rv1760 [Hydractinia symbiolongicarpus]	--	--	--	--	--	--	--	--	--	P9WKC0	178	2.71e-12	Putative diacyglycerol O-acyltransferase MT1468 OS=Mycobacterium tuberculosis (strain CDC 1551 / Oshkosh) OX=83331 GN=MT1468 PE=3 SV=1
Cluster-10902.64699	4	0	0	3	5	7	7	0	4	2	6	3	15	6	12	0.47	0	0	0.36	0.6	0.88	0.84	0	0.51	0.25	0.79	0.36	1.81	0.73	1.32	765	--	--	--	--	--	--	--	--	--	--	--	--	--	--	--	--	--	--
Cluster-10902.8983	9	0	4	0	2	7	4	0	5	0	1	0	8	5	6	1.06	0	0.54	0	0.24	0.89	0.49	0	0.64	0	0.13	0	0.98	0.62	0.67	759	--	--	--	--	--	--	--	--	--	--	--	--	--	--	--	--	--	--
Cluster-10902.8986	2	6	1	7	7	7	1	0	0	2	0	0	0	0	0	0.18	0.58	0.11	0.68	0.67	0.69	0.1	0	0	0.2	0	0	0	0	0	891	--	--	--	--	--	--	--	--	--	--	--	--	--	--	--	--	--	--
Cluster-10902.1808	58	22	30	29	30	63	59	23	29	18	28	24	44	76	57	4.06	1.6	2.41	2.13	2.17	4.73	4.28	2.14	2.18	1.35	2.2	1.75	3.18	5.56	3.85	1083	XP_057290015.1	XP_057290015	334	7.61e-34	uncharacterized protein LOC130612678 [Hydractinia symbiolongicarpus]	--	--	--	--	--	--	--	--	--	P47033	280	8.16e-26	Cell wall protein PRY3 OS=Saccharomyces cerevisiae (strain ATCC 204508 / S288c) OX=559292 GN=PRY3 PE=1 SV=1
Cluster-10902.50303	4	3	10	5	2	1	0	0	1	2	1	3	2	4	3	0.24	0.18	0.68	0.31	0.12	0.06	0	0	0.06	0.13	0.07	0.18	0.12	0.25	0.17	1231	--	--	--	--	--	--	--	--	--	--	--	--	--	--	--	--	--	--
Cluster-10902.11672	280.58	146.85	222	158	220	262.88	244	152	185	169	345.71	200.12	294.85	254	289	10.08	5.49	9.12	5.99	8.16	10.09	9.12	7.26	7.11	6.51	13.85	7.52	10.9	9.52	10.18	1834	XP_057315989.1	XP_057315989	506	7.66e-55	beta-1,3-galactosyltransferase 1-like [Hydractinia symbiolongicarpus]	--	--	--	--	--	--	--	--	--	Q7JK24	295	5.64e-28	Beta-1,3-galactosyltransferase 1 OS=Gorilla gorilla gorilla OX=9595 GN=B3GALT1 PE=3 SV=1
Cluster-10902.69560	0	0	0	0	1	3	0	0	0	1	2	0	4	4	2	0	0	0	0	0.18	0.57	0	0	0	0.19	0.4	0	0.73	0.74	0.32	603	--	--	--	--	--	--	--	--	--	--	--	--	--	--	--	--	--	--
Cluster-10902.57656	297	121	153	91	122	191	266	130	199	106	136	132	165	221.64	125	5.26	2.23	3.09	1.7	2.23	3.6	4.91	3.06	3.76	2.01	2.68	2.45	3	4.09	2.19	3424	APW77280.1	APW77280	866	2.25e-103	SoxB2 [Hydractinia echinata]	OY776664.1	OY776664	73	3.43135e-26	Crossocerus cetratus genome assembly, chromosome: 3	K16796	SOX2	transcription factor SOX2 (SOX group B)	http://www.genome.jp/dbget-bin/www_bget?ko:K16796	Q6EJB7	360	2.35e-36	Transcription factor Sox-3 OS=Danio rerio OX=7955 GN=sox3 PE=1 SV=1
Cluster-21122.0	6.98	13.24	5	2.56	7	3	1	0	2	2	2	6.96	4	1.08	4.1	1.43	2.81	1.18	0.54	1.48	0.67	0.21	0	0.45	0.44	0.47	1.45	0.85	0.23	0.77	557	XP_057297127.1	XP_057297127	181	2.02e-12	probable ATP-dependent DNA helicase HFM1 [Hydractinia symbiolongicarpus]	--	--	--	--	--	K15271	HFM1, MER3	ATP-dependent DNA helicase HFM1/MER3	http://www.genome.jp/dbget-bin/www_bget?ko:K15271	--	--	--	--
Cluster-10902.3233	1	0	0	2	0	0	5	21	0	2	0	0	0	0	3	0.06	0	0	0.12	0	0	0.3	1.59	0	0.12	0	0	0	0	0.17	1266	--	--	--	--	--	--	--	--	--	--	--	--	--	--	--	--	--	--
Cluster-2279.0	0	0	2	1	1	2	0	0	1	0	0	2	0	2	0	0	0	0.5	0.22	0.22	0.47	0	0	0.24	0	0	0.44	0	0.46	0	541	--	--	--	--	--	--	--	--	--	--	--	--	--	--	--	--	--	--
Cluster-10902.35815	46.98	28.01	35	13	30.97	39	41	1	27.03	8	23	13	25.9	21	28	6.7	4.14	5.74	1.92	4.55	6	6.01	0.19	4.19	1.23	3.71	1.9	3.83	3.14	3.74	678	CAB4026476.1	CAB4026476	295	1.15e-29	Hypothetical predicted protein [Paramuricea clavata]	--	--	--	--	--	--	--	--	--	--	--	--	--
Cluster-10902.35813	73	35	64	57	91	232	92	143	59	56	80	64.87	75	66	85	1.46	0.73	1.46	1.2	1.88	4.94	1.91	3.79	1.26	1.2	1.78	1.36	1.54	1.37	1.67	3069	XP_057308814.1	XP_057308814	213	9.98e-15	uncharacterized protein LOC130647097 [Hydractinia symbiolongicarpus]	--	--	--	--	--	--	--	--	--	--	--	--	--
Cluster-1182.0	0	0	0	0	0	0	0	0	3	0	0	0	1	7	4	0	0	0	0	0	0	0	0	1.04	0	0	0	0.33	2.32	1.1	461	--	--	--	--	--	--	--	--	--	--	--	--	--	--	--	--	--	--
Cluster-10358.0	0	6	0	0	0	8	7	6	6	5	1	10	0	0	4	0	0.44	0	0	0	0.6	0.51	0.56	0.45	0.37	0.08	0.73	0	0	0.27	1085	--	--	--	--	--	--	--	--	--	--	--	--	--	--	--	--	--	--
Cluster-10902.8172	2	22.02	3	4	3	6	6	0	10.7	13	4	5	6	3	10	1.08	12.28	1.91	2.14	1.66	3.64	3.24	0	6.64	7.75	2.56	2.64	3.44	1.75	4.44	382	--	--	--	--	--	XM_020764460.1	XM_020764460	40	7.75376e-09	PREDICTED: Orbicella faveolata gamma-aminobutyric acid type B receptor subunit 2-like (LOC110057855), transcript variant X3, mRNA	--	--	--	--	--	--	--	--
Cluster-10902.46732	2060	1044	1233	1258	1500.84	2073.82	3239.43	1425	2838.11	2104	1446.86	2352.05	3175.02	3305.92	3123.91	89.81	47.32	61.5	57.79	67.53	96.59	146.79	82.6	132.46	98.3	70.41	107.13	142.51	150.4	132.96	1563	--	--	--	--	--	--	--	--	--	--	--	--	--	--	--	--	--	--
Cluster-11259.0	1	0	0	0	3	0	3	11	4	0	2	0	4	3	2	0.22	0	0	0	0.66	0	0.66	3.17	0.95	0	0.49	0	0.9	0.68	0.39	544	--	--	--	--	--	--	--	--	--	--	--	--	--	--	--	--	--	--
Cluster-10902.31227	10	13	8	5	3	1	10	0	13	16	3	14	0	2	5	0.94	1.27	0.87	0.49	0.29	0.1	0.98	0	1.32	1.62	0.32	1.37	0	0.2	0.45	878	--	--	--	--	--	--	--	--	--	--	--	--	--	--	--	--	--	--
Cluster-10902.39011	934	2109	1195	1649.72	1333.55	758	955.42	387	1711.02	2543.91	710	1863.95	866	929.01	1194	19.93	46.81	29.13	37.22	29.38	17.24	21.24	10.97	38.95	58.11	16.86	41.71	19	20.66	25.13	2890	XP_028414826.1	XP_028414826	1355	4.16e-173	kinesin-like protein KIF25 [Dendronephthya gigantea]	--	--	--	--	--	K18627	KIF25	kinesin family member 25	http://www.genome.jp/dbget-bin/www_bget?ko:K18627	Q4R918	1029	2.3e-127	Kinesin-like protein KIF25 OS=Macaca fascicularis OX=9541 GN=KIF25 PE=1 SV=1
Cluster-10902.39010	4283	9339	5642.97	7005	5251	3538	3795	3677	5859	7316	2750	6382	3028	3138	2958	89.7	203.46	135.02	155.12	113.56	78.98	82.81	102.27	130.89	164.01	64.09	140.19	65.19	68.48	61.11	2939	XP_057295718.1	XP_057295718	1182	2.12e-152	uncharacterized protein LOC130624172 [Hydractinia symbiolongicarpus]	AP027107.1	AP027107	126	1.01342e-55	Pinctada fucata DNA, chromosome 6, nearly complete sequence, Principal Pseudohaplotype	K00235	SDHB, SDH2	succinate dehydrogenase (ubiquinone) iron-sulfur subunit	http://www.genome.jp/dbget-bin/www_bget?ko:K00235	Q3B8J8	1041	2.4e-133	Succinate dehydrogenase [ubiquinone] iron-sulfur subunit, mitochondrial OS=Xenopus laevis OX=8355 GN=sdhb PE=2 SV=1
Cluster-10902.39016	280.86	318	210	210	234.03	269.59	166	9	173.3	219.99	122	174.99	1578	1242	1524.99	3.5	4.12	2.99	2.77	3.01	3.57	2.16	0.15	2.3	2.93	1.69	2.29	20.19	16.11	18.8	4745	XP_054279026.1	XP_054279026	2148	1.25e-280	uncharacterized protein K02A2.6-like [Macrosteles quadrilineatus]	OX388350.1	OX388350	296	5.16874e-150	Sympetrum striolatum genome assembly, chromosome: 10	--	--	--	--	Q09575	739	1.82e-78	Uncharacterized protein K02A2.6 OS=Caenorhabditis elegans OX=6239 GN=K02A2.6 PE=4 SV=1
Cluster-10902.30579	68.5	89.98	31.54	32	0	112.01	131	22.5	75.09	82	90.53	0	0	0	0	2.88	3.94	1.52	1.42	0	5.04	5.73	1.26	3.38	3.7	4.25	0	0	0	0	1608	--	--	--	--	--	--	--	--	--	--	K24222	INPP5J_K	inositol polyphosphate 5-phosphatase INPP5J/K	http://www.genome.jp/dbget-bin/www_bget?ko:K24222	--	--	--	--
Cluster-10902.30574	878	1227	717	1200.25	1024	795	616	163	719	881	412	799	547	552	593	8.96	13.03	8.35	12.97	10.79	8.64	6.56	2.21	7.81	9.62	4.67	8.57	5.73	5.87	6	5726	XP_057315170.1	XP_057315170	3106	0	uncharacterized protein LOC130656350 isoform X3 [Hydractinia symbiolongicarpus]	--	--	--	--	--	--	--	--	--	Q91ZR4	995	7.57e-116	Serine/threonine-protein kinase Nek8 OS=Mus musculus OX=10090 GN=Nek8 PE=1 SV=1
Cluster-10902.30570	7.99	11	20	15	9	1	1	0	5	4	5	3	7	4	3	0.42	0.6	1.2	0.83	0.49	0.06	0.05	0	0.28	0.22	0.29	0.16	0.38	0.22	0.15	1351	--	--	--	--	--	--	--	--	--	--	--	--	--	--	--	--	--	--
Cluster-10902.30572	10	25	16	33	11	5	5	0	12	7	4	12	5	5	5	0.56	1.45	1.02	1.93	0.63	0.3	0.29	0	0.72	0.42	0.25	0.7	0.29	0.29	0.27	1288	--	--	--	--	--	--	--	--	--	--	--	--	--	--	--	--	--	--
Cluster-10902.59203	11	7	6	1	9	6	7	0	6	7	2	5	3	2	1	0.6	0.4	0.38	0.06	0.51	0.35	0.4	0	0.35	0.41	0.12	0.29	0.17	0.11	0.05	1300	--	--	--	--	--	--	--	--	--	--	--	--	--	--	--	--	--	--
Cluster-10902.32598	7.77	5	8.97	12	13	10.71	10.99	5	10	9.99	4.97	7.75	12.4	12.19	15	3.8	2.52	5.13	5.82	6.49	5.83	5.37	3.33	5.56	5.36	2.85	3.72	6.4	6.38	6.1	394	--	--	--	--	--	--	--	--	--	--	--	--	--	--	--	--	--	--
Cluster-10902.32594	14	10	11	19	13	13.46	13	19	22	12	7	12	8.89	24.01	29	9.53	6.99	8.82	12.58	9.01	10.35	8.76	17.81	17.39	9.03	5.69	7.85	6.45	17.67	15.63	359	--	--	--	--	--	--	--	--	--	--	--	--	--	--	--	--	--	--
Cluster-10902.32590	12	14	10	4	14	7.2	16.06	0	21	15	6	14	2	4	0	0.93	1.12	0.89	0.32	1.12	0.6	1.28	0	1.75	1.24	0.52	1.12	0.16	0.32	0	1009	--	--	--	--	--	--	--	--	--	--	--	--	--	--	--	--	--	--
Cluster-10902.38760	0	10	5	14	7	0	0	0	0	0	0	0	0	0	0	0	0.95	0.52	1.34	0.66	0	0	0	0	0	0	0	0	0	0	897	--	--	--	--	--	--	--	--	--	--	--	--	--	--	--	--	--	--
Cluster-10902.38764	2124	2801.68	1654.77	2565.99	2283	1469	1482	714.91	2571.86	2285.99	723.99	1913.3	412.24	369.23	356.47	21.61	29.66	19.22	27.64	23.99	15.91	15.72	9.65	27.86	24.88	8.18	20.45	4.31	3.91	3.59	5743	XP_057313188.1	XP_057313188	1388	1.36e-167	DENN domain-containing protein 2A-like [Hydractinia symbiolongicarpus] >XP_057313189.1 DENN domain-containing protein 2A-like [Hydractinia symbiolongicarpus] >XP_057313190.1 DENN domain-containing protein 2A-like [Hydractinia symbiolongicarpus]	--	--	--	--	--	--	--	--	--	P78524	707	9.45e-75	DENN domain-containing protein 2B OS=Homo sapiens OX=9606 GN=DENND2B PE=1 SV=3
Cluster-10902.38767	5874.01	3562.5	3892.56	6122.38	8484.01	7690.12	3600.58	1835	5187.08	2521.94	2073.65	2247.28	5810.14	4300.86	8928.9	141.51	89.27	107.16	155.87	211.03	197.53	90.34	58.72	133.36	65.04	55.61	56.75	143.92	107.99	211.87	2593	--	--	--	--	--	--	--	--	--	--	--	--	--	--	--	--	--	--
Cluster-10902.31485	48.86	21	24	14	35	28	20	0	21.94	9	16	7	16	18	24	6.93	3.09	3.92	2.06	5.11	4.29	2.92	0	3.38	1.37	2.57	1.02	2.35	2.68	3.19	680	--	--	--	--	--	--	--	--	--	--	--	--	--	--	--	--	--	--
Cluster-10902.33887	943.52	2363.29	1312.75	2168.43	1449.29	904.56	692.69	275.01	1095.92	1744.45	586.26	1378.2	871.73	953.18	1156.4	44.72	116.44	71.2	108.23	70.89	45.82	34.11	17.33	55.64	88.62	31.03	68.2	42.55	47.16	53.42	1461	XP_022802666.1	XP_022802666	240	1.44e-19	uncharacterized protein LOC111340145 [Stylophora pistillata] >PFX17969.1 hypothetical protein AWC38_SpisGene17680 [Stylophora pistillata]	--	--	--	--	--	--	--	--	--	--	--	--	--
Cluster-10902.33881	27	18.97	19	4	15	7	23	0	7	13	7	19	15	12	18	1.72	1.25	1.38	0.27	0.98	0.48	1.52	0	0.48	0.89	0.5	1.26	0.98	0.8	1.11	1164	--	--	--	--	--	OX387254.1	OX387254	41	7.02156e-09	Branchellion lobata genome assembly, chromosome: 9	--	--	--	--	--	--	--	--
Cluster-10902.66529	11	8	7	8	14	18	25	10	8	11	13	15	17.99	16	32	0.56	0.42	0.41	0.43	0.74	0.98	1.32	0.68	0.44	0.6	0.74	0.8	0.94	0.85	1.59	1379	--	--	--	--	--	--	--	--	--	--	--	--	--	--	--	--	--	--
Cluster-10902.35063	0	0	0	0	38	0	0	945	48	0	0	0	0	54	0	0	0	0	0	0.32	0	0	10.14	0.41	0	0	0	0	0.45	0	7151	NP_776308.1	NP_776308	12345	0	thyroglobulin precursor [Bos taurus] >P01267.1 RecName: Full=Thyroglobulin; Short=Tg; Flags: Precursor [Bos taurus] >CAA26584.1 thyroglobulin precursor [Bos taurus] >prf||1109240A thyroglobulin [Bos taurus]	NM_173883.2	NM_173883	7113	0	Bos taurus thyroglobulin (TG), mRNA >emb|X02815.1| Bovine mRNA for thyroglobulin	K10809	TG	thyroglobulin	http://www.genome.jp/dbget-bin/www_bget?ko:K10809	P01267	12345	0	Thyroglobulin OS=Bos taurus OX=9913 GN=TG PE=1 SV=1
Cluster-10902.65	102	70	98	139	163	205	70	18	113	62	34	46	131	87	148	3.56	2.54	3.92	5.12	5.88	7.65	2.54	0.84	4.22	2.32	1.32	1.68	4.71	3.17	5.07	1878	--	--	--	--	--	--	--	--	--	--	--	--	--	--	--	--	--	--
Cluster-4762.0	3	2	0	3	1	2	1	0	0	0	3	1	7	5	12	0.3	0.21	0	0.32	0.1	0.22	0.1	0	0	0	0.34	0.1	0.73	0.53	1.16	837	--	--	--	--	--	--	--	--	--	--	--	--	--	--	--	--	--	--
Cluster-10902.44345	34	45	26	14	14	10	28	2	25	16	5	31	20	36	19	0.63	0.87	0.55	0.28	0.27	0.2	0.54	0.05	0.5	0.32	0.1	0.61	0.38	0.7	0.35	3266	--	--	--	--	--	--	--	--	--	--	--	--	--	--	--	--	--	--
Cluster-14778.0	9	2	0	1	4	10	6	0	4	5	0	2	11	12	10	0.47	0.11	0	0.05	0.21	0.56	0.32	0	0.22	0.28	0	0.11	0.59	0.65	0.51	1357	--	--	--	--	--	--	--	--	--	--	--	--	--	--	--	--	--	--
Cluster-10902.8841	382.09	203	273	156.99	269	268	309	114.53	196	124.2	422.99	208	244.12	264	198	5.31	2.93	4.33	2.31	3.86	3.96	4.47	2.11	2.9	1.85	6.53	3.03	3.48	3.82	2.72	4285	XP_057309591.1	XP_057309591	485	2.16e-46	NACHT, LRR and PYD domains-containing protein 14-like [Hydractinia symbiolongicarpus]	--	--	--	--	--	--	--	--	--	E9Q5R7	213	1.16e-15	NACHT, LRR and PYD domains-containing protein 12 OS=Mus musculus OX=10090 GN=Nlrp12 PE=1 SV=1
Cluster-10902.676	122	75	148.85	93	150	127	190	41	165	69	346.97	181	196	169	116.98	1.74	1.11	2.42	1.4	2.21	1.93	2.82	0.78	2.5	1.05	5.49	2.71	2.87	2.51	1.65	4185	XP_057298158.1	XP_057298158	1552	7.42e-199	cytoplasmic polyadenylation element-binding protein 1-like [Hydractinia symbiolongicarpus]	--	--	--	--	--	K02602	CPEB, ORB	cytoplasmic polyadenylation element-binding protein	http://www.genome.jp/dbget-bin/www_bget?ko:K02602	P70166	1033	9.27e-125	Cytoplasmic polyadenylation element-binding protein 1 OS=Mus musculus OX=10090 GN=Cpeb1 PE=1 SV=1
Cluster-10902.38036	4	0	2	5	5	4	3	0	7	13	1	10	9	6	15	0.73	0	0.42	0.95	0.94	0.79	0.56	0	1.4	2.57	0.21	1.87	1.71	1.16	2.53	590	--	--	--	--	--	--	--	--	--	--	--	--	--	--	--	--	--	--
Cluster-10902.8843	0	0	1	2	1	1	0	0	0	1.11	0	1	3	1	0	0	0	1.35	2.12	1.14	1.3	0	0	0	1.41	0	1.05	3.66	1.24	0	320	--	--	--	--	--	--	--	--	--	--	--	--	--	--	--	--	--	--
Cluster-10902.21533	2	0	0	0	0	2	3	0	1	0	0	0	5	3	2	0.53	0	0	0	0	0.57	0.8	0	0.29	0	0	0	1.37	0.83	0.47	496	--	--	--	--	--	--	--	--	--	--	--	--	--	--	--	--	--	--
Cluster-10902.21539	0	0	3	0	0	0	1	0	0	3	1	0	3	0	0	0	0	0.39	0	0	0	0.12	0	0	0.37	0.13	0	0.35	0	0	778	--	--	--	--	--	--	--	--	--	--	--	--	--	--	--	--	--	--
Cluster-10902.28228	1690.59	4971.32	2396.03	3514.87	2257.57	1110.02	1041.79	496	2132.36	3003.85	697	2120.09	771.39	631.89	823.39	30.27	92.61	49.01	66.58	41.75	21.18	19.44	11.79	40.71	57.57	13.88	39.84	14.2	11.79	14.56	3388	CAH3160362.1	CAH3160362	527	2.96e-57	unnamed protein product [Pocillopora meandrina]	--	--	--	--	--	K28054	CFAP77	cilia- and flagella-associated protein 77	http://www.genome.jp/dbget-bin/www_bget?ko:K28054	A0A087WRI3	293	1.17e-27	Cilia- and flagella-associated protein 77 OS=Mus musculus OX=10090 GN=Cfap77 PE=1 SV=1
Cluster-10902.2472	10	2	2	1	0	2.78	3	0	1	5	0	1.69	3	3	1	1.16	0.24	0.27	0.12	0	0.35	0.36	0	0.13	0.62	0	0.2	0.36	0.36	0.11	770	--	--	--	--	--	--	--	--	--	--	--	--	--	--	--	--	--	--
Cluster-10902.63005	74.09	10	20	18	43.76	80.21	39	24.94	24	14.82	14	4	51	34.96	72.44	1.65	0.23	0.51	0.42	1.01	1.9	0.9	0.74	0.57	0.35	0.35	0.09	1.17	0.81	1.59	2783	XP_004208377.1	XP_004208377	322	2e-27	caspase recruitment domain-containing protein 11-like isoform X1 [Hydra vulgaris]	--	--	--	--	--	K07367	CARD11	caspase recruitment domain-containing protein 11	http://www.genome.jp/dbget-bin/www_bget?ko:K07367	Q9BWT7	128	6.92e-06	Caspase recruitment domain-containing protein 10 OS=Homo sapiens OX=9606 GN=CARD10 PE=1 SV=2
Cluster-10902.63004	15	3	2	0	4	9	6	0	1	1	0	2	12	1	7	1.71	0.35	0.26	0	0.47	1.1	0.7	0	0.12	0.12	0	0.23	1.41	0.12	0.75	778	--	--	--	--	--	--	--	--	--	--	--	--	--	--	--	--	--	--
Cluster-10902.63007	161	36	47	67	101	215	67	70	63	26	64	34	132	103	156	14.42	3.35	4.83	6.28	9.33	20.67	6.21	8.35	6.08	2.5	6.44	3.16	12.21	9.65	13.36	910	XP_057311499.1	XP_057311499	483	5.89e-52	caspase recruitment domain-containing protein 11-like [Hydractinia symbiolongicarpus]	--	--	--	--	--	--	--	--	--	--	--	--	--
Cluster-10902.42366	11	5	5	6	5	4	7	0	5	0	9	1	5	7	0	2.32	1.09	1.22	1.3	1.09	0.92	1.51	0	1.16	0	2.16	0.21	1.1	1.56	0	549	--	--	--	--	--	--	--	--	--	--	--	--	--	--	--	--	--	--
Cluster-22719.0	5	8	2	3	0	2	3	0	2	0	4	3	1	6	1	0.36	0.6	0.16	0.23	0	0.15	0.22	0	0.15	0	0.32	0.22	0.07	0.45	0.07	1065	--	--	--	--	--	--	--	--	--	--	--	--	--	--	--	--	--	--
Cluster-40.0	0	0	0	0	0	0	3	0	15	0	0	0	0	0	0	0	0	0	0	0	0	3.3	0	20.31	0	0	0	0	0	0	320	--	--	--	--	--	AY432814.1	AY432814	103	6.07859e-44	Aedes aegypti ASAP ID: 38497 conserved unknown mRNA sequence	--	--	--	--	--	--	--	--
Cluster-10902.10655	8	5	1	0	0	3	2	0	2	0	1	1	4	0	0	0.88	0.57	0.13	0	0	0.36	0.23	0	0.24	0	0.12	0.11	0.46	0	0	792	--	--	--	--	--	--	--	--	--	--	--	--	--	--	--	--	--	--
Cluster-10902.10650	17	19	6	6	11	11	2	0	6	1	1	1	3	8	3	0.87	1.01	0.35	0.32	0.58	0.6	0.11	0	0.33	0.05	0.06	0.05	0.16	0.43	0.15	1377	--	--	--	--	--	--	--	--	--	--	--	--	--	--	--	--	--	--
Cluster-10902.18421	4	0	1	6	11	3	2	7	0	0	0	2	3	2	2	0.46	0	0.13	0.72	1.3	0.37	0.24	1.07	0	0	0	0.24	0.35	0.24	0.22	775	--	--	--	--	--	--	--	--	--	--	--	--	--	--	--	--	--	--
Cluster-10902.18426	3076	1128	2086.12	1628.07	1540	3254.55	2861.9	1642	1764.82	1216	1992.88	1788	4922.98	5717.43	4483.95	35.74	13.64	27.68	20.03	18.48	40.27	34.68	25.32	21.84	15.12	25.73	21.83	58.77	69.19	51.61	5064	XP_057309326.1	XP_057309326	1526	7.79e-185	echinoderm microtubule-associated protein-like 2 [Hydractinia symbiolongicarpus]	--	--	--	--	--	K18595	EML1_2	echinoderm microtubule-associated protein-like 1/2	http://www.genome.jp/dbget-bin/www_bget?ko:K18595	Q6P6T4	798	2.7e-90	Echinoderm microtubule-associated protein-like 2 OS=Rattus norvegicus OX=10116 GN=Eml2 PE=1 SV=1
Cluster-20247.0	14.36	9	2.15	4	8	8	6	0	7	8	8	5.01	3	6	5	0.67	0.44	0.12	0.2	0.39	0.4	0.29	0	0.35	0.4	0.42	0.25	0.15	0.29	0.23	1471	--	--	--	--	--	--	--	--	--	--	--	--	--	--	--	--	--	--
Cluster-10902.21505	0	11	2	7	0	0	0	0	0	0	0	0	0	0	0	0	8.93	1.87	5.33	0	0	0	0	0	0	0	0	0	0	0	346	--	--	--	--	--	--	--	--	--	--	--	--	--	--	--	--	--	--
Cluster-20477.0	1	3	4	15	11	10	1	0	5	0	2	8	9	7	1	0.03	0.11	0.16	0.54	0.39	0.36	0.04	0	0.18	0	0.08	0.28	0.31	0.25	0.03	1924	XP_057303236.1	XP_057303236	1406	2.3e-169	uncharacterized protein LOC130640729 isoform X3 [Hydractinia symbiolongicarpus]	--	--	--	--	--	--	--	--	--	Q9P2N4	318	7.15e-29	A disintegrin and metalloproteinase with thrombospondin motifs 9 OS=Homo sapiens OX=9606 GN=ADAMTS9 PE=1 SV=4
Cluster-21842.0	3	2	2	0	2	5	9	16	0	6	2	5	8	7	13	0.25	0.17	0.19	0	0.17	0.44	0.77	1.75	0	0.53	0.18	0.43	0.68	0.6	1.03	965	--	--	--	--	--	--	--	--	--	--	--	--	--	--	--	--	--	--
Cluster-10902.73014	1	2	3	6	1	10	2	0	0	0	0	1	8	2	7	0.07	0.15	0.26	0.47	0.08	0.8	0.15	0	0	0	0	0.08	0.61	0.16	0.5	1036	--	--	--	--	--	--	--	--	--	--	--	--	--	--	--	--	--	--
Cluster-10902.48865	637.09	543	853.05	725.89	946.8	716.93	1020.71	490.01	763.32	418.95	1705.42	726.99	744.16	896.95	790.23	19.2	17.02	29.39	23.1	29.46	23.05	32.02	19.62	24.58	13.52	57.27	22.94	23.07	28.19	23.39	2131	--	--	--	--	--	--	--	--	--	--	--	--	--	--	--	--	--	--
Cluster-10902.14690	8	6	1	0	4	11	19	0	8	7	21	12	21	18	21	0.48	0.38	0.07	0	0.25	0.71	1.19	0	0.52	0.45	1.41	0.75	1.3	1.13	1.23	1212	--	--	--	--	--	--	--	--	--	--	--	--	--	--	--	--	--	--
Cluster-15541.0	21	6	11	8	16	26	7	8	10	3	15	5	23	52	20	0.66	0.2	0.4	0.27	0.52	0.88	0.23	0.34	0.34	0.1	0.53	0.17	0.75	1.71	0.62	2045	XP_057291196.1	XP_057291196	814	1.4e-97	large neutral amino acids transporter small subunit 1-like [Hydractinia symbiolongicarpus] >XP_057291197.1 large neutral amino acids transporter small subunit 1-like [Hydractinia symbiolongicarpus]	--	--	--	--	--	K13780	SLC7A5, LAT1	solute carrier family 7 (L-type amino acid transporter), member 5	http://www.genome.jp/dbget-bin/www_bget?ko:K13780	Q01650	528	3.74e-58	Large neutral amino acids transporter small subunit 1 OS=Homo sapiens OX=9606 GN=SLC7A5 PE=1 SV=2
Cluster-16917.0	1	1	0	1	0	3	2	0	0	0	3	0	21	20	31	0.07	0.08	0	0.08	0	0.23	0.15	0	0	0	0.24	0	1.57	1.52	2.17	1054	--	--	--	--	--	--	--	--	--	--	--	--	--	--	--	--	--	--
Cluster-10902.24238	1	0	0	1	3	7	4	0	8	5	2	5	11	10	1	0.15	0	0	0.16	0.46	1.14	0.62	0	1.31	0.81	0.34	0.77	1.71	1.58	0.14	658	--	--	--	--	--	--	--	--	--	--	--	--	--	--	--	--	--	--
Cluster-10902.67065	5	0	1	2	1	2	0	0	0	1	1	0	0	0	0	1.42	0	0.33	0.58	0.29	0.62	0	0	0	0.31	0.33	0	0	0	0	480	--	--	--	--	--	--	--	--	--	--	--	--	--	--	--	--	--	--
Cluster-10902.52404	1	3	1	1	1	5	3	0	1	1	2	0	4	7	12	0.19	0.6	0.22	0.2	0.2	1.05	0.59	0	0.21	0.21	0.44	0	0.8	1.42	2.13	574	--	--	--	--	--	--	--	--	--	--	--	--	--	--	--	--	--	--
Cluster-10902.52402	1	0	0	0	2	1	1	0	0	0	0	1	1	2	0	0.42	0	0	0	0.86	0.46	0.42	0	0	0	0	0.41	0.44	0.89	0	414	--	--	--	--	--	--	--	--	--	--	--	--	--	--	--	--	--	--
Cluster-656.0	0	0	0	0	0	0	0	0	0	0	0	0	0	0	0	0	0	0	0	0	0	0	0	0	0	0	0	0	0	0	532	--	--	--	--	--	--	--	--	--	--	--	--	--	--	--	--	--	--
Cluster-18814.0	88	32	41	51	70	81	60	53	58	19	9	30	63	60	34	5.69	2.15	3.04	3.47	4.67	5.61	4.03	4.56	4.03	1.32	0.65	2.02	4.2	4.06	2.13	1148	--	--	--	--	--	--	--	--	--	--	--	--	--	--	--	--	--	--
Cluster-10902.65684	1	0	1	0	0	4	5	0	1.41	1	0	0	2	5	10	0.08	0	0.09	0	0	0.33	0.4	0	0.12	0.08	0	0	0.16	0.4	0.74	1011	--	--	--	--	--	--	--	--	--	--	--	--	--	--	--	--	--	--
Cluster-10902.65683	3	2	2	0	0	2	2	0	2	0	0	0	4	7	1	1.02	0.7	0.79	0	0	0.74	0.68	0	0.76	0	0	0	1.42	2.52	0.3	447	--	--	--	--	--	--	--	--	--	--	--	--	--	--	--	--	--	--
Cluster-10902.65682	0	0	0	0	0	0	0	0	0	0	0	0	0	0	0	0	0	0	0	0	0	0	0	0	0	0	0	0	0	0	672	KAK2725039.1	KAK2725039	904	1.63e-121	hypothetical protein QYM36_001484 [Artemia franciscana]	--	--	--	--	--	--	--	--	--	--	--	--	--
Cluster-2396.0	0	0	0	0	0	0	0	0	0	0	0	0	0	0	0	0	0	0	0	0	0	0	0	0	0	0	0	0	0	0	462	KAK2704955.1	KAK2704955	598	8.17e-78	hypothetical protein QYM36_017115 [Artemia franciscana] >KAK2704956.1 hypothetical protein QYM36_017115 [Artemia franciscana]	XM_010582931.1	XM_010582931	92	1.1836e-37	PREDICTED: Haliaeetus leucocephalus ribosomal protein S20 (RPS20), mRNA	K02969	RP-S20e, RPS20	small subunit ribosomal protein S20e	http://www.genome.jp/dbget-bin/www_bget?ko:K02969	Q3ZBH8	489	2.44e-63	Small ribosomal subunit protein uS10 OS=Bos taurus OX=9913 GN=RPS20 PE=1 SV=1
Cluster-10902.68556	2	0	0	2	1	2	2	0	0	0	2	2	2	0	0	1.46	0	0	1.41	0.74	1.65	1.44	0	0	0	1.75	1.39	1.55	0	0	353	--	--	--	--	--	--	--	--	--	--	--	--	--	--	--	--	--	--
Cluster-10902.56400	13	7	4	28	18	34	9	36	13	29	12	13	31.06	28	13	0.39	0.22	0.14	0.88	0.55	1.08	0.28	1.42	0.41	0.92	0.4	0.4	0.95	0.87	0.38	2159	XP_015774123.1	XP_015774123	427	1.2e-43	PREDICTED: acetylgalactosaminyl-O-glycosyl-glycoprotein beta-1,3-N-acetylglucosaminyltransferase-like [Acropora digitifera] >XP_015774124.1 PREDICTED: acetylgalactosaminyl-O-glycosyl-glycoprotein beta-1,3-N-acetylglucosaminyltransferase-like [Acropora digitifera]	--	--	--	--	--	--	--	--	--	Q9N294	273	4.07e-25	Beta-1,3-galactosyltransferase 5 (Fragment) OS=Pan paniscus OX=9597 GN=B3GALT5 PE=3 SV=1
Cluster-10902.55171	1	4	3	2	1.03	1	7	6	7	1	6	2	4	0	2	0.55	2.27	1.94	1.09	0.58	0.62	3.85	4.53	4.43	0.61	3.91	1.08	2.34	0	0.9	380	--	--	--	--	--	--	--	--	--	--	--	--	--	--	--	--	--	--
Cluster-12438.0	0	1	2	0	1	0	1	16	1	4	1	1	0	0	2	0	0.59	1.35	0	0.58	0	0.57	12.55	0.66	2.52	0.68	0.56	0	0	0.93	376	--	--	--	--	--	--	--	--	--	--	--	--	--	--	A0PM48	244	1.03e-26	Peptide chaperone MftB OS=Mycobacterium ulcerans (strain Agy99) OX=362242 GN=mftB PE=1 SV=1
Cluster-10902.6634	2	9	1	2	2	2	0	0	2	0	0	0	0	0	0	0.48	2.24	0.28	0.49	0.49	0.52	0	0	0.53	0	0	0	0	0	0	516	--	--	--	--	--	--	--	--	--	--	--	--	--	--	--	--	--	--
Cluster-10902.6633	2	3	5	1	1	3	5	0	1	1	0	5	1	2	0	0.69	1.07	2	0.35	0.35	1.14	1.74	0	0.39	0.38	0	1.72	0.36	0.73	0	444	CAB4028088.1	CAB4028088	134	3.19e-07	Hypothetical predicted protein [Paramuricea clavata]	--	--	--	--	--	--	--	--	--	--	--	--	--
Cluster-10902.44503	1502.01	2302	1374	1339	1259	1033	987	420	903	1049	803	1066	1101	1173	1086	14.6	23.29	15.25	13.79	12.64	10.69	10.01	5.42	9.35	10.91	8.67	10.89	10.99	11.87	10.47	5996	XP_057292845.1	XP_057292845	2284	2.55e-294	DIS3-like exonuclease 2 [Hydractinia symbiolongicarpus]	--	--	--	--	--	K18758	DIS3L2	DIS3-like exonuclease 2	http://www.genome.jp/dbget-bin/www_bget?ko:K18758	Q0V9R3	1823	9.77e-231	DIS3-like exonuclease 2 OS=Xenopus tropicalis OX=8364 GN=dis3l2 PE=2 SV=2
Cluster-10902.6638	770	627	596	599	580	759	721.97	438	609	525	670	616	792	821	708	30.24	25.6	26.77	24.8	23.51	31.83	29.49	22.87	25.59	22.09	29.35	25.29	32.01	33.64	27.2	1703	XP_057309440.1	XP_057309440	398	3.27e-40	uncharacterized protein LOC130647557 [Hydractinia symbiolongicarpus]	--	--	--	--	--	--	--	--	--	Q90596	172	3.36e-13	Transcription factor MafK OS=Gallus gallus OX=9031 GN=MAFK PE=2 SV=1
Cluster-10902.69683	5	2	3	1	3	4	2	0	0	0	0	0	1	1	2	0.7	0.29	0.48	0.15	0.43	0.6	0.29	0	0	0	0	0	0.15	0.15	0.26	685	--	--	--	--	--	--	--	--	--	--	--	--	--	--	--	--	--	--
Cluster-10902.69686	1	4	0	7	3	4	0	0	0	1	0	0	0	0	0	0.3	1.25	0	2.14	0.93	1.32	0	0	0	0.33	0	0	0	0	0	468	XP_019623909.1	XP_019623909	200	2.15e-15	PREDICTED: extracellular signal-regulated kinase 2-like isoform X1 [Branchiostoma belcheri] >XP_019623910.1 PREDICTED: extracellular signal-regulated kinase 2-like isoform X2 [Branchiostoma belcheri] >KAI8478944.1 Mitogen-activated protein kinase 15 [Branchiostoma belcheri] >KAI8479339.1 Mitogen-activated protein kinase 15 [Branchiostoma belcheri]	--	--	--	--	--	K19603	MAPK15	mitogen-activated protein kinase 15	http://www.genome.jp/dbget-bin/www_bget?ko:K19603	Q501Q9	164	1.07e-12	Mitogen-activated protein kinase 15 OS=Xenopus laevis OX=8355 GN=mapk15 PE=1 SV=1
Cluster-10902.45325	0	1	1	3	1	0	2	8	7	6	1	4	4	0	1	0	0.44	0.5	1.29	0.44	0	0.87	4.69	3.41	2.83	0.5	1.71	1.82	0	0.36	410	--	--	--	--	--	--	--	--	--	--	--	--	--	--	--	--	--	--
Cluster-10902.45321	10.99	10	6.09	8.04	9.96	36.96	4	0	5	7.52	0	6	48.99	18.11	28.1	0.77	0.73	0.49	0.59	0.72	2.78	0.29	0	0.38	0.57	0	0.44	3.55	1.33	1.9	1081	KAK3752442.1	KAK3752442	154	3.62e-08	hypothetical protein QZH41_003510 [Actinostola sp. cb2023]	--	--	--	--	--	--	--	--	--	--	--	--	--
Cluster-10456.0	2	6	6	11	4	8	1	0	0	3	2	0	0	0	0	0.99	3.04	3.46	5.37	2.01	4.39	0.49	0	0	1.62	1.16	0	0	0	0	393	--	--	--	--	--	--	--	--	--	--	--	--	--	--	--	--	--	--
Cluster-10902.28415	17	20	17	14	15	12	10	8	17	18	15	8	5	7	3	5.21	6.33	6.04	4.35	4.71	4.03	3.1	3.3	5.79	5.99	5.28	2.46	1.6	2.27	0.81	465	--	--	--	--	--	--	--	--	--	--	--	--	--	--	--	--	--	--
Cluster-3006.0	0	0	0	0	0	0	0	0	0	0	0	0	0	0	0	0	0	0	0	0	0	0	0	0	0	0	0	0	0	0	780	KAK2708085.1	KAK2708085	947	1.44e-127	hypothetical protein QYM36_015695 [Artemia franciscana]	--	--	--	--	--	--	--	--	--	P41073	138	2.73e-08	Zinc finger protein on ecdysone puffs OS=Drosophila melanogaster OX=7227 GN=Pep PE=1 SV=1
Cluster-10902.73801	201.62	173.76	114.65	310.22	406.98	654.42	176.46	337.86	117.6	91.01	84.38	84.75	225.86	195.02	209.17	22.74	20.33	14.85	36.47	47.28	79.4	20.53	50.83	14.35	11.04	10.72	9.87	26.34	23.04	22.34	782	XP_057294146.1	XP_057294146	260	2.44e-25	HIG1 domain family member 1A, mitochondrial-like [Hydractinia symbiolongicarpus]	--	--	--	--	--	--	--	--	--	Q9Y241	150	1.72e-11	HIG1 domain family member 1A, mitochondrial OS=Homo sapiens OX=9606 GN=HIGD1A PE=1 SV=1
Cluster-10902.46678	3	34.04	10	24	9	5	0	0	0	3.63	0	3	0	0	1	0.67	7.85	2.57	5.49	2.06	1.21	0	0	0	0.87	0	0.68	0	0	0.2	535	--	--	--	--	--	--	--	--	--	--	--	--	--	--	--	--	--	--
Cluster-10902.46677	12	19	15	78	29	12	5	0	16	9.21	1	8.62	1	5	0	0.61	1.01	0.88	4.19	1.53	0.65	0.26	0	0.87	0.5	0.06	0.46	0.05	0.27	0	1378	--	--	--	--	--	--	--	--	--	--	--	--	--	--	--	--	--	--
Cluster-10902.46675	590	1871	1006	3107	1261.12	1065	159	50	355	559	188	398	209	190	235	32.62	107.51	63.68	180.67	71.94	62.98	9.13	3.68	21.05	33.14	11.62	22.94	11.91	10.97	12.62	1294	--	--	--	--	--	--	--	--	--	--	--	--	--	--	--	--	--	--
Cluster-10902.46674	5	7	3	7	6	5	2	0	2	0	0	1	0	0	0	0.48	0.7	0.33	0.7	0.59	0.51	0.2	0	0.21	0	0	0.1	0	0	0	870	--	--	--	--	--	--	--	--	--	--	--	--	--	--	--	--	--	--
Cluster-10902.34624	18	12	19	10	19	20	16	0	4	13	7	6	32	22	19	3.18	2.19	3.86	1.82	3.45	3.82	2.89	0	0.77	2.47	1.4	1.08	5.86	4.08	3.1	602	--	--	--	--	--	--	--	--	--	--	--	--	--	--	--	--	--	--
Cluster-10902.50495	19	8	10	4	8	8	6	0	8	8	12	2	11	5	6	1.14	0.5	0.69	0.25	0.49	0.51	0.37	0	0.51	0.51	0.8	0.12	0.68	0.31	0.35	1217	--	--	--	--	--	--	--	--	--	--	--	--	--	--	--	--	--	--
Cluster-10902.41374	19	8	16	20	11	30	8	4	6	15	7	13	13	12	17.06	2.73	1.19	2.64	2.98	1.63	4.65	1.18	0.77	0.94	2.32	1.14	1.92	1.93	1.81	2.29	675	XP_057295796.1	XP_057295796	200	1.74e-14	cell surface glycoprotein 1-like isoform X2 [Hydractinia symbiolongicarpus]	--	--	--	--	--	--	--	--	--	--	--	--	--
Cluster-17132.0	56	46	58	48	46	31	50	24	38	39	18	47	33	24	20	1.94	1.66	2.3	1.76	1.65	1.15	1.81	1.11	1.41	1.45	0.7	1.71	1.18	0.87	0.68	1889	XP_012554256.1	XP_012554256	242	9.89e-18	uncharacterized protein LOC100199131 isoform X2 [Hydra vulgaris]	--	--	--	--	--	K19530	JPH	junctophilin	http://www.genome.jp/dbget-bin/www_bget?ko:K19530	Q2PS20	210	4.95e-16	Junctophilin-2 OS=Rattus norvegicus OX=10116 GN=Jph2 PE=1 SV=1
Cluster-10902.27851	20	64.98	23	64.99	19.75	37	3	0	0	2	0	0	0	2	0	6.19	20.77	8.25	20.39	6.27	12.55	0.94	0	0	0.67	0	0	0	0.66	0	463	--	--	--	--	--	--	--	--	--	--	--	--	--	--	--	--	--	--
Cluster-10902.27858	32	116	63	198	48	32	1	0	5	21	8	5	0	2	0	4.96	18.65	11.25	31.82	7.66	5.36	0.16	0	0.84	3.51	1.4	0.8	0	0.33	0	646	--	--	--	--	--	--	--	--	--	--	--	--	--	--	--	--	--	--
Cluster-10902.27859	6	1	5	1	2	4	4	0	2	1	1	1	9	1	15	0.48	0.08	0.46	0.08	0.17	0.35	0.33	0	0.17	0.09	0.09	0.08	0.75	0.08	1.16	978	--	--	--	--	--	--	--	--	--	--	--	--	--	--	--	--	--	--
Cluster-19303.0	4	6	2	7	1	4	0	0	1	1	0	1	0	1	0	0.38	0.59	0.22	0.69	0.1	0.4	0	0	0.1	0.1	0	0.1	0	0.1	0	879	KAI8493812.1	KAI8493812	271	4.25e-23	hypothetical protein Bbelb_281590 [Branchiostoma belcheri]	--	--	--	--	--	--	--	--	--	P20825	144	8.16e-09	Retrovirus-related Pol polyprotein from transposon 297 OS=Drosophila melanogaster OX=7227 GN=pol PE=4 SV=1
Cluster-10902.61139	0	0	0	0	2	1	0	0	2	1	1	1	5	1	1	0	0	0	0	0.29	0.15	0	0	0.3	0.15	0.16	0.14	0.72	0.15	0.13	686	--	--	--	--	--	--	--	--	--	--	--	--	--	--	--	--	--	--
Cluster-10902.66480	2439.21	4026.41	2059.11	3736.52	2770.43	1368.66	1207.9	477.98	1778.68	1685	496.67	1488.43	105.66	110.37	65.86	54.33	93.28	52.4	87.97	63.71	32.49	28.03	14.14	42.27	40.17	12.31	34.76	2.42	2.56	1.45	2781	XP_057295745.1	XP_057295745	240	1.7e-19	uncharacterized protein LOC130624193 [Hydractinia symbiolongicarpus]	--	--	--	--	--	--	--	--	--	--	--	--	--
Cluster-10902.59454	10.02	0	0	15	2	2	2	5	20.79	1	54.28	12	1	0	3	4.42	0	0	6.6	0.9	0.98	0.89	3	10.38	0.48	27.96	5.23	0.46	0	1.12	407	KAF5297510.1	KAF5297510	369	2.77e-42	hypothetical protein FQA39_LY19263 [Lamprigera yunnana]	LR989584.1	LR989584	310	6.72414e-159	Simulium tani partial 16S rRNA gene	--	--	--	--	--	--	--	--
Cluster-10902.59453	84.13	2	5.38	6	13	27	12	66	47.06	27	1032.37	25	2	15.81	13	23.28	0.57	1.72	1.69	3.69	8.16	3.37	24.58	14.42	8.1	327.58	6.97	0.58	4.62	3.2	485	GKT30015.1	GKT30015	319	2.44e-35	hypothetical protein ADUPG1_001342 [Aduncisulcus paluster]	OC914826.1	OC914826	361	0	Oppiella nova	--	--	--	--	--	--	--	--
Cluster-10902.16968	270	1031	433	1291	597.01	293.26	21	8	67	82	62	65	24	27	45	4.23	16.81	7.75	21.41	9.66	4.9	0.34	0.17	1.12	1.38	1.08	1.07	0.39	0.44	0.7	3830	--	--	--	--	--	--	--	--	--	--	--	--	--	--	--	--	--	--
Cluster-10902.16966	24	75	33	90.29	40.04	24.67	1	2	5	7	3	6	0	1	3	2.59	8.39	4.08	10.15	4.45	2.86	0.11	0.29	0.58	0.81	0.36	0.67	0	0.11	0.31	805	--	--	--	--	--	--	--	--	--	--	--	--	--	--	--	--	--	--
Cluster-10902.16965	26	15	33	12	31	21	44.9	20	26	16	68	24	44	41	14	1.52	0.91	2.21	0.74	1.87	1.31	2.73	1.56	1.63	1	4.45	1.46	2.65	2.5	0.79	1239	XP_057312179.1	XP_057312179	144	3.02e-06	uncharacterized protein LOC130653679 [Hydractinia symbiolongicarpus]	--	--	--	--	--	--	--	--	--	--	--	--	--
Cluster-10902.16963	15	7	19	29	23	50	17	34	17	14	26	18	25	24	33	0.38	0.18	0.54	0.77	0.59	1.33	0.44	1.13	0.45	0.38	0.72	0.47	0.64	0.63	0.81	2507	--	--	--	--	--	--	--	--	--	--	--	--	--	--	--	--	--	--
Cluster-10902.38260	1073.15	699	902.84	661	822.96	519	1027	524	1028.99	800	1297	1083	928.15	926	1106.99	22.79	15.44	21.9	14.84	18.04	11.75	22.72	14.77	23.31	18.18	30.64	24.12	20.26	20.49	23.18	2903	XP_057295547.1	XP_057295547	796	2.2e-93	alpha-1A adrenergic receptor-like [Hydractinia symbiolongicarpus]	--	--	--	--	--	--	--	--	--	P97718	241	7.75e-20	Alpha-1A adrenergic receptor OS=Mus musculus OX=10090 GN=Adra1a PE=1 SV=3
Cluster-11116.1	10	3	8	7	6	17	13	0	10	4	4	4	24	14	14	1.06	0.33	0.97	0.77	0.65	1.94	1.42	0	1.15	0.46	0.48	0.44	2.63	1.55	1.41	814	--	--	--	--	--	CP100570.2	CP100570	46	8.04352e-12	Gallus gallus breed Huxu chromosome 16	--	--	--	--	--	--	--	--
Cluster-10902.27342	50	13	42	7	33	18	28	0	29	6	15	7	5	6	6	4.44	1.2	4.28	0.65	3.02	1.72	2.57	0	2.78	0.57	1.5	0.64	0.46	0.56	0.51	915	--	--	--	--	--	--	--	--	--	--	--	--	--	--	--	--	--	--
Cluster-10902.34896	98.71	47.81	46.64	50.49	51.04	50.89	47.63	4.07	43.43	14.34	36.12	49.75	105.04	80.43	128.2	118.46	58.95	66.87	56.73	62.19	70.88	55.71	6.87	62.85	19.4	53.87	55.28	136.79	106.68	112.41	316	--	--	--	--	--	--	--	--	--	--	--	--	--	--	--	--	--	--
Cluster-10902.34898	37	24	26	29	13	15	18	3	13	16	15	24	24	27	21	24.66	16.43	20.4	18.81	8.83	11.27	11.87	2.75	10.05	11.78	11.92	15.4	17.02	19.43	11.12	361	--	--	--	--	--	--	--	--	--	--	--	--	--	--	--	--	--	--
Cluster-10902.27003	25	21	23	10	27	14	17	0	14	16	7	17	12	12	9	0.84	0.73	0.88	0.36	0.94	0.5	0.6	0	0.5	0.58	0.26	0.6	0.42	0.42	0.3	1939	--	--	--	--	--	--	--	--	--	--	--	--	--	--	--	--	--	--
Cluster-10902.15431	5	11.95	6	28	8	1	2	0	0	1	0	0	0	2	0	2.04	5.02	2.85	11.43	3.34	0.45	0.82	0	0	0.44	0	0	0	0.87	0	418	--	--	--	--	--	--	--	--	--	--	--	--	--	--	--	--	--	--
Cluster-10902.15430	49.24	160.37	72.9	104.31	70.9	43.91	14.07	7	25.48	13.38	6	55.65	2	9	1.99	10.1	34.06	17.25	22.01	14.95	9.78	2.95	1.92	5.73	2.97	1.4	11.62	0.43	1.94	0.37	557	--	--	--	--	--	--	--	--	--	--	--	--	--	--	--	--	--	--
Cluster-10902.15432	6	2	4	0	3	5	2	0	1	1	1	3	0	1	0	0.9	0.31	0.69	0	0.46	0.81	0.31	0	0.16	0.16	0.17	0.46	0	0.16	0	657	--	--	--	--	--	--	--	--	--	--	--	--	--	--	--	--	--	--
Cluster-7238.0	0	0	0	0	1	1	1	0	0	0	1	2	0	0	0	0	0	0	0	0.16	0.16	0.16	0	0	0	0.17	0.31	0	0	0	654	--	--	--	--	--	--	--	--	--	--	--	--	--	--	--	--	--	--
Cluster-10902.22741	3931.71	1823.97	3496.99	3430.45	6268.44	5734.66	4148.3	1252	3633.62	1054	6494.41	3627.64	8300.91	5278.06	6558.56	97.91	47.24	99.51	90.27	161.17	152.27	107.58	41.41	96.58	28.1	180.06	94.68	212.55	137	160.81	2518	XP_057293979.1	XP_057293979	233	6.52e-19	kielin/chordin-like protein [Hydractinia symbiolongicarpus]	--	--	--	--	--	--	--	--	--	--	--	--	--
Cluster-10902.22744	922	498	620	1285	1654	3873	676	829	856	523	728	582	1257	945	1166	36.81	20.67	28.31	54.09	68.16	165.13	28.06	44	36.56	22.37	32.43	24.29	51.66	39.36	45.52	1680	--	--	--	--	--	--	--	--	--	--	--	--	--	--	--	--	--	--
Cluster-10902.22747	8	16	8	3	3	2	8	0	2	9	0	9	2	1	5	0.61	1.27	0.7	0.24	0.24	0.16	0.63	0	0.16	0.74	0	0.71	0.16	0.08	0.37	1017	--	--	--	--	--	--	--	--	--	--	--	--	--	--	--	--	--	--
Cluster-10902.63060	197	55	48	50	70	152	262	40	210	100	125	144	231	267	147	6.06	1.76	1.69	1.62	2.22	4.99	8.39	1.63	6.9	3.29	4.28	4.64	7.31	8.56	4.44	2094	--	--	--	--	--	--	--	--	--	--	--	--	--	--	--	--	--	--
Cluster-10902.52720	23	10	12	20	17	7	21	44	11	11	17	20.79	5.02	16.57	18.63	3.01	1.36	1.81	2.72	2.29	0.99	2.83	7.69	1.56	1.55	2.51	2.8	0.68	2.28	2.29	713	--	--	--	--	--	--	--	--	--	--	--	--	--	--	--	--	--	--
Cluster-10902.23836	5	4	7	0	4	2	2	0	0	1	1	1	7	3	4	0.91	0.75	1.46	0	0.75	0.39	0.37	0	0	0.2	0.21	0.19	1.32	0.57	0.67	593	--	--	--	--	--	--	--	--	--	--	--	--	--	--	--	--	--	--
Cluster-10902.11409	66	36	89	117	89	209	141	10	62	30	267	153	380	281	629	1.17	0.66	1.8	2.19	1.63	3.94	2.6	0.24	1.17	0.57	5.26	2.84	6.91	5.18	11	3424	XP_057289767.1	XP_057289767	409	8.95e-40	LIM/homeobox protein Lhx2-like [Hydractinia symbiolongicarpus] >XP_057289768.1 LIM/homeobox protein Lhx2-like [Hydractinia symbiolongicarpus] >XP_057289769.1 LIM/homeobox protein Lhx2-like [Hydractinia symbiolongicarpus] >XP_057289862.1 LIM/homeobox protein Lhx2-like [Hydractinia symbiolongicarpus] >XP_057289863.1 LIM/homeobox protein Lhx2-like [Hydractinia symbiolongicarpus] >XP_057289864.1 LIM/…	--	--	--	--	--	K09373	LHX2_9	LIM homeobox protein 2/9	http://www.genome.jp/dbget-bin/www_bget?ko:K09373	P29673	336	9.33e-32	Protein apterous OS=Drosophila melanogaster OX=7227 GN=ap PE=2 SV=1
Cluster-17024.0	179	182	127	124	120	126	171	58	166	193	131	184.01	98	99	83	2.73	2.88	2.21	2	1.89	2.04	2.72	1.17	2.69	3.15	2.22	2.94	1.53	1.57	1.25	3932	XP_057303663.1	XP_057303663	1549	3.68e-198	cell division cycle protein 16 homolog [Hydractinia symbiolongicarpus]	--	--	--	--	--	K03353	APC6, CDC16	anaphase-promoting complex subunit 6	http://www.genome.jp/dbget-bin/www_bget?ko:K03353	Q13042	1272	3.06e-159	Cell division cycle protein 16 homolog OS=Homo sapiens OX=9606 GN=CDC16 PE=1 SV=2
Cluster-10902.21091	4	1	5	6	4	5.91	4	0	9	1	4	2	19.01	11.37	22.06	2.23	0.57	3.27	3.29	2.27	3.68	2.22	0	5.75	0.61	2.63	1.09	11.22	6.8	10.03	379	--	--	--	--	--	--	--	--	--	--	--	--	--	--	--	--	--	--
Cluster-10902.2154	3	1	8	2	0	2	4	0	3	1	3	2	18	23	13	0.09	0.03	0.28	0.07	0	0.07	0.13	0	0.1	0.03	0.1	0.06	0.57	0.74	0.39	2088	--	--	--	--	--	--	--	--	--	--	--	--	--	--	--	--	--	--
Cluster-10902.16183	4	2	2	0	0	6	3	0	2	0	1	0	3	4	8	0.69	0.36	0.4	0	0	1.13	0.53	0	0.38	0	0.2	0	0.54	0.73	1.28	607	--	--	--	--	--	--	--	--	--	--	--	--	--	--	--	--	--	--
Cluster-10902.16185	4	4	6	3	11	5.14	9	0	4	2	1	4	3	0	4	0.63	0.65	1.08	0.49	1.78	0.87	1.45	0	0.68	0.34	0.18	0.64	0.49	0	0.58	642	--	--	--	--	--	--	--	--	--	--	--	--	--	--	--	--	--	--
Cluster-10902.19638	1329.6	3324.73	1624.42	1541.44	1447.11	854.91	1129.15	163	1306.46	2128.2	589.28	1794.54	1232.84	1252.19	1450.51	14.24	37.05	19.86	17.48	16	9.75	12.61	2.32	14.9	24.38	7.01	20.19	13.56	13.96	15.39	5470	--	--	--	--	--	--	--	--	--	--	--	--	--	--	--	--	--	--
Cluster-10902.10753	6	6	2	0	1	6	8	0	3	4	1	3	2	4	6	0.46	0.48	0.18	0	0.08	0.49	0.63	0	0.25	0.33	0.09	0.24	0.16	0.32	0.44	1015	CAB3989460.1	CAB3989460	209	1.15e-14	Hypothetical predicted protein [Paramuricea clavata]	--	--	--	--	--	--	--	--	--	--	--	--	--
Cluster-10902.10755	2	6	10	12	3	9	7	0	13	22	6	5	4.59	7	13	0.08	0.26	0.48	0.53	0.13	0.4	0.3	0	0.58	0.98	0.28	0.22	0.2	0.3	0.53	1621	--	--	--	--	--	--	--	--	--	--	--	--	--	--	--	--	--	--
Cluster-10902.10754	2	23	6	13	4	2	1	0	1	0	0	0	0	0	2	0.47	5.54	1.61	3.1	0.96	0.51	0.24	0	0.26	0	0	0	0	0	0.42	524	--	--	--	--	--	--	--	--	--	--	--	--	--	--	--	--	--	--
Cluster-10902.18587	1	0.83	3	1	8	6	5.99	0	5	8	9	4.94	9	2	12.68	0.22	0.19	0.76	0.23	1.8	1.43	1.34	0	1.2	1.9	2.25	1.1	2.05	0.46	2.53	539	--	--	--	--	--	--	--	--	--	--	--	--	--	--	--	--	--	--
Cluster-10902.75076	8	38	16	4	12	18	8	0	8	27	1	27	7	8	3	0.47	2.33	1.08	0.25	0.73	1.14	0.49	0	0.51	1.71	0.07	1.66	0.43	0.49	0.17	1232	--	--	--	--	--	--	--	--	--	--	--	--	--	--	--	--	--	--
Cluster-10902.13162	0	1	0	4	2	5.07	0	0	0	0	1	0	0	0	2	0	0.28	0	1.12	0.57	1.52	0	0	0	0	0.32	0	0	0	0.49	486	--	--	--	--	--	--	--	--	--	--	--	--	--	--	--	--	--	--
Cluster-20187.0	9	12	15	13	6	7	17	0	6	8	8	7	5	5	1	0.47	0.65	0.9	0.72	0.32	0.39	0.92	0	0.34	0.45	0.47	0.38	0.27	0.27	0.05	1351	--	--	--	--	--	--	--	--	--	--	--	--	--	--	--	--	--	--
Cluster-10902.12983	62.54	30.22	44	24	43	63.15	48.46	0	36.12	16.39	19.23	25.1	38.1	31.18	40.26	1.14	0.57	0.92	0.46	0.81	1.23	0.92	0	0.7	0.32	0.39	0.48	0.71	0.59	0.73	3329	XP_057295655.1	XP_057295655	215	1.09e-14	uncharacterized protein LOC130624072 [Hydractinia symbiolongicarpus]	--	--	--	--	--	--	--	--	--	--	--	--	--
Cluster-10902.8726	6	1	6	3	4	5	15	0	0	0	0	0	6	2	9	1.01	0.17	1.16	0.52	0.69	0.91	2.59	0	0	0	0	0	1.05	0.35	1.41	617	--	--	--	--	--	--	--	--	--	--	--	--	--	--	--	--	--	--
Cluster-10902.3600	0	1	2	3	0	0	0	0	0	0	0	0	0	0	1	0	0.19	0.42	0.57	0	0	0	0	0	0	0	0	0	0	0.17	591	--	--	--	--	--	--	--	--	--	--	--	--	--	--	--	--	--	--
Cluster-10902.23069	9	4	3	2	4	4	7	0	1	1	0	4	5	2	2	1.48	0.68	0.57	0.34	0.68	0.71	1.18	0	0.18	0.18	0	0.67	0.85	0.34	0.3	626	--	--	--	--	--	--	--	--	--	--	--	--	--	--	--	--	--	--
Cluster-10902.23060	48	7	29	29	21	50	61	110	23	16	38	24	57	57	49	1.09	0.16	0.75	0.69	0.49	1.21	1.44	3.31	0.56	0.39	0.96	0.57	1.33	1.35	1.09	2739	KAK3729826.1	KAK3729826	141	8.57e-06	hypothetical protein RRG08_058145 [Elysia crispata]	--	--	--	--	--	--	--	--	--	--	--	--	--
Cluster-10902.67185	190.84	47.37	95.89	119.95	165.28	171.36	328.49	53.94	136.21	38.01	105.15	80.57	139.05	138.76	132.44	5.76	1.49	3.31	3.82	5.15	5.51	10.31	2.16	4.39	1.23	3.53	2.54	4.31	4.36	3.92	2130	XP_057308930.1	XP_057308930	619	2.34e-70	uncharacterized protein LOC130647183 [Hydractinia symbiolongicarpus]	--	--	--	--	--	--	--	--	--	--	--	--	--
Cluster-10902.67186	24.7	4	10	12	20.99	20	36	3	27	9	33.99	9	19	17.09	15	0.84	0.14	0.39	0.43	0.74	0.72	1.27	0.14	0.98	0.33	1.29	0.32	0.66	0.6	0.5	1926	--	--	--	--	--	--	--	--	--	--	--	--	--	--	--	--	--	--
Cluster-10902.67182	5	1	3	3	2	4	4	0	1	0	4	4	9	8	3	1.27	0.26	0.88	0.78	0.52	1.11	1.03	0	0.28	0	1.16	1.03	2.38	2.14	0.68	504	--	--	--	--	--	--	--	--	--	--	--	--	--	--	--	--	--	--
Cluster-10902.67183	13	5	8	6.13	18.02	27	18.08	3.06	17	2	14	12.97	24.94	28	19	1.47	0.59	1.04	0.73	2.11	3.3	2.12	0.46	2.09	0.24	1.79	1.52	2.93	3.33	2.04	779	XP_057308930.1	XP_057308930	147	1.88e-07	uncharacterized protein LOC130647183 [Hydractinia symbiolongicarpus]	--	--	--	--	--	--	--	--	--	--	--	--	--
Cluster-10902.4127	26	37	34	43	46	35	51	23	36	70	40	50	30	18	38	1.93	2.85	2.89	3.34	3.52	2.78	3.92	2.27	2.87	5.57	3.32	3.85	2.29	1.4	2.71	1039	--	--	--	--	--	--	--	--	--	--	--	--	--	--	--	--	--	--
Cluster-10902.4129	14	21	11	14	7	8	12	0	8	3	0	6	7	4	2	2.21	3.44	2	2.29	1.14	1.37	1.95	0	1.38	0.51	0	0.97	1.15	0.66	0.29	639	--	--	--	--	--	--	--	--	--	--	--	--	--	--	--	--	--	--
Cluster-10902.62604	10	5	10	7	3	6	0	0	0	4	4	3	5	11	11	0.59	0.31	0.68	0.43	0.18	0.38	0	0	0	0.25	0.26	0.18	0.3	0.68	0.63	1230	--	--	--	--	--	--	--	--	--	--	--	--	--	--	--	--	--	--
Cluster-14398.0	0	0	3	0	0	0	0	13	0	0	0	0	1	1	0	0	0	0.36	0	0	0	0	1.8	0	0	0	0	0.11	0.11	0	824	--	--	--	--	--	--	--	--	--	--	--	--	--	--	--	--	--	--
Cluster-19924.0	0	0	0	0	41.08	0	2	202.92	7.08	2	24	7	4	0	0	0	0	0	0	1.06	0	0.05	6.74	0.19	0.05	0.67	0.18	0.1	0	0	2508	CAJ2444839.1	CAJ2444839	393	3.12e-35	Polyprotein CDS, partial [Astacus astacus]	--	--	--	--	--	--	--	--	--	P13418	144	7.38e-08	Structural polyprotein OS=Cricket paralysis virus (isolate Teleogryllus commodus/Australia/CrPVVIC/1968) OX=928300 PE=1 SV=2
Cluster-10902.2325	20	10	7	2	7	10	7	0	1	0	3	2	6	2	7	1.08	0.56	0.43	0.11	0.39	0.58	0.39	0	0.06	0	0.18	0.11	0.33	0.11	0.37	1322	GBP84417.1	GBP84417	241	7.26e-19	hypothetical protein EVAR_47804_1 [Eumeta japonica]	--	--	--	--	--	--	--	--	--	--	--	--	--
Cluster-10902.28715	6	8	2	0	1	0	4	0	0	0	2	4.45	6	3	3	8.5	11.66	3.4	0	1.44	0	5.51	0	0	0	3.57	5.77	9.28	4.73	3.05	306	--	--	--	--	--	--	--	--	--	--	--	--	--	--	--	--	--	--
Cluster-10902.42154	1	16	4	1	5	2	1	0	1	2	0	2	2	1	0	0.13	2.12	0.59	0.13	0.66	0.28	0.13	0	0.14	0.27	0	0.26	0.26	0.13	0	724	--	--	--	--	--	--	--	--	--	--	--	--	--	--	--	--	--	--
Cluster-10902.40743	19.68	9	7	17.69	33	39	9	0	15	5	5.06	11	9	3	10.01	11.39	5.35	4.75	10.05	19.47	25.29	5.18	0	9.98	3.18	3.47	6.18	5.52	1.87	4.7	375	--	--	--	--	--	--	--	--	--	--	--	--	--	--	--	--	--	--
Cluster-10902.40749	664.19	1584.55	830.88	1012.69	874.63	489.41	520.01	188.93	826.62	1144.86	328.1	1019.66	519.31	546.02	592.57	9.9	24.58	14.15	15.98	13.47	7.77	8.08	3.74	13.13	18.26	5.44	15.96	7.96	8.48	8.74	4011	XP_022787287.1	XP_022787287	882	1.61e-100	E3 ubiquitin-protein ligase ZSWIM2-like [Stylophora pistillata] >PFX27569.1 E3 ubiquitin-protein ligase ZSWIM2 [Stylophora pistillata]	--	--	--	--	--	K15716	ZSWIM2	E3 ubiquitin-protein ligase ZSWIM2	http://www.genome.jp/dbget-bin/www_bget?ko:K15716	Q9D9X6	618	5.53e-67	E3 ubiquitin-protein ligase Zswim2 OS=Mus musculus OX=10090 GN=Zswim2 PE=1 SV=1
Cluster-10902.40748	13.03	13.74	12.25	3.81	4.89	12.42	4	11.98	7.51	2.02	4.4	3	6.03	13.98	5.66	2.04	2.23	2.21	0.62	0.79	2.1	0.64	2.51	1.28	0.34	0.78	0.48	0.98	2.3	0.82	643	CAB4024214.1	CAB4024214	402	1.57e-42	Hypothetical predicted protein [Paramuricea clavata]	--	--	--	--	--	--	--	--	--	--	--	--	--
Cluster-11144.0	4	3	1	1	1	2	3	57	3	4	4	3	1	5	2	1.17	0.91	0.34	0.3	0.3	0.64	0.89	22.55	0.98	1.28	1.35	0.89	0.31	1.55	0.52	473	TFJ95505.1	TFJ95505	368	4.01e-42	sodium:proton antiporter [Platysternon megacephalum]	--	--	--	--	--	--	--	--	--	C0ZW96	479	4.83e-62	Co-chaperonin GroES OS=Rhodococcus erythropolis (strain PR4 / NBRC 100887) OX=234621 GN=groES PE=3 SV=1
Cluster-10902.43203	4	6	4	2	3	8	3	0	5	2	4	0	0	0	0	0.42	0.66	0.49	0.22	0.33	0.91	0.33	0	0.57	0.23	0.48	0	0	0	0	815	--	--	--	--	--	--	--	--	--	--	--	--	--	--	--	--	--	--
Cluster-10902.7252	16	21	7	23	13	12	3	0	7	4	3	1	4	4	1	0.43	0.59	0.21	0.65	0.36	0.34	0.08	0	0.2	0.12	0.09	0.03	0.11	0.11	0.03	2355	--	--	--	--	--	--	--	--	--	--	--	--	--	--	--	--	--	--
Cluster-10902.33483	753	319	537	475	589	1053	809	260	479	390	472	515	1174.63	989	1124.02	6.06	2.67	4.93	4.05	4.89	9.01	6.79	2.78	4.1	3.36	4.22	4.35	9.7	8.28	8.97	7187	XP_028601950.1	XP_028601950	668	4.54e-71	uncharacterized protein LOC114605181 [Podarcis muralis]	--	--	--	--	--	--	--	--	--	Q9I926	200	6.17e-16	Fucolectin-6 OS=Anguilla japonica OX=7937 PE=2 SV=1
Cluster-10902.33488	2119.93	5353.58	2706.81	2687.23	2415.13	1660.01	2614.85	545.41	4327.04	6610.22	1318.13	5348.28	2260.18	2349.46	2612.12	20.79	54.63	30.31	27.91	24.46	17.33	26.75	7.1	45.19	69.35	14.36	55.12	22.77	23.99	25.4	5946	XP_057309363.1	XP_057309363	1248	7.3e-140	synaptonemal complex protein 2-like isoform X1 [Hydractinia symbiolongicarpus]	--	--	--	--	--	K19529	SYCP2	synaptonemal complex protein 2	http://www.genome.jp/dbget-bin/www_bget?ko:K19529	Q9CUU3	347	3.89e-31	Synaptonemal complex protein 2 OS=Mus musculus OX=10090 GN=Sycp2 PE=1 SV=2
Cluster-10902.28875	978.27	3174.18	4442.93	5916.91	122.77	0	49.83	354.7	6870.88	4241.56	0	0	0	14362.2	10621.8	60.69	204.58	315.63	385.6	7.86	0	3.21	29.28	457.58	282.21	0	0	0	930.7	637.92	1185	--	--	--	--	--	--	--	--	--	--	--	--	--	--	--	--	--	--
Cluster-10902.28877	47.26	24.62	35.91	34.7	58.64	72.85	34.14	0	18.87	9.88	15	17.51	30.32	24.02	19.31	13.67	7.36	12.04	10.2	17.4	23.05	10.03	0	6.05	3.1	4.98	5.1	9.16	7.35	4.95	476	CAB3993011.1	CAB3993011	195	1.31e-16	Hypothetical predicted protein [Paramuricea clavata]	--	--	--	--	--	--	--	--	--	--	--	--	--
Cluster-10902.31644	53.3	260.65	107.83	345.75	135.08	121.28	3.72	0	16.77	17.29	5	4.98	4	4.96	1.75	26.95	135.62	63.8	172.99	69.73	68.33	1.88	0	9.67	9.59	2.97	2.46	2.14	2.69	0.73	390	--	--	--	--	--	--	--	--	--	--	--	--	--	--	--	--	--	--
Cluster-10902.31643	57.92	282.03	103.06	480.47	148.2	144.01	5.02	0	24.55	17.9	0	10.94	2.01	0	0.48	8.07	40.76	16.52	69.55	21.27	21.65	0.72	0	3.72	2.69	0	1.57	0.29	0	0.06	687	--	--	--	--	--	--	--	--	--	--	--	--	--	--	--	--	--	--
Cluster-10902.74585	6	7	6	10	3	3	4	65	8	5	13	7	5	7	6	0.25	0.3	0.28	0.43	0.13	0.13	0.17	3.57	0.35	0.22	0.6	0.3	0.21	0.3	0.24	1635	KAG4080594.1	KAG4080594	668	2.41e-81	hypothetical protein HA402_004120 [Bradysia odoriphaga]	--	--	--	--	--	--	--	--	--	C0ZW25	1010	5.63e-135	Large ribosomal subunit protein uL3 OS=Rhodococcus erythropolis (strain PR4 / NBRC 100887) OX=234621 GN=rplC PE=3 SV=1
Cluster-10902.74586	0	0	1	0	0	0	0	11	1	0	1	0	0	0	1	0	0	0.31	0	0	0	0	4.02	0.3	0	0.31	0	0	0	0.24	489	--	--	--	--	--	--	--	--	--	--	--	--	--	--	--	--	--	--
Cluster-18117.0	274	49	123	79	96	140	416	106	308	151	153	200	311	263	215	3.09	0.57	1.58	0.94	1.12	1.68	4.89	1.59	3.7	1.82	1.92	2.37	3.6	3.09	2.4	5210	XP_057290630.1	XP_057290630	4144	0	A disintegrin and metalloproteinase with thrombospondin motifs 6-like [Hydractinia symbiolongicarpus]	--	--	--	--	--	K08621	ADAMTS6	a disintegrin and metalloproteinase with thrombospondin motifs 6	http://www.genome.jp/dbget-bin/www_bget?ko:K08621	Q8TE57	1105	6.06e-126	A disintegrin and metalloproteinase with thrombospondin motifs 16 OS=Homo sapiens OX=9606 GN=ADAMTS16 PE=1 SV=3
Cluster-10902.17919	7.99	11	13	10.99	14	13.01	5.02	0	10	8	14.05	8.9	16	8	13	2.76	3.91	5.21	3.82	4.94	4.93	1.75	0	3.85	3	5.59	3.06	5.78	2.93	3.9	444	--	--	--	--	--	--	--	--	--	--	--	--	--	--	--	--	--	--
Cluster-2056.0	0	0	0	0	0	0	0	0	0	0	0	0	0	0	0	0	0	0	0	0	0	0	0	0	0	0	0	0	0	0	609	KAK2715649.1	KAK2715649	896	1.93e-121	hypothetical protein QYM36_010278 [Artemia franciscana]	XM_030890758.1	XM_030890758	71	7.51252e-26	PREDICTED: Sitophilus oryzae muscle-specific protein 20 (LOC115875335), mRNA	K20526	TAGLN	transgelin	http://www.genome.jp/dbget-bin/www_bget?ko:K20526	P14318	597	4.8e-78	Muscle-specific protein 20 OS=Drosophila melanogaster OX=7227 GN=Mp20 PE=2 SV=2
Cluster-2135.0	0	0	0	0	0	0	0	0	0	0	0	0	0	0	0	0	0	0	0	0	0	0	0	0	0	0	0	0	0	0	497	--	--	--	--	--	--	--	--	--	--	--	--	--	--	--	--	--	--
Cluster-10902.37496	5865.45	11429.7	6246.43	6952.29	5603.98	4298.76	6313.57	1776.67	10333	11843.7	3578.3	10641.5	3816.93	4294.01	4730.87	92.73	187.99	112.79	116.3	91.49	72.4	104.05	37.29	174.1	200.37	62.9	176.61	62.01	70.72	73.94	3799	XP_055389900.1	XP_055389900	239	2.58e-20	doublesex- and mab-3-related transcription factor 1 [Condylostylus longicornis]	--	--	--	--	--	--	--	--	--	Q76L87	223	1.31e-17	Doublesex- and mab-3-related transcription factor A2 OS=Oryzias latipes OX=8090 GN=dmrta2 PE=3 SV=1
Cluster-10902.37492	18	16	11	11	11	9	9	0	7	11	4	21	7	5	4	4.56	4.19	3.22	2.85	2.86	2.49	2.32	0	1.96	3.02	1.16	5.38	1.85	1.34	0.91	504	RXN17952.1	RXN17952	151	5.53e-10	endonuclease exonuclease phosphatase family [Labeo rohita]	--	--	--	--	--	--	--	--	--	--	--	--	--
Cluster-10902.37491	3	9	2	20	5	6	1	0	0	0	0	0	2	0	0	0.24	0.74	0.18	1.66	0.41	0.51	0.08	0	0	0	0	0	0.16	0	0	990	--	--	--	--	--	--	--	--	--	--	--	--	--	--	--	--	--	--
Cluster-10902.30112	48	60	31	26	36.99	26	23	2	25	53	25	34	68	28	58	2.09	2.72	1.54	1.19	1.66	1.21	1.04	0.12	1.17	2.47	1.22	1.55	3.05	1.27	2.47	1564	--	--	--	--	--	--	--	--	--	--	--	--	--	--	--	--	--	--
Cluster-10902.59395	2	18	1	12	0	2	0	0	1	2	0	1	1	0	1	0.36	3.37	0.21	2.24	0	0.39	0	0	0.2	0.39	0	0.18	0.19	0	0.17	594	--	--	--	--	--	--	--	--	--	--	--	--	--	--	--	--	--	--
Cluster-11031.1	17	15	18	19	12	22	23	0	21	4	19	17	28	28	15	0.46	0.42	0.56	0.54	0.34	0.63	0.65	0	0.61	0.12	0.57	0.48	0.78	0.79	0.4	2341	--	--	--	--	--	--	--	--	--	--	--	--	--	--	--	--	--	--
Cluster-10902.22530	7	3	0	3	7	8	4	0	3	1	3	0	5	2	6	1	0.44	0	0.45	1.03	1.23	0.59	0	0.47	0.15	0.48	0	0.74	0.3	0.8	677	--	--	--	--	--	--	--	--	--	--	--	--	--	--	--	--	--	--
Cluster-10902.25310	425.76	497.68	438.39	332.85	362.37	386.44	473.88	323.97	507.11	493.15	352.15	632.97	438.72	456.8	406.12	9.9	12.04	11.65	8.18	8.7	9.58	11.48	10.01	12.59	12.28	9.12	15.44	10.49	11.07	9.31	2675	XP_029469176.1	XP_029469176	183	6.82e-12	cold-inducible RNA-binding protein B-like isoform X6 [Rhinatrema bivittatum]	--	--	--	--	--	K13195	CIRBP	cold-inducible RNA-binding protein	http://www.genome.jp/dbget-bin/www_bget?ko:K13195	Q9DED4	165	6.17e-12	Cold-inducible RNA-binding protein B OS=Xenopus laevis OX=8355 GN=cirbp-b PE=1 SV=1
Cluster-10902.67435	20	12	26	8	23	36	27	23	19	8	23	13	31	32	45	1.47	0.92	2.2	0.62	1.75	2.84	2.06	2.26	1.51	0.63	1.9	1	2.36	2.47	3.2	1043	--	--	--	--	--	--	--	--	--	--	--	--	--	--	--	--	--	--
Cluster-10902.28095	12	18.54	6	9	8	13	6	0	9	2	3	9	3	7	5	0.75	1.21	0.43	0.59	0.52	0.87	0.39	0	0.61	0.13	0.21	0.59	0.19	0.46	0.3	1173	--	--	--	--	--	--	--	--	--	--	--	--	--	--	--	--	--	--
Cluster-10902.7877	4	6	3	3	3	5	4	0	0	0	3	2	3	2	1	0.58	0.91	0.5	0.45	0.45	0.79	0.6	0	0	0	0.49	0.3	0.45	0.31	0.14	670	--	--	--	--	--	--	--	--	--	--	--	--	--	--	--	--	--	--
Cluster-13047.0	33	8	18	5	16	24	29	7	21	12	6	16	25	18	19	1.06	0.27	0.66	0.17	0.53	0.82	0.97	0.3	0.72	0.41	0.22	0.54	0.83	0.6	0.6	2013	XP_057298014.1	XP_057298014	1323	1.9e-173	uncharacterized protein LOC130628964 [Hydractinia symbiolongicarpus]	--	--	--	--	--	--	--	--	--	--	--	--	--
Cluster-10902.23467	3	8	0	4	7	3	7	0	4	0	4	2	22	9	9	0.52	1.44	0	0.72	1.25	0.56	1.25	0	0.76	0	0.79	0.36	3.97	1.64	1.45	607	--	--	--	--	--	--	--	--	--	--	--	--	--	--	--	--	--	--
Cluster-10902.64165	8	3	1	1	0	4	7	0	6	0	0	0	13	1	7	0.36	0.14	0.05	0.05	0	0.19	0.33	0	0.29	0	0	0	0.61	0.05	0.31	1517	--	--	--	--	--	--	--	--	--	--	--	--	--	--	--	--	--	--
Cluster-10902.21110	2	3	0	0	7	7	0	0	0	0	0	0	0	0	0	0.53	0.81	0	0	1.89	2.01	0	0	0	0	0	0	0	0	0	496	--	--	--	--	--	--	--	--	--	--	--	--	--	--	--	--	--	--
Cluster-10902.210	151	57	82	82	84	180	179	55	96	82	105	109	288	318	281	3.75	1.47	2.33	2.15	2.15	4.76	4.63	1.81	2.54	2.18	2.9	2.84	7.35	8.23	6.87	2525	XP_057300658.1	XP_057300658	698	8.31e-80	potassium voltage-gated channel subfamily A member 6-like [Hydractinia symbiolongicarpus]	--	--	--	--	--	K04875	KCNA2, KV1.2	potassium voltage-gated channel Shaker-related subfamily A member 2	http://www.genome.jp/dbget-bin/www_bget?ko:K04875	Q7T199	494	1.71e-52	Potassium voltage-gated channel subfamily A member 10 OS=Gallus gallus OX=9031 GN=KCNA10 PE=2 SV=1
Cluster-10902.217	41	8	25	55	92	248	73	149	42	23	46.99	17	271	205	143	2.41	0.49	1.68	3.4	5.58	15.6	4.45	11.66	2.65	1.45	3.09	1.04	16.42	12.59	8.15	1234	--	--	--	--	--	--	--	--	--	--	--	--	--	--	--	--	--	--
Cluster-10902.53168	9.82	2	0	1	1	9.77	3.45	15	6.24	7	200.27	4.95	0	9.98	4.58	6.54	1.37	0	0.65	0.68	7.34	2.28	13.75	4.82	5.15	159.12	3.17	0	7.18	2.42	361	KAF4530867.1	KAF4530867	134	5.21e-07	hypothetical protein B566_EDAN018907 [Ephemera danica]	FN869549.1	FN869549	238	6.23341e-119	Lucinidae gen. sp. TB-2010 partial 16S rRNA gene	--	--	--	--	--	--	--	--
Cluster-19509.0	31	5	11	1	8	18	40	23	24	27	28	21	27	47	36	1.23	0.21	0.5	0.04	0.33	0.76	1.65	1.21	1.02	1.15	1.24	0.87	1.1	1.95	1.4	1688	XP_057316559.1	XP_057316559	1644	7.14e-225	carbohydrate sulfotransferase 6-like [Hydractinia symbiolongicarpus]	--	--	--	--	--	K01022	CHST1	keratan sulfate 6-sulfotransferase 1	http://www.genome.jp/dbget-bin/www_bget?ko:K01022	Q9EQC0	387	5.24e-40	Carbohydrate sulfotransferase 1 OS=Mus musculus OX=10090 GN=Chst1 PE=1 SV=1
Cluster-10902.53167	73.03	2	12	16	17	20.21	5.56	68.73	15.31	16	253.12	17.88	7.95	14	50.04	17.21	0.49	3.27	3.86	4.11	5.19	1.34	21.75	3.97	4.08	68.1	4.27	1.95	3.48	10.65	521	CAG7733994.1	CAG7733994	257	1.49e-25	unnamed protein product [Allacma fusca]	OC914826.1	OC914826	345	3.07335e-178	Oppiella nova	--	--	--	--	--	--	--	--
Cluster-14815.0	2	3	0	4	9	5	0	0	0	3	0	3	2	1	0	0.12	0.19	0	0.26	0.57	0.33	0	0	0	0.2	0	0.19	0.13	0.06	0	1190	CAD7248064.1	CAD7248064	141	2.25e-06	unnamed protein product [Darwinula stevensoni] >CAG0893887.1 unnamed protein product [Darwinula stevensoni]	--	--	--	--	--	--	--	--	--	--	--	--	--
Cluster-10902.16665	6	5.98	5.97	0	1.01	6	6	0	2	0	1	4	3	4.99	1	1.61	1.65	1.85	0	0.28	1.75	1.63	0	0.59	0	0.31	1.08	0.84	1.41	0.24	492	--	--	--	--	--	--	--	--	--	--	--	--	--	--	--	--	--	--
Cluster-10902.18197	31.13	30	23	14	17	28	20	0	14	5.05	19	12	18.26	11	14	1.54	1.54	1.3	0.73	0.87	1.48	1.03	0	0.74	0.27	1.05	0.62	0.93	0.57	0.67	1414	--	--	--	--	--	--	--	--	--	--	--	--	--	--	--	--	--	--
Cluster-10902.55721	26.79	10	24.99	14.03	13.83	38.29	29.58	86	17.58	7	19.21	19	35.68	33.07	38.12	1.4	0.54	1.5	0.77	0.75	2.14	1.61	5.98	0.99	0.39	1.12	1.04	1.92	1.81	1.94	1351	XP_057307272.1	XP_057307272	545	1.35e-62	uncharacterized protein LOC130645326 isoform X2 [Hydractinia symbiolongicarpus]	--	--	--	--	--	--	--	--	--	Q9I931	265	7.58e-26	Fucolectin-1 OS=Anguilla japonica OX=7937 PE=2 SV=1
Cluster-2955.0	0	0	0	0	2	6	1	0	0	0	0	1	1	1	0	0	0	0	0	0.45	1.41	0.22	0	0	0	0	0.22	0.23	0.23	0	542	XP_044179595.1	XP_044179595	323	8.39e-35	uncharacterized protein K02A2.6-like [Acropora millepora]	--	--	--	--	--	--	--	--	--	--	--	--	--
Cluster-10902.18040	28	24	38	19	15	20	28	0	20.97	13	15	23	19	16	10	0.66	0.59	1.02	0.47	0.36	0.5	0.68	0	0.53	0.33	0.39	0.57	0.46	0.39	0.23	2653	--	--	--	--	--	--	--	--	--	--	--	--	--	--	--	--	--	--
Cluster-10902.8685	0	0	1	0	1	3	0	0	0	3	6	3	6	0	0	0	0	0.59	0	0.51	1.68	0	0	0	1.65	3.53	1.47	3.18	0	0	391	--	--	--	--	--	--	--	--	--	--	--	--	--	--	--	--	--	--
Cluster-10902.8689	505.15	344	591.99	335	497	323	490	87	514	424	576.07	621.54	630	492	678	10.61	7.52	14.21	7.44	10.78	7.23	10.72	2.43	11.52	9.53	13.47	13.69	13.6	10.77	14.05	2931	XP_057308362.1	XP_057308362	156	3.68e-07	uncharacterized protein LOC130646215 isoform X3 [Hydractinia symbiolongicarpus] >XP_057308363.1 uncharacterized protein LOC130646215 isoform X3 [Hydractinia symbiolongicarpus]	--	--	--	--	--	--	--	--	--	--	--	--	--
Cluster-12876.0	10	2	12	14	5	9	5	12	7	5	2	5	12	12	22	7.72	1.58	10.94	10.42	3.93	7.88	3.8	12.81	6.32	4.28	1.86	3.68	9.9	10.05	13.19	348	--	--	--	--	--	--	--	--	--	--	--	--	--	--	--	--	--	--
Cluster-10902.71519	0	2	3	1	2	1	0	0	1	0	0	0	5	1	7	0	0.14	0.24	0.07	0.14	0.07	0	0	0.07	0	0	0	0.36	0.07	0.47	1090	--	--	--	--	--	--	--	--	--	--	--	--	--	--	--	--	--	--
Cluster-10572.0	17	6	9	1	6	3	10	0	6	5	2	9	17	4	3	0.93	0.34	0.57	0.06	0.34	0.18	0.57	0	0.35	0.29	0.12	0.51	0.96	0.23	0.16	1302	--	--	--	--	--	--	--	--	--	--	--	--	--	--	--	--	--	--
Cluster-10423.0	0	0	1	2	3	7	3	0	5	2	1	2	8	7	3	0	0	0.29	0.5	0.76	1.88	0.75	0	1.36	0.53	0.28	0.5	2.06	1.82	0.67	510	--	--	--	--	--	--	--	--	--	--	--	--	--	--	--	--	--	--
Cluster-10902.5970	378	724.89	433.95	471	339	256.91	400	271	771	1046	270	768	368	338.12	409.04	13.87	27.66	18.21	18.23	12.84	10.07	15.27	13.22	30.26	41.13	11.05	29.48	13.9	12.94	14.7	1802	XP_057291734.1	XP_057291734	464	7.9e-50	borealin-like [Hydractinia symbiolongicarpus]	--	--	--	--	--	K11514	CDCA8	Borealin	http://www.genome.jp/dbget-bin/www_bget?ko:K11514	--	--	--	--
Cluster-17088.0	81	19	29	18	22	39	88	67	40	22	29	44	47	64	29	2.19	0.53	0.9	0.51	0.61	1.12	2.48	2.4	1.15	0.64	0.87	1.25	1.31	1.8	0.77	2344	XP_002155221.3	XP_002155221	1370	6.13e-178	uncharacterized protein LOC100209345 isoform X1 [Hydra vulgaris]	--	--	--	--	--	K00746	CSGALNACT1_2	chondroitin sulfate N-acetylgalactosaminyltransferase 1/2	http://www.genome.jp/dbget-bin/www_bget?ko:K00746	Q8BJQ9	628	2.14e-71	Chondroitin sulfate N-acetylgalactosaminyltransferase 1 OS=Mus musculus OX=10090 GN=Csgalnact1 PE=2 SV=1
Cluster-10902.52699	2	11	6	14	5	3	0	0	4	0	1	3	0	0	0	0.24	1.36	0.82	1.73	0.61	0.38	0	0	0.51	0	0.13	0.37	0	0	0	757	--	--	--	--	--	--	--	--	--	--	--	--	--	--	--	--	--	--
Cluster-10902.64806	28	58	26	135	77	51	13	12	12	30	6	14	2	5	0	3.35	7.19	3.57	16.8	9.48	6.56	1.6	1.91	1.55	3.86	0.81	1.73	0.25	0.63	0	754	--	--	--	--	--	--	--	--	--	--	--	--	--	--	--	--	--	--
Cluster-19597.0	7	20	3	2	4	3	4	0	0	2	0	2	1	6	2	1.77	5.22	0.88	0.52	1.04	0.83	1.03	0	0	0.55	0	0.51	0.26	1.6	0.45	505	--	--	--	--	--	--	--	--	--	--	--	--	--	--	--	--	--	--
Cluster-10902.52697	6	36	16	45	16	15	4.03	0	5	3	1	3	4	1	0	0.37	2.29	1.12	2.89	1.01	0.98	0.26	0	0.33	0.2	0.07	0.19	0.25	0.06	0	1197	KAK2566874.1	KAK2566874	167	2.53e-09	RNA-directed DNA polymerase from mobile element jockey [Acropora cervicornis]	--	--	--	--	--	--	--	--	--	--	--	--	--
Cluster-10902.74036	0	0	0	0	1	3	0	0	1	2	6	3	3	4	2	0	0	0	0	0.17	0.53	0	0	0.18	0.35	1.11	0.5	0.51	0.69	0.3	627	--	--	--	--	--	--	--	--	--	--	--	--	--	--	--	--	--	--
Cluster-10613.0	2	7	4	1	4	1	1	0	7	0	0	1	0	2	1	0.26	0.96	0.61	0.14	0.54	0.14	0.14	0	1	0	0	0.14	0	0.28	0.12	709	--	--	--	--	--	--	--	--	--	--	--	--	--	--	--	--	--	--
Cluster-15034.0	4	5	9	3	12	6	11	10	10	19	18	13	11	19	20	0.37	0.48	0.96	0.29	1.15	0.6	1.06	1.24	1.01	1.9	1.89	1.26	1.06	1.86	1.78	885	--	--	--	--	--	--	--	--	--	--	--	--	--	--	--	--	--	--
Cluster-11305.0	4	4	4	0	0	3	4	0	0	0	3	0	2	1	0	0.49	0.51	0.57	0	0	0.4	0.51	0	0	0	0.42	0	0.25	0.13	0	741	--	--	--	--	--	--	--	--	--	--	--	--	--	--	--	--	--	--
Cluster-22064.0	0	0	0	0	1	1	3	8	1	2	0	1	3	3	0	0	0	0	0	0.13	0.13	0.39	1.33	0.14	0.27	0	0.13	0.39	0.39	0	735	--	--	--	--	--	--	--	--	--	--	--	--	--	--	--	--	--	--
Cluster-10902.51358	0	1	7	4	7	3	0	0	1	2	2	0	6	0	2	0	0.15	1.15	0.59	1.03	0.46	0	0	0.16	0.31	0.32	0	0.89	0	0.27	676	--	--	--	--	--	--	--	--	--	--	--	--	--	--	--	--	--	--
Cluster-10902.31987	80.54	111.23	68.06	129.01	81.21	80.04	61.67	28	36.2	89.97	49.6	64.85	43.02	44.26	57	10.72	15.36	10.42	17.85	11.13	11.49	8.45	4.98	5.23	12.89	7.46	8.89	5.93	6.18	7.13	706	KAI8518900.1	KAI8518900	234	3.86e-20	hypothetical protein Bbelb_021570 [Branchiostoma belcheri]	--	--	--	--	--	--	--	--	--	--	--	--	--
Cluster-10902.68939	10.02	7.98	5.98	4.12	5.55	3.26	4.23	0	2.22	1.1	8.37	0	3.17	3.03	0	1.35	1.12	0.93	0.58	0.77	0.47	0.59	0	0.33	0.16	1.28	0	0.44	0.43	0	700	--	--	--	--	--	--	--	--	--	--	--	--	--	--	--	--	--	--
Cluster-10902.31985	3	6	4	0	3	8	0	0	0	2	1	3	2	2	2	0.59	1.22	0.91	0	0.61	1.71	0	0	0	0.42	0.22	0.6	0.41	0.41	0.36	569	--	--	--	--	--	--	--	--	--	--	--	--	--	--	--	--	--	--
Cluster-1567.0	0	0	0	0	0	0	0	0	0	0	0	0	0	0	0	0	0	0	0	0	0	0	0	0	0	0	0	0	0	0	538	KAK2714112.1	KAK2714112	789	6.41e-103	hypothetical protein QYM36_008639 [Artemia franciscana] >KAK2714114.1 hypothetical protein QYM36_008639 [Artemia franciscana] >KAK2714115.1 hypothetical protein QYM36_008639 [Artemia franciscana] >KAK2714116.1 hypothetical protein QYM36_008639 [Artemia franciscana]	XM_023387341.1	XM_023387341	92	1.39476e-37	PREDICTED: Centruroides sculpturatus fructose-bisphosphate aldolase-like (LOC111641205), mRNA	K01623	ALDO	fructose-bisphosphate aldolase, class I	http://www.genome.jp/dbget-bin/www_bget?ko:K01623	P07764	552	3.01e-69	Fructose-bisphosphate aldolase OS=Drosophila melanogaster OX=7227 GN=Ald1 PE=1 SV=5
Cluster-10902.13420	5	1	1	7	2	3	0	0	0	0	2	1	6	2	0	0.32	0.07	0.07	0.46	0.13	0.2	0	0	0	0	0.14	0.07	0.39	0.13	0	1168	KAH3888452.1	KAH3888452	127	3.48e-06	hypothetical protein DPMN_012487 [Dreissena polymorpha]	--	--	--	--	--	K20181	VPS18, PEP3	vacuolar protein sorting-associated protein 18	http://www.genome.jp/dbget-bin/www_bget?ko:K20181	--	--	--	--
Cluster-22431.1	16	16	11	18	24	17	32	20	22	12	11	18	15	10	11	0.46	0.47	0.36	0.54	0.71	0.52	0.95	0.76	0.67	0.37	0.35	0.54	0.44	0.3	0.31	2234	XP_057294291.1	XP_057294291	1219	6.78e-154	uncharacterized protein LOC130622858 [Hydractinia symbiolongicarpus]	--	--	--	--	--	--	--	--	--	--	--	--	--
Cluster-10902.18784	1	0.99	0	0	2	0	0	2.3	0	0	0	1	2	3	10	0.3	0.3	0	0	0.6	0	0	0.92	0	0	0	0.3	0.62	0.94	2.61	472	XP_002735894.1	XP_002735894	216	1.79e-17	PREDICTED: uncharacterized protein LOC100369374 [Saccoglossus kowalevskii]	--	--	--	--	--	--	--	--	--	--	--	--	--
Cluster-10902.37911	4	6	12	33	12.37	12	2	0	5.36	4	0	0	2	0	0	0.25	0.39	0.86	2.16	0.79	0.8	0.13	0	0.36	0.27	0	0	0.13	0	0	1182	--	--	--	--	--	--	--	--	--	--	--	--	--	--	--	--	--	--
Cluster-10902.37919	461	1495.11	795	910.88	690	351	442.93	176	742	1253	277	892.99	428	456.99	469	6.06	20.44	11.93	12.67	9.36	4.91	6.07	3.07	10.39	17.61	4.05	12.32	5.78	6.25	6.1	4512	XP_057300628.1	XP_057300628	292	5.42e-26	centriole, cilia and spindle-associated protein-like [Hydractinia symbiolongicarpus]	--	--	--	--	--	--	--	--	--	--	--	--	--
Cluster-10902.354	0	0	0	1	0	3	1	0	2	2	0	0	8	6	2	0	0	0	0.16	0	0.5	0.16	0	0.34	0.33	0	0	1.29	0.98	0.29	646	--	--	--	--	--	--	--	--	--	--	--	--	--	--	--	--	--	--
Cluster-10902.23664	205.34	107	125	52	193.52	67	387	5	225	9	592.83	87	398.99	296.31	29	16.22	8.78	11.32	4.3	15.76	5.67	31.65	0.53	19.13	0.76	52.52	7.14	32.52	24.48	2.2	993	XP_048579845.1	XP_048579845	254	1.72e-20	fibropellin-1 isoform X2 [Nematostella vectensis]	--	--	--	--	--	--	--	--	--	--	--	--	--
Cluster-20554.0	1	1	1	0	5	0	3	0	2	0	2	1	0	1	4	0.11	0.11	0.12	0	0.55	0	0.33	0	0.23	0	0.24	0.11	0	0.11	0.41	806	--	--	--	--	--	--	--	--	--	--	--	--	--	--	--	--	--	--
Cluster-11395.0	1	4	3	11	3	1	0	0	0	0	0	0	0	0	0	0.74	3.02	2.61	7.83	2.25	0.83	0	0	0	0	0	0	0	0	0	352	--	--	--	--	--	--	--	--	--	--	--	--	--	--	--	--	--	--
Cluster-10902.70012	0	0	0	1	2	2	2	0	0	1	0	0	2	1	2	0	0	0	0.11	0.22	0.23	0.22	0	0	0.12	0	0	0.22	0.11	0.21	803	--	--	--	--	--	--	--	--	--	--	--	--	--	--	--	--	--	--
Cluster-10285.0	5	2	6	1	2	5	12	0	4	2	0	0	0	0	1	0.23	0.1	0.32	0.05	0.1	0.25	0.58	0	0.2	0.1	0	0	0	0	0.05	1474	--	--	--	--	--	--	--	--	--	--	--	--	--	--	--	--	--	--
Cluster-10902.42868	3	3	0	2	0	9	4	0	2	0	0	1	5	4	4	0.95	0.99	0	0.64	0	3.14	1.29	0	0.71	0	0	0.32	1.66	1.35	1.12	458	--	--	--	--	--	--	--	--	--	--	--	--	--	--	--	--	--	--
Cluster-10902.27432	12	11	9	1	6	9	9	0	0	3	3	2	5	0	1	0.87	0.83	0.75	0.08	0.45	0.7	0.68	0	0	0.23	0.24	0.15	0.37	0	0.07	1057	--	--	--	--	--	--	--	--	--	--	--	--	--	--	--	--	--	--
Cluster-14441.0	19	9	8	10	29	56	14	5	11	3	7	4	37	14	34	0.68	0.34	0.33	0.38	1.07	2.14	0.52	0.24	0.42	0.12	0.28	0.15	1.36	0.52	1.19	1840	--	--	--	--	--	--	--	--	--	--	--	--	--	--	--	--	--	--
Cluster-5984.3	29	1	17	5	12	12	14	0	5	3	3	3	6	15	3	1.87	0.07	1.25	0.34	0.8	0.83	0.93	0	0.35	0.21	0.22	0.2	0.4	1.01	0.19	1153	--	--	--	--	--	--	--	--	--	--	--	--	--	--	--	--	--	--
Cluster-5984.2	1	5	4	10	9	8	8	12	6	14	10	16	14	9	15.49	0.07	0.34	0.3	0.69	0.61	0.56	0.54	1.05	0.42	0.98	0.73	1.09	0.95	0.62	0.98	1138	XP_050061416.1	XP_050061416	140	5.17e-06	uncharacterized protein LOC126551591 [Aphis gossypii]	XM_018151097.1	XM_018151097	43	5.30278e-10	PREDICTED: Hyalella azteca sperm acrosomal protein FSA-ACR.1-like (LOC108664502), mRNA	--	--	--	--	--	--	--	--
Cluster-10902.61515	38	22	37	5	11	26	27	0	17	8	10	20	50	29	24	1.21	0.73	1.35	0.17	0.36	0.89	0.9	0	0.58	0.27	0.36	0.67	1.64	0.97	0.75	2028	--	--	--	--	--	--	--	--	--	--	--	--	--	--	--	--	--	--
Cluster-10902.61516	7	18	7	29	11	42	4	6	7	13	16	7	1702.67	1381.97	1385	0.16	0.42	0.18	0.68	0.25	0.99	0.09	0.18	0.17	0.31	0.4	0.16	38.83	31.95	30.29	2791	CAI9574576.1	CAI9574576	1634	3.56e-215	unnamed protein product [Staurois parvus]	XM_003444823.5	XM_003444823	155	7.2784e-72	PREDICTED: Oreochromis niloticus heat shock 70 kDa protein (LOC100704606), mRNA	K03283	HSPA1_6_8	heat shock 70kDa protein 1/6/8	http://www.genome.jp/dbget-bin/www_bget?ko:K03283	P63017	1597	1.26e-211	Heat shock cognate 71 kDa protein OS=Mus musculus OX=10090 GN=Hspa8 PE=1 SV=1
Cluster-10902.61511	63.13	63	59	70	50.98	96	61	36	57	54	45	99.1	219	208	302	7.3	7.55	7.83	8.43	6.07	11.94	7.27	5.55	7.13	6.71	5.86	11.82	26.18	25.19	33.02	770	--	--	--	--	--	--	--	--	--	--	--	--	--	--	--	--	--	--
Cluster-10902.61518	3	3	3	16	5	11	4	12	1	9	2	8	7	5	12	0.29	0.3	0.33	1.6	0.49	1.13	0.39	1.53	0.1	0.92	0.21	0.79	0.69	0.5	1.09	872	--	--	--	--	--	--	--	--	--	--	--	--	--	--	--	--	--	--
Cluster-10902.7802	93	39.99	44	77	122	247	72	22	74	36	64	67.4	104	98	98	2.82	1.26	1.53	2.46	3.82	7.99	2.27	0.89	2.4	1.17	2.16	2.14	3.24	3.1	2.92	2120	--	--	--	--	--	OU696581.1	OU696581	36	7.80631e-06	Sacculina carcini genome assembly, chromosome: 11	--	--	--	--	--	--	--	--
Cluster-10902.7803	8	2	6	3	13	70	5	7	3	3	3	12	11	15	8	0.22	0.06	0.18	0.09	0.36	2.01	0.14	0.25	0.09	0.09	0.09	0.34	0.3	0.42	0.21	2348	--	--	--	--	--	--	--	--	--	--	--	--	--	--	--	--	--	--
Cluster-10902.7807	2	6	1	0	0	2	0	0	0	0	0	0	0	0	0	0.6	1.87	0.35	0	0	0.66	0	0	0	0	0	0	0	0	0	468	--	--	--	--	--	--	--	--	--	--	--	--	--	--	--	--	--	--
Cluster-10902.14352	59	24	37	84	72	125	40	32	30	17	27	46	25	40	50	2.1	0.89	1.5	3.15	2.64	4.74	1.48	1.51	1.14	0.65	1.07	1.71	0.91	1.48	1.74	1852	CAF1199390.1	CAF1199390	378	1.11e-36	unnamed protein product [Didymodactylos carnosus] >CAF4009530.1 unnamed protein product [Didymodactylos carnosus]	--	--	--	--	--	--	--	--	--	--	--	--	--
Cluster-10875.0	1	1	2	0	8	1	14	9	5	1	3	3	5	5	4	0.22	0.23	0.51	0	1.8	0.24	3.14	2.65	1.2	0.24	0.75	0.67	1.14	1.16	0.8	539	--	--	--	--	--	--	--	--	--	--	--	--	--	--	--	--	--	--
Cluster-10902.1256	7	9	8	5	7	9	2	0	3	3	0	1	4	5	2	0.39	0.52	0.51	0.29	0.4	0.53	0.12	0	0.18	0.18	0	0.06	0.23	0.29	0.11	1291	XP_041453149.1	XP_041453149	471	8.77e-50	uncharacterized protein LOC121406194 [Lytechinus variegatus]	--	--	--	--	--	--	--	--	--	--	--	--	--
Cluster-10902.1254	8	8	2	20	12	18	2	0	2	1	4	4	3	1	4	0.52	0.54	0.15	1.37	0.81	1.26	0.14	0	0.14	0.07	0.29	0.27	0.2	0.07	0.25	1139	--	--	--	--	--	--	--	--	--	--	--	--	--	--	--	--	--	--
Cluster-10902.4574	44	14	21	30	13	29	30	86	14	11	23	17	12	29	10	1.67	0.55	0.91	1.2	0.51	1.18	1.19	4.35	0.57	0.45	0.98	0.68	0.47	1.15	0.37	1748	ACM62728.1	ACM62728	356	2.87e-35	even skipped homeodomain protein, partial [Clytia hemisphaerica]	--	--	--	--	--	K09320	EVX	homeobox even-skipped homolog protein	http://www.genome.jp/dbget-bin/www_bget?ko:K09320	Q93899	229	6.41e-20	Homeobox protein vab-7 OS=Caenorhabditis elegans OX=6239 GN=vab-7 PE=1 SV=2
Cluster-10902.20163	1	0	3	1	7	3	3	0	0	0	0	0	7	2	3	0.05	0	0.18	0.06	0.39	0.17	0.17	0	0	0	0	0	0.39	0.11	0.16	1321	--	--	--	--	--	--	--	--	--	--	--	--	--	--	--	--	--	--
Cluster-10902.10195	8	3	4	0	0	1	0	0	3	0	0	0	0	0	0	3.98	1.54	2.33	0	0	0.55	0	0	1.7	0	0	0	0	0	0	392	--	--	--	--	--	--	--	--	--	--	--	--	--	--	--	--	--	--
Cluster-10902.56333	4	2	0	5	0	1	1	0	3	0	0	0	4	4	2	0.64	0.33	0	0.83	0	0.17	0.16	0	0.52	0	0	0	0.67	0.67	0.3	634	--	--	--	--	--	--	--	--	--	--	--	--	--	--	--	--	--	--
Cluster-10902.56332	13	5	9	0	10	9	4	0	1	6	2	1	3	9	5	0.63	0.25	0.5	0	0.5	0.46	0.2	0	0.05	0.31	0.11	0.05	0.15	0.45	0.24	1439	--	--	--	--	--	--	--	--	--	--	--	--	--	--	--	--	--	--
Cluster-10902.56330	3	5	3	5	2	2	1	0	2	0	0	2	0	1	0	0.85	1.47	0.99	1.44	0.58	0.62	0.29	0	0.63	0	0	0.57	0	0.3	0	480	--	--	--	--	--	--	--	--	--	--	--	--	--	--	--	--	--	--
Cluster-10902.12598	6	6.95	8.05	3.78	4.16	9	1.98	0	2.93	0	1	9	2	1.99	1	1.11	1.33	1.72	0.72	0.79	1.8	0.38	0	0.59	0	0.21	1.7	0.38	0.39	0.17	587	--	--	--	--	--	--	--	--	--	--	--	--	--	--	--	--	--	--
Cluster-10902.55689	13	15.97	16	29	11	29	8	5	10	6.98	23	13	14	23	27	0.48	0.61	0.67	1.12	0.42	1.14	0.31	0.24	0.39	0.27	0.94	0.5	0.53	0.88	0.97	1801	XP_046844361.1	XP_046844361	580	3.58e-65	uncharacterized protein LOC124438309 [Xenia sp. Carnegie-2017]	--	--	--	--	--	--	--	--	--	Q94K49	145	1.88e-08	Protein ANTAGONIST OF LIKE HETEROCHROMATIN PROTEIN 1 OS=Arabidopsis thaliana OX=3702 GN=ALP1 PE=1 SV=1
Cluster-10902.6326	5.36	10.24	2.99	12	12.43	7.1	15.7	0	12	19.95	7.11	23	9.44	3.42	8	0.22	0.44	0.14	0.52	0.53	0.31	0.68	0	0.53	0.89	0.33	1	0.4	0.15	0.32	1628	XP_057291700.1	XP_057291700	964	9.68e-117	hemicentin-1-like [Hydractinia symbiolongicarpus]	--	--	--	--	--	--	--	--	--	P07996	306	6.92e-28	Thrombospondin-1 OS=Homo sapiens OX=9606 GN=THBS1 PE=1 SV=2
Cluster-10902.11025	6	16	13	12	12	6	0	0	3	7	7	21	13	13	5	0.5	1.39	1.25	1.05	1.04	0.54	0	0	0.27	0.63	0.66	1.83	1.12	1.14	0.4	953	--	--	--	--	--	--	--	--	--	--	--	--	--	--	--	--	--	--
Cluster-10902.40138	457.02	2164.11	1027.13	2990.7	1036	798.99	138.35	133.77	213.7	263	159.05	215	122	135	159	4.96	24.42	12.72	34.35	11.6	9.23	1.56	1.93	2.47	3.05	1.92	2.45	1.36	1.52	1.71	5405	--	--	--	--	--	--	--	--	--	--	--	--	--	--	--	--	--	--
Cluster-10902.40130	1	30.03	10	15.06	3	7.74	0	0	1	4	0	0	0	0	0	0.23	7.29	2.71	3.62	0.72	1.98	0	0	0.26	1.02	0	0	0	0	0	522	--	--	--	--	--	--	--	--	--	--	--	--	--	--	--	--	--	--
Cluster-10902.40131	3	6	2	4	4	2	0	0	1	0	0	0	0	0	0	2.77	5.68	2.19	3.51	3.75	2.11	0	0	1.09	0	0	0	0	0	0	334	--	--	--	--	--	--	--	--	--	--	--	--	--	--	--	--	--	--
Cluster-10902.7495	2	4	0	2	0	1	1	0	4	2	1	1	4	2	1	0.19	0.4	0	0.2	0	0.1	0.1	0	0.42	0.21	0.11	0.1	0.4	0.2	0.09	862	--	--	--	--	--	--	--	--	--	--	--	--	--	--	--	--	--	--
Cluster-10902.33210	2730	1075	1697.66	1303	1423	2801.03	2418	3270.87	1732	1336	2056	1665	6118	5602	4875	63.67	26.08	45.24	32.12	34.26	69.64	58.74	101.31	43.1	33.35	53.37	40.71	146.69	136.16	112.02	2669	XP_057312548.1	XP_057312548	805	7.41e-94	E3 ubiquitin-protein ligase LRSAM1-like [Hydractinia symbiolongicarpus]	--	--	--	--	--	--	--	--	--	A8MQ27	179	3.92e-12	E3 ubiquitin-protein ligase NEURL1B OS=Homo sapiens OX=9606 GN=NEURL1B PE=1 SV=1
Cluster-10902.33215	0	5	1	5	1	2	0	0	0	0	0	0	19	8	14	0	0.52	0.12	0.53	0.1	0.22	0	0	0	0	0	0	1.98	0.85	1.35	840	--	--	--	--	--	--	--	--	--	--	--	--	--	--	--	--	--	--
Cluster-10902.33216	1034	1797.99	1087	2073.02	1381.19	817	880.54	254	1108.33	1212.05	557	1093	601	615.04	645.97	36.46	65.91	43.82	77.1	50.26	30.75	32.29	11.9	41.77	45.77	21.89	40.32	21.8	22.62	22.32	1864	--	--	--	--	--	--	--	--	--	--	--	--	--	--	--	--	--	--
Cluster-10902.35686	9112.35	8807	7461.77	16384.1	5856.53	6079.77	6634.76	126646	14008	15340.5	17161.5	8835.7	8008.02	8127.76	14053.9	269.96	271.34	252.68	512.51	179.11	192.14	204.59	4984.59	443.26	486.66	566.39	274.13	244.01	251.04	409.04	2163	KAF5297510.1	KAF5297510	358	1.44e-35	hypothetical protein FQA39_LY19263 [Lamprigera yunnana]	LM523522.1	LM523522	1069	0	Parastrongyloides trichosuri genome assembly P_trichosuri_KNP ,scaffold PTRK_contig0000165	--	--	--	--	--	--	--	--
Cluster-10902.35687	448	179.05	248.07	318.96	221	424	272	948.03	179	127	200.81	205	109	142.29	74.23	13.76	5.72	8.71	10.34	7.01	13.89	8.69	38.68	5.87	4.18	6.87	6.59	3.44	4.56	2.24	2097	XP_057311551.1	XP_057311551	248	2.62e-20	uncharacterized protein LOC130649309 [Hydractinia symbiolongicarpus]	--	--	--	--	--	--	--	--	--	--	--	--	--
Cluster-10902.71494	9	1	1	0	0	2	3	0	1	0	1	0	0	0	0	2.64	0.3	0.34	0	0	0.64	0.89	0	0.33	0	0.34	0	0	0	0	473	--	--	--	--	--	--	--	--	--	--	--	--	--	--	--	--	--	--
Cluster-10902.71497	1	3	1	2	0	17	10	0	4	0	0	0	19	4	2	0.05	0.15	0.05	0.1	0	0.85	0.49	0	0.2	0	0	0	0.92	0.2	0.09	1476	--	--	--	--	--	--	--	--	--	--	--	--	--	--	--	--	--	--
Cluster-10902.8343	9	3	11	2	8	13	14	0	11	23	14	28	10	13	17	0.39	0.13	0.54	0.09	0.36	0.6	0.63	0	0.51	1.07	0.68	1.26	0.44	0.59	0.72	1574	--	--	--	--	--	--	--	--	--	--	--	--	--	--	--	--	--	--
Cluster-10902.8341	0	2	1	0	2	1	0	4	0	1	1	1	7	5	10	0	0.3	0.17	0	0.3	0.16	0	0.78	0	0.16	0.16	0.15	1.06	0.77	1.36	669	--	--	--	--	--	--	--	--	--	--	--	--	--	--	--	--	--	--
Cluster-13517.0	668	19	30	1	1	0	15	10849	73	24	834	0	162	4	2	4.94	0.15	0.25	0.01	0.01	0	0.12	106.38	0.57	0.19	6.84	0	1.23	0.03	0.01	7797	--	--	--	--	--	--	--	--	--	--	--	--	--	--	P33424	233	1.35e-17	Non-structural polyprotein pORF1 OS=Hepatitis E virus genotype 1 (isolate Human/Pakistan/Sar-55) OX=33774 GN=ORF1 PE=1 SV=2
Cluster-14958.0	104	31	52	32	51	83	126	62	127	49	46	86	107	128	68	4.7	1.46	2.69	1.52	2.38	4.01	5.92	3.73	6.15	2.37	2.32	4.06	4.98	6.04	3	1518	XP_057290384.1	XP_057290384	558	1.62e-64	uncharacterized protein LOC130613082 [Hydractinia symbiolongicarpus]	--	--	--	--	--	--	--	--	--	--	--	--	--
Cluster-2544.0	0	0	0	0	0	0	0	0	0	0	0	0	0	0	0	0	0	0	0	0	0	0	0	0	0	0	0	0	0	0	666	KAK2725506.1	KAK2725506	1066	1.37e-146	hypothetical protein QYM36_000113 [Artemia franciscana] >KAK2725507.1 hypothetical protein QYM36_000113 [Artemia franciscana] >KAK2725508.1 hypothetical protein QYM36_000113 [Artemia franciscana] >KAK2725509.1 hypothetical protein QYM36_000113 [Artemia franciscana]	NM_001045433.1	NM_001045433	566	0	Danio rerio zgc:153322 (zgc:153322), mRNA	K02989	RP-S5e, RPS5	small subunit ribosomal protein S5e	http://www.genome.jp/dbget-bin/www_bget?ko:K02989	Q5E988	932	2e-128	Small ribosomal subunit protein uS7 OS=Bos taurus OX=9913 GN=RPS5 PE=2 SV=3
Cluster-10902.515	1	1	0	3	1	0	1	0	1	0	1	0	3	8	5	0.18	0.19	0	0.56	0.19	0	0.19	0	0.2	0	0.21	0	0.57	1.53	0.84	592	--	--	--	--	--	--	--	--	--	--	--	--	--	--	--	--	--	--
Cluster-10902.38155	9.9	1	5	10	14	27	8	15	12	2	8	10	28	27	29	0.38	0.04	0.22	0.4	0.55	1.1	0.32	0.76	0.49	0.08	0.34	0.4	1.1	1.08	1.09	1740	--	--	--	--	--	--	--	--	--	--	--	--	--	--	--	--	--	--
Cluster-10902.38159	232	67	111	71	122	171	337	67	263	164	113	213	313	320	243	4.76	1.43	2.6	1.54	2.59	3.74	7.21	1.83	5.76	3.6	2.58	4.59	6.61	6.85	4.92	2992	XP_012560620.2	XP_012560620	384	1.93e-35	keratin-associated protein 10-4 [Hydra vulgaris]	--	--	--	--	--	--	--	--	--	--	--	--	--
Cluster-10902.38158	2506.41	4850.35	2590.99	3223.71	2794.61	1762.1	1853.68	1020.8	1904.25	2473.65	1517.91	2472.68	1914.3	2097.76	2155	36.48	73.46	43.07	49.66	42.01	27.32	28.13	19.73	29.54	38.53	24.56	37.79	28.63	31.81	31.03	4101	XP_057296341.1	XP_057296341	2380	0	dual specificity tyrosine-phosphorylation-regulated kinase 2-like [Hydractinia symbiolongicarpus]	XM_022442109.1	XM_022442109	227	1.01475e-111	PREDICTED: Crassostrea virginica dual specificity tyrosine-phosphorylation-regulated kinase 2-like (LOC111107113), mRNA	K18669	DYRK2_3_4	dual specificity tyrosine-phosphorylation-regulated kinase 2/3/4	http://www.genome.jp/dbget-bin/www_bget?ko:K18669	Q5U4C9	1833	3.69e-242	Dual specificity tyrosine-phosphorylation-regulated kinase 2 OS=Mus musculus OX=10090 GN=Dyrk2 PE=2 SV=1
Cluster-16823.0	8	13	11	1	3	6	9	0	7	1	3	2	2	2	2.3	0.38	0.65	0.6	0.05	0.15	0.31	0.45	0	0.36	0.05	0.16	0.1	0.1	0.1	0.11	1450	--	--	--	--	--	--	--	--	--	--	--	--	--	--	--	--	--	--
Cluster-10902.73254	73.53	32.13	41.36	35.2	51.87	31.8	55.83	10.13	24.6	22.46	13.86	37.2	23.65	30.95	76.21	12.93	5.86	8.38	6.4	9.38	6.05	10.07	2.38	4.72	4.26	2.77	6.69	4.32	5.72	12.38	603	--	--	--	--	--	--	--	--	--	--	--	--	--	--	--	--	--	--
Cluster-10902.44158	16	5	9	8	9	17	6	0	2	1	5	4	17	6	5	2.7	0.87	1.75	1.39	1.56	3.1	1.04	0	0.37	0.18	0.96	0.69	2.97	1.06	0.78	617	--	--	--	--	--	--	--	--	--	--	--	--	--	--	--	--	--	--
Cluster-10902.27739	389.99	221.45	194.1	186	228.98	340.02	553.97	36	519	378	194	512.01	505	568.06	608.96	3.9	2.31	2.22	1.97	2.37	3.62	5.78	0.48	5.53	4.05	2.16	5.38	5.19	5.92	6.04	5835	XP_057291007.1	XP_057291007	498	7.19e-47	uncharacterized protein LOC130613694 [Hydractinia symbiolongicarpus]	--	--	--	--	--	--	--	--	--	C0HK23	137	1.47e-07	L-rhamnose-binding lectin SML OS=Scomberomorus niphonius OX=321164 PE=1 SV=1
Cluster-10902.13976	1	2	2	6	3	4	2	0	4	1	2	5	5	4	5	0.05	0.11	0.12	0.33	0.16	0.22	0.11	0	0.23	0.06	0.12	0.27	0.27	0.22	0.26	1346	--	--	--	--	--	--	--	--	--	--	--	--	--	--	--	--	--	--
Cluster-10902.13977	26	9	17.19	20	17.93	13	16.45	22	17.02	5	11.01	4.07	23.1	26	17.01	3.58	1.28	2.72	2.86	2.54	1.93	2.33	4.05	2.55	0.74	1.71	0.58	3.29	3.76	2.2	692	BAE34388.1	BAE34388	154	1.95e-08	unnamed protein product [Mus musculus]	--	--	--	--	--	--	--	--	--	E9Q5R7	154	1.56e-10	NACHT, LRR and PYD domains-containing protein 12 OS=Mus musculus OX=10090 GN=Nlrp12 PE=1 SV=1
Cluster-12829.0	30	40	29	12	15	12	30	4	44	45	22	32	17	17	15	5.34	7.38	5.95	2.21	2.75	2.31	5.48	0.95	8.56	8.65	4.45	5.83	3.14	3.18	2.47	599	--	--	--	--	--	--	--	--	--	--	--	--	--	--	--	--	--	--
Cluster-14896.0	31	14	13	3	18	14	12	0	9	3	0	9	10	11	6	1.4	0.66	0.67	0.14	0.84	0.67	0.56	0	0.43	0.14	0	0.42	0.46	0.52	0.26	1522	--	--	--	--	--	--	--	--	--	--	--	--	--	--	--	--	--	--
Cluster-10902.72124	20	12	13	6	9	13	17	0	25	8	2	12	21	27	17	3.04	1.89	2.27	0.94	1.41	2.13	2.65	0	4.13	1.31	0.34	1.87	3.3	4.3	2.41	654	--	--	--	--	--	--	--	--	--	--	--	--	--	--	--	--	--	--
Cluster-10902.32947	25	123.08	34	120.82	50	55	1	0	3	5	2	15	5	1	1	2.68	13.71	4.19	13.53	5.53	6.35	0.11	0	0.35	0.58	0.24	1.66	0.55	0.11	0.1	807	--	--	--	--	--	--	--	--	--	--	--	--	--	--	--	--	--	--
Cluster-10902.32945	78.95	379.71	168.91	478.23	149.31	184.94	5.97	0	17.01	18	4.57	16.6	4	3	6.98	7.49	37.42	18.4	47.45	14.61	18.85	0.59	0	1.74	1.84	0.49	1.63	0.39	0.3	0.63	875	--	--	--	--	--	--	--	--	--	--	--	--	--	--	--	--	--	--
Cluster-10902.37276	0	0	0	0	2	0	2	9	0	1	5	0	1	0	0	0	0	0	0	0.77	0	0.76	4.61	0	0.41	2.19	0	0.4	0	0	429	--	--	--	--	--	LM523522.1	LM523522	122	2.29763e-54	Parastrongyloides trichosuri genome assembly P_trichosuri_KNP ,scaffold PTRK_contig0000165	--	--	--	--	--	--	--	--
Cluster-10902.37271	1224.71	1273.14	1078.93	1997.64	770.8	830.73	906.56	12103.8	1946.26	2136.43	2141.78	1209.77	1117.08	1021.01	1802.48	124.08	133.87	125.47	211.34	80.48	90.44	94.87	1634.89	213	232.61	244.05	126.78	116.95	108.31	173.78	838	VDD97762.1	VDD97762	497	2.88e-59	unnamed protein product [Enterobius vermicularis]	LM523522.1	LM523522	321	1.11429e-164	Parastrongyloides trichosuri genome assembly P_trichosuri_KNP ,scaffold PTRK_contig0000165	--	--	--	--	--	--	--	--
Cluster-10902.6647	251	77	104	100	146	197	322	113	259	168	133	190	290	356	266	5.84	1.86	2.77	2.46	3.51	4.89	7.81	3.49	6.43	4.19	3.45	4.64	6.94	8.63	6.1	2674	XP_057294052.1	XP_057294052	2741	0	uncharacterized protein LOC130622595 [Hydractinia symbiolongicarpus]	OY283126.1	OY283126	72	9.60773e-26	Porites lutea genome assembly, chromosome: 3	--	--	--	--	--	--	--	--
Cluster-10902.21362	14	17	7	7	4	9	8	0	7	12	0	8	1	4	17	4.2	5.27	2.43	2.13	1.23	2.95	2.43	0	2.33	3.91	0	2.41	0.31	1.27	4.5	469	--	--	--	--	--	--	--	--	--	--	--	--	--	--	--	--	--	--
Cluster-10902.38972	1161.04	2175.94	1399.84	1236.34	1374.16	1050.11	1459.09	1100	2028.69	2912.63	1115.09	2701.02	1321.59	1298.87	1160.01	30.24	58.95	41.67	34.02	36.96	29.17	39.58	38.06	56.41	81.23	32.34	73.73	35.4	35.27	29.74	2420	XP_057292988.1	XP_057292988	813	2.16e-100	ras-related protein Ral-a-like [Hydractinia symbiolongicarpus]	XM_057437003.1	XM_057437003	111	1.814e-47	PREDICTED: Hydractinia symbiolongicarpus ras-related protein Ral-A-like (LOC130621674), mRNA	K07834	RALA	Ras-related protein Ral-A	http://www.genome.jp/dbget-bin/www_bget?ko:K07834	P11233	675	3.66e-82	Ras-related protein Ral-A OS=Homo sapiens OX=9606 GN=RALA PE=1 SV=1
Cluster-10902.38975	11	12	9	14	9	14	15	5	9	7	6	10	10	5	19	1.74	1.97	1.64	2.29	1.46	2.39	2.44	1.06	1.55	1.19	1.07	1.62	1.64	0.83	2.8	639	XP_023236093.1	XP_023236093	144	1.8e-08	60S ribosomal protein L11-like [Centruroides sculpturatus]	XM_017453923.1	XM_017453923	41	3.75713e-09	PREDICTED: Ictalurus punctatus ribosomal protein L11 (rpl11), transcript variant X1, mRNA	K02868	RP-L11e, RPL11	large subunit ribosomal protein L11e	http://www.genome.jp/dbget-bin/www_bget?ko:K02868	Q94793	143	1.88e-10	Large ribosomal subunit protein uL5 (Fragment) OS=Toxocara canis OX=6265 GN=RPL11 PE=2 SV=1
Cluster-10902.37895	317.98	188	239	297.05	325	1003.98	267	52	163	125	201.45	168.79	1540.37	790	1244.61	4.23	2.6	3.63	4.18	4.47	14.23	3.7	0.92	2.31	1.78	2.98	2.36	21.06	10.95	16.39	4459	XP_030580320.1	XP_030580320	1034	6.84e-118	uncharacterized protein K02A2.6-like [Archocentrus centrarchus]	OX388225.1	OX388225	44	5.91811e-10	Epinotia ramella genome assembly, chromosome: 25	--	--	--	--	Q09575	575	1.55e-58	Uncharacterized protein K02A2.6 OS=Caenorhabditis elegans OX=6239 GN=K02A2.6 PE=4 SV=1
Cluster-10902.2220	124	88	143	113	129	194	159	44	166	55	352	132	276.25	262	186	3.48	2.57	4.58	3.35	3.74	5.8	4.64	1.64	4.97	1.65	11	3.88	7.97	7.66	5.13	2268	XP_029210913.2	XP_029210913	146	5.14e-06	uncharacterized protein LOC114974929 [Acropora millepora] >XP_029210919.2 uncharacterized protein LOC114974929 [Acropora millepora] >XP_029210925.2 uncharacterized protein LOC114974929 [Acropora millepora]	--	--	--	--	--	--	--	--	--	--	--	--	--
Cluster-10902.2227	63	20	18	30	50	66	54	10	29	13	37	20	50	22	29	3.13	1.03	1.02	1.57	2.56	3.51	2.79	0.66	1.54	0.69	2.05	1.04	2.56	1.14	1.4	1407	--	--	--	--	--	--	--	--	--	--	--	--	--	--	--	--	--	--
Cluster-10902.16454	19	4	6	4	2	7	5	0	5	5	5	7	1	3	8	1.17	0.26	0.42	0.26	0.13	0.46	0.32	0	0.33	0.33	0.34	0.45	0.06	0.19	0.48	1194	--	--	--	--	--	--	--	--	--	--	--	--	--	--	--	--	--	--
Cluster-10902.18512	4	0	0	0	4	3	4	0	3	1	2	1	6	2	1	0.21	0	0	0	0.21	0.17	0.22	0	0.17	0.06	0.12	0.05	0.32	0.11	0.05	1356	--	--	--	--	--	--	--	--	--	--	--	--	--	--	--	--	--	--
Cluster-10902.72979	13	1	6	0	0	2	10	0	0	2	0	3	12	4	4	2.41	0.19	1.28	0	0	0.4	1.9	0	0	0.4	0	0.57	2.31	0.78	0.68	587	--	--	--	--	--	--	--	--	--	--	--	--	--	--	--	--	--	--
Cluster-10902.72971	0	0	0	1	2	0	1	8	3	1	0	1	8	2	5	0	0	0	0.18	0.35	0	0.18	1.84	0.56	0.19	0	0.18	1.43	0.36	0.8	610	CAB4043819.1	CAB4043819	227	4.44e-21	Hypothetical predicted protein, partial [Paramuricea clavata]	--	--	--	--	--	--	--	--	--	--	--	--	--
Cluster-17064.0	7	1	2	0	1	3	0	0	0	0	0	1	2	1	4	0.62	0.09	0.2	0	0.09	0.28	0	0	0	0	0	0.09	0.18	0.09	0.34	918	--	--	--	--	--	--	--	--	--	--	--	--	--	--	--	--	--	--
Cluster-10902.11103	2	0	0	3	0	2	2	0	2	0	2	0	2	0	1	0.27	0	0	0.42	0	0.29	0.28	0	0.29	0	0.31	0	0.28	0	0.13	699	--	--	--	--	--	--	--	--	--	--	--	--	--	--	--	--	--	--
Cluster-10902.7302	3	10	4	15	8	7	0	0	2	0	0	0	2	0	0	0.26	0.9	0.4	1.36	0.71	0.65	0	0	0.19	0	0	0	0.18	0	0	932	--	--	--	--	--	--	--	--	--	--	--	--	--	--	--	--	--	--
Cluster-10902.7300	3	0	0	0	4.99	2	1	0	2	0	0	0	0	12	2	0.31	0	0	0	0.53	0.22	0.11	0	0.22	0	0	0	0	1.3	0.2	827	--	--	--	--	--	--	--	--	--	--	--	--	--	--	--	--	--	--
Cluster-10902.7307	1	3	1	5	3	3	3	0	7	2	2	0	14	9	12	0.06	0.2	0.07	0.33	0.2	0.2	0.2	0	0.48	0.14	0.14	0	0.91	0.6	0.74	1167	--	--	--	--	--	--	--	--	--	--	--	--	--	--	--	--	--	--
Cluster-10902.58205	12	31	33	25	10	14	11	36	15	13	24	16	14	17	12	0.36	0.98	1.14	0.8	0.31	0.45	0.35	1.45	0.49	0.42	0.81	0.51	0.44	0.54	0.36	2120	XP_057316737.1	XP_057316737	460	7.53e-45	uncharacterized protein LOC130657746 [Hydractinia symbiolongicarpus]	--	--	--	--	--	--	--	--	--	Q59E83	164	1.3e-10	Neuropeptide receptor 22 OS=Caenorhabditis elegans OX=6239 GN=npr-22 PE=2 SV=1
Cluster-10902.58203	74.74	32.75	47.23	43.12	47.81	88.55	102.02	13	136.85	67.73	32.34	63.64	106.02	102.58	91.18	2.04	0.93	1.47	1.24	1.35	2.58	2.9	0.47	3.99	1.98	0.98	1.82	2.98	2.92	2.45	2322	XP_047145800.1	XP_047145800	208	2.86e-13	fibrillin-1 [Hydra vulgaris]	--	--	--	--	--	--	--	--	--	--	--	--	--
Cluster-17810.0	13	8	6	9	8	13	11	7	8	1	13	6	12	5	16	0.88	0.56	0.47	0.64	0.56	0.95	0.77	0.63	0.58	0.07	0.99	0.42	0.84	0.35	1.05	1108	--	--	--	--	--	--	--	--	--	--	--	--	--	--	--	--	--	--
Cluster-10902.10278	15	17.01	13	27	18	76	35	18	21	15	17	20	80	73.96	43	0.57	0.67	0.57	1.09	0.71	3.1	1.39	0.91	0.86	0.61	0.72	0.8	3.14	2.94	1.61	1745	--	--	--	--	--	--	--	--	--	--	--	--	--	--	--	--	--	--
Cluster-10902.24465	6	10	3	5	3	12	6	0	6	3	2	2	24	9	11	0.22	0.38	0.13	0.19	0.11	0.47	0.23	0	0.23	0.12	0.08	0.08	0.9	0.34	0.39	1806	--	--	--	--	--	--	--	--	--	--	--	--	--	--	--	--	--	--
Cluster-16908.3	8	2	5	0	3	4	3	0	0	0	0	0	2	0	6	0.48	0.12	0.34	0	0.18	0.26	0.19	0	0	0	0	0	0.12	0	0.35	1221	--	--	--	--	--	--	--	--	--	--	--	--	--	--	--	--	--	--
Cluster-10902.25731	106.13	36.93	54	16	42	65	66	0	27	9	34	30	73.75	42.99	41	2.97	1.08	1.73	0.47	1.21	1.94	1.92	0	0.81	0.27	1.06	0.88	2.12	1.26	1.13	2271	--	--	--	--	--	--	--	--	--	--	--	--	--	--	--	--	--	--
Cluster-10902.51149	6	11	0	1	9	7	0	0	0	2	0	0	0	0	0	0.38	0.72	0	0.07	0.59	0.47	0	0	0	0.14	0	0	0	0	0	1169	XP_022800504.1	XP_022800504	172	1.48e-10	uncharacterized protein LOC111338309 [Stylophora pistillata]	--	--	--	--	--	--	--	--	--	--	--	--	--
Cluster-10902.65416	20	11	20	15	24	43	16	0	8	9	12	13	27	25	36	3.96	2.26	4.57	3.06	4.88	9.23	3.24	0	1.73	1.92	2.7	2.62	5.55	5.21	6.53	567	--	--	--	--	--	--	--	--	--	--	--	--	--	--	--	--	--	--
Cluster-10902.53772	8	5	4	2	11	8	2	0	1	1	1	0	2	2	7	1.16	0.75	0.67	0.3	1.64	1.25	0.3	0	0.16	0.16	0.16	0	0.3	0.3	0.95	671	--	--	--	--	--	--	--	--	--	--	--	--	--	--	--	--	--	--
Cluster-8610.0	0	0	0	0	0	0	0	14	0	0	0	0	0	0	0	0	0	0	0	0	0	0	8.33	0	0	0	0	0	0	0	408	--	--	--	--	--	--	--	--	--	--	--	--	--	--	--	--	--	--
Cluster-10902.12255	4	5	1	1	1	3	4	0	2	1	13	3	0	0	0	1.08	1.39	0.31	0.27	0.28	0.88	1.09	0	0.59	0.29	4.01	0.81	0	0	0	491	--	--	--	--	--	--	--	--	--	--	--	--	--	--	--	--	--	--
Cluster-10902.12256	14	5	2	4	9	14	9	0	3	2	11	10	33	35	18	1.04	0.39	0.17	0.31	0.69	1.11	0.69	0	0.24	0.16	0.91	0.77	2.52	2.71	1.29	1039	--	--	--	--	--	--	--	--	--	--	--	--	--	--	--	--	--	--
Cluster-10902.12258	11	28	17	26	20	19	24	10	26	43	35	38	33	17	45	0.49	1.3	0.87	1.22	0.92	0.91	1.11	0.59	1.24	2.06	1.74	1.77	1.52	0.79	1.96	1534	XP_057304472.1	XP_057304472	317	5.23e-28	uncharacterized protein LOC130641614 [Hydractinia symbiolongicarpus] >XP_057304473.1 uncharacterized protein LOC130641614 [Hydractinia symbiolongicarpus]	--	--	--	--	--	--	--	--	--	--	--	--	--
Cluster-9258.0	1	4	5	0	1	1	3	0	0	0	0	0	1	0	3	0.2	0.81	1.13	0	0.2	0.21	0.6	0	0	0	0	0	0.2	0	0.54	569	--	--	--	--	--	--	--	--	--	--	--	--	--	--	--	--	--	--
Cluster-10902.56692	6	5	8	2	6	7	5	0	4	1	0	1	6	4	1	0.27	0.23	0.41	0.09	0.28	0.34	0.23	0	0.19	0.05	0	0.05	0.28	0.19	0.04	1527	--	--	--	--	--	--	--	--	--	--	--	--	--	--	--	--	--	--
Cluster-10902.56697	0	0	1	1	3	8	0	0	0	0	0	0	1	0	1	0	0	0.12	0.11	0.32	0.89	0	0	0	0	0	0	0.11	0	0.1	825	--	--	--	--	--	--	--	--	--	--	--	--	--	--	--	--	--	--
Cluster-10902.3522	32.14	24	44	25	65	44	35	0	29.84	17	85	41	29	31	15	1.07	0.83	1.68	0.88	2.24	1.57	1.22	0	1.07	0.61	3.17	1.43	1	1.08	0.49	1951	--	--	--	--	--	--	--	--	--	--	--	--	--	--	--	--	--	--
Cluster-10902.69419	469	285	435	376	396	434	560	1811.18	254	269	470	251	530	542	357	15.31	9.67	16.23	12.95	13.34	15.12	19.02	78.55	8.86	9.4	17.1	8.58	17.8	18.45	11.43	1990	XP_057301074.1	XP_057301074	908	1.74e-112	tropomodulin-3-like [Hydractinia symbiolongicarpus]	--	--	--	--	--	K10370	TMOD	tropomodulin	http://www.genome.jp/dbget-bin/www_bget?ko:K10370	Q0VAK6	187	2.66e-13	Leiomodin-3 OS=Homo sapiens OX=9606 GN=LMOD3 PE=1 SV=1
Cluster-10902.71972	16	7	7	1	8	21	8	0	4	0	10	4	24	15	27	0.49	0.22	0.24	0.03	0.25	0.68	0.25	0	0.13	0	0.34	0.13	0.75	0.47	0.81	2117	--	--	--	--	--	--	--	--	--	--	--	--	--	--	--	--	--	--
Cluster-10902.76483	38	9	17	6	18	27	35	4	27	9	14	14	26	42	22	2.08	0.51	1.06	0.35	1.02	1.58	1.99	0.29	1.58	0.53	0.86	0.8	1.46	2.4	1.17	1305	KAI1283722.1	KAI1283722	132	1.62e-06	hypothetical protein HDE_12598 [Halotydeus destructor]	--	--	--	--	--	--	--	--	--	--	--	--	--
Cluster-10902.76480	80	39	54.01	40	56.06	70.37	88	19	42.94	53.94	79.04	64	142	116	113	1.11	0.56	0.85	0.59	0.8	1.04	1.27	0.35	0.63	0.8	1.22	0.93	2.02	1.67	1.55	4299	XP_047145428.1	XP_047145428	1212	6.72e-147	solute carrier organic anion transporter family member 4C1-like [Hydra vulgaris] >XP_047145429.1 solute carrier organic anion transporter family member 4C1-like [Hydra vulgaris]	--	--	--	--	--	K14354	SLCO4A	solute carrier organic anion transporter family, member 4A	http://www.genome.jp/dbget-bin/www_bget?ko:K14354	Q5RFF0	818	1.27e-92	Solute carrier organic anion transporter family member 4C1 OS=Pongo abelii OX=9601 GN=SLCO4C1 PE=2 SV=1
Cluster-21530.0	2	0	1	0	2	5	1	0	0	0	0	1	5	7	3	0.32	0	0.19	0	0.33	0.87	0.17	0	0	0	0	0.16	0.83	1.18	0.45	633	--	--	--	--	--	--	--	--	--	--	--	--	--	--	--	--	--	--
Cluster-10902.46020	16	3	1	0	4	6	0	0	1	2	0	5	6	3	1	0.94	0.18	0.07	0	0.24	0.38	0	0	0.06	0.13	0	0.31	0.37	0.19	0.06	1230	--	--	--	--	--	--	--	--	--	--	--	--	--	--	--	--	--	--
Cluster-10902.46029	409	156	290	433.12	592.01	1205.33	389	202	412	263.13	507	315	625	431	614.95	8.6	3.41	6.96	9.62	12.85	27	8.52	5.64	9.24	5.92	11.86	6.94	13.5	9.44	12.75	2930	XP_057293699.1	XP_057293699	207	5.19e-16	uncharacterized protein LOC130622276 [Hydractinia symbiolongicarpus] >XP_057293700.1 uncharacterized protein LOC130622276 [Hydractinia symbiolongicarpus]	--	--	--	--	--	--	--	--	--	--	--	--	--
Cluster-10902.71132	9	54.86	11	53	25.8	31.08	1	0	3.38	3	0	4	0	0	1	10.31	64.52	15.03	57	29.99	41.2	1.12	0	4.65	3.87	0	4.25	0	0	0.84	319	--	--	--	--	--	--	--	--	--	--	--	--	--	--	--	--	--	--
Cluster-10902.71133	24	105	48	195	63	62	1	6	0	0	1	5	3	2	1	16.34	73.44	38.51	129.06	43.68	47.64	0.67	5.63	0	0	0.81	3.27	2.18	1.47	0.54	359	--	--	--	--	--	--	--	--	--	--	--	--	--	--	--	--	--	--
Cluster-10902.71130	200.25	860.93	338.73	1352.12	458.93	394.46	14.13	5	49	62.52	13	24.04	8	9	21.99	5.97	26.71	11.55	42.59	14.13	12.55	0.44	0.2	1.56	2	0.43	0.75	0.25	0.28	0.64	2150	--	--	--	--	--	--	--	--	--	--	--	--	--	--	--	--	--	--
Cluster-10902.71131	77.88	474.91	168.4	745.68	172.34	109.1	0	9	22.9	29.5	5	11.85	2	3	1.95	4.65	29.46	11.51	46.78	10.61	6.97	0	0.71	1.47	1.89	0.33	0.74	0.12	0.19	0.11	1220	--	--	--	--	--	--	--	--	--	--	--	--	--	--	--	--	--	--
Cluster-10902.71134	76.04	326.05	99.98	466.56	177	160.58	9.87	7	24.72	14.98	7	13	3	5	9	16	71.02	24.28	100.92	38.28	36.7	2.12	1.97	5.71	3.41	1.68	2.78	0.66	1.11	1.73	550	--	--	--	--	--	--	--	--	--	--	--	--	--	--	--	--	--	--
Cluster-10902.40855	2	0	0	5	4	2	0	0	0	4	1	3	1	4	1	0.24	0	0	0.62	0.49	0.26	0	0	0	0.52	0.14	0.37	0.12	0.5	0.11	753	--	--	--	--	--	--	--	--	--	--	--	--	--	--	--	--	--	--
Cluster-10902.40850	4	1	1	2	5	5	0	0	0	0	0	3	1	0	0	4.07	1.04	1.21	1.92	5.16	5.85	0	0	0	0	0	2.85	1.1	0	0	327	XP_031555372.1	XP_031555372	217	2.29e-18	uncharacterized protein LOC116292233 [Actinia tenebrosa]	--	--	--	--	--	--	--	--	--	--	--	--	--
Cluster-10902.38695	7	3	7	1	2	3	0	0	0	3	1	1	1	1	0	0.66	0.29	0.75	0.1	0.19	0.3	0	0	0	0.3	0.11	0.1	0.1	0.1	0	883	--	--	--	--	--	--	--	--	--	--	--	--	--	--	--	--	--	--
Cluster-10902.38696	22	23	14	15	7	22	22	0	18	11	9	12.94	33	28.16	32	1.58	1.72	1.15	1.13	0.52	1.7	1.64	0	1.39	0.85	0.73	0.97	2.45	2.12	2.22	1062	--	--	--	--	--	--	--	--	--	--	--	--	--	--	--	--	--	--
Cluster-10902.38697	5	24	5	18	6	8	0	0	5	5	1	1	1	0	4	0.38	1.87	0.43	1.42	0.46	0.64	0	0	0.4	0.4	0.08	0.08	0.08	0	0.29	1029	--	--	--	--	--	--	--	--	--	--	--	--	--	--	--	--	--	--
Cluster-10902.38690	540.06	1394.17	678.72	701.29	677.11	397.82	409.16	99.26	508.44	780.01	249.88	607.67	446.36	413.39	448.21	25.67	68.87	36.91	35.09	33.2	20.2	20.2	6.27	25.88	39.73	13.26	30.15	21.84	20.5	20.76	1458	--	--	--	--	--	--	--	--	--	--	--	--	--	--	--	--	--	--
Cluster-10902.38691	10.49	17.1	6.03	5.98	6.16	4.69	4.75	0	2.05	13.08	3	9.48	5.07	1.02	6.72	3.49	5.88	2.33	2.01	2.1	1.71	1.6	0	0.76	4.74	1.15	3.16	1.77	0.36	1.95	450	--	--	--	--	--	--	--	--	--	--	--	--	--	--	--	--	--	--
Cluster-10902.38692	101.6	224.84	103.66	119.87	107.82	52.26	59.33	14.97	53.37	130.5	35.94	100.84	70.82	48.87	107.71	18.21	41.74	21.41	22.18	19.88	10.14	10.9	3.59	10.45	25.24	7.31	18.47	13.17	9.21	17.81	597	--	--	--	--	--	--	--	--	--	--	--	--	--	--	--	--	--	--
Cluster-10902.32468	15	12	6	8	10	20	10	0	11	12	11	10	6	4	4	1.6	1.33	0.74	0.89	1.1	2.3	1.1	0	1.27	1.38	1.32	1.11	0.66	0.45	0.41	809	--	--	--	--	--	--	--	--	--	--	--	--	--	--	--	--	--	--
Cluster-10902.35112	2507.98	3935	1680	6122	3773	2447.44	982	428	1825.97	1021	353	609	85	52	63	40.22	65.66	30.77	103.89	62.49	41.81	16.42	9.11	31.21	17.52	6.3	10.25	1.4	0.87	1	3749	XP_057292567.1	XP_057292567	969	5.79e-113	uncharacterized protein LOC130621282 [Hydractinia symbiolongicarpus]	--	--	--	--	--	--	--	--	--	Q6GQT0	347	2.16e-32	Dual specificity protein phosphatase CDC14A OS=Mus musculus OX=10090 GN=Cdc14a PE=1 SV=2
Cluster-10401.0	4	2	1	0	5	2	4	0	0	1	7	2	7	8	22	0.24	0.12	0.07	0	0.31	0.13	0.25	0	0	0.06	0.47	0.12	0.43	0.5	1.27	1223	XP_057312761.1	XP_057312761	350	1.6e-32	potassium voltage-gated channel unc-103-like isoform X4 [Hydractinia symbiolongicarpus]	--	--	--	--	--	K04909	KCNH6, KV11.2	potassium voltage-gated channel Eag-related subfamily H member 6	http://www.genome.jp/dbget-bin/www_bget?ko:K04909	Q9H252	229	6.13e-19	Voltage-gated inwardly rectifying potassium channel KCNH6 OS=Homo sapiens OX=9606 GN=KCNH6 PE=1 SV=2
Cluster-10902.76814	0	0	0	0	0	1	2	8	0	4	0	7	0	0	0	0	0	0	0	0	0.15	0.29	1.5	0	0.61	0	1.01	0	0	0	683	--	--	--	--	--	--	--	--	--	--	--	--	--	--	--	--	--	--
Cluster-10902.76817	5	2	3	1	0	2	0	0	4	0	0	0	0	0	2	0.73	0.3	0.5	0.15	0	0.31	0	0	0.63	0	0	0	0	0	0.27	670	--	--	--	--	--	--	--	--	--	--	--	--	--	--	--	--	--	--
Cluster-10902.20710	7	2	17	13	2	10	3	0	3	2	3	3	1	3	0	0.44	0.13	1.23	0.86	0.13	0.68	0.2	0	0.2	0.14	0.21	0.2	0.07	0.2	0	1168	--	--	--	--	--	--	--	--	--	--	--	--	--	--	--	--	--	--
Cluster-10902.20712	766	1184	649.33	1159.35	829	445	677	346	1210	1217	339	972	59	68	40	80.38	128.93	78.22	126.97	89.64	50.2	73.35	48.41	137.23	137.27	40.03	105.44	6.4	7.47	3.99	819	XP_057303386.1	XP_057303386	145	2.84e-08	uncharacterized protein LOC130640833 [Hydractinia symbiolongicarpus] >XP_057303887.1 uncharacterized protein LOC130641203 [Hydractinia symbiolongicarpus]	--	--	--	--	--	--	--	--	--	--	--	--	--
Cluster-10902.29630	7.36	11.35	12.41	4.44	11.19	11.22	10.07	0	2.04	12.53	2.93	4.15	5.51	1.47	2.02	2.75	4.37	5.39	1.67	4.28	4.62	3.79	0	0.85	5.1	1.27	1.54	2.16	0.58	0.65	431	--	--	--	--	--	--	--	--	--	--	--	--	--	--	--	--	--	--
Cluster-10902.27291	12	9	14	13	15	26	3	0	10	10	4	4	27	14	13	0.61	0.47	0.81	0.69	0.78	1.4	0.16	0	0.54	0.54	0.23	0.21	1.4	0.74	0.64	1389	CAH3158981.1	CAH3158981	181	1.51e-11	unnamed protein product [Pocillopora meandrina]	--	--	--	--	--	--	--	--	--	--	--	--	--
Cluster-10902.63317	39	45	22	8	30	30	20	0	28	13	17	19	22	21	8	0.83	1	0.54	0.18	0.66	0.68	0.44	0	0.64	0.3	0.4	0.42	0.48	0.47	0.17	2893	--	--	--	--	--	--	--	--	--	--	--	--	--	--	--	--	--	--
Cluster-10902.17201	16	3	10	5	3	4	3	0	0	2	1	7	5	3	4	1.17	0.23	0.84	0.38	0.23	0.31	0.23	0	0	0.16	0.08	0.53	0.38	0.23	0.28	1050	--	--	--	--	--	--	--	--	--	--	--	--	--	--	--	--	--	--
Cluster-10902.21447	10	6	5	1	8	7	13	12	3	3	7	8	18.99	10	3	0.21	0.13	0.12	0.02	0.17	0.16	0.28	0.33	0.07	0.07	0.16	0.18	0.41	0.22	0.06	2934	CAB4039920.1	CAB4039920	142	1.98e-06	Hypothetical predicted protein, partial [Paramuricea clavata]	--	--	--	--	--	--	--	--	--	--	--	--	--
Cluster-10902.21445	70	20	57	25	42	58	147	96	81	27	160	70	85	68	99	7.82	2.32	7.31	2.91	4.83	6.97	16.93	14.3	9.78	3.24	20.12	8.07	9.81	7.95	10.47	787	--	--	--	--	--	--	--	--	--	--	--	--	--	--	--	--	--	--
Cluster-10902.2586	0	0	1	0	0	2	3	7	2	3	0	1	2	1	0	0	0	1.19	0	0	2.3	2.94	9.8	2.39	3.37	0	0.94	2.16	1.1	0	328	--	--	--	--	--	--	--	--	--	--	--	--	--	--	--	--	--	--
Cluster-10902.25635	2	3	3	3	6	2	0	0	0	2	0	0	0	0	0	0.9	1.4	1.58	1.35	2.77	1	0	0	0	0.99	0	0	0	0	0	404	--	--	--	--	--	--	--	--	--	--	--	--	--	--	--	--	--	--
Cluster-10902.25632	4	29	15	25	7	7	0	0	2	3	2	0	0	0	0	0.57	4.32	2.48	3.73	1.04	1.09	0	0	0.31	0.46	0.32	0	0	0	0	675	--	--	--	--	--	--	--	--	--	--	--	--	--	--	--	--	--	--
Cluster-11460.0	168	62	70	44	80	119	230.85	13	134	106.1	93	156	191	177	152	1.61	0.62	0.77	0.45	0.79	1.21	2.31	0.17	1.37	1.09	0.99	1.57	1.88	1.77	1.44	6079	XP_057307616.1	XP_057307616	1727	3.4e-205	uncharacterized protein LOC130645594 [Hydractinia symbiolongicarpus]	--	--	--	--	--	--	--	--	--	--	--	--	--
Cluster-10902.58521	3	7.19	4	7	0	4	5	5	3	6	6	2	11.27	4.69	4	0.27	0.67	0.41	0.65	0	0.38	0.46	0.6	0.29	0.58	0.6	0.19	1.04	0.44	0.34	911	--	--	--	--	--	--	--	--	--	--	--	--	--	--	--	--	--	--
Cluster-10902.19068	488	231	345	339	582	1206	592	634	389	279	474	426	1145	1177	760	14.77	7.27	11.94	10.83	18.19	38.95	18.65	25.5	12.58	9.04	15.99	13.5	35.65	37.15	22.6	2123	--	--	--	--	--	--	--	--	--	--	--	--	--	--	--	--	--	--
Cluster-10902.19069	13	3	6	2	9	29	19	0	17	14	30.89	16	37	25	12	0.41	0.1	0.22	0.07	0.3	0.98	0.63	0	0.58	0.48	1.09	0.53	1.21	0.83	0.37	2035	--	--	--	--	--	--	--	--	--	--	--	--	--	--	--	--	--	--
Cluster-10902.19067	4	2	2	0	4	15	5	0	7	4	9	7	26	4.94	10	0.27	0.14	0.16	0	0.28	1.09	0.35	0	0.51	0.29	0.68	0.49	1.82	0.35	0.66	1108	--	--	--	--	--	--	--	--	--	--	--	--	--	--	--	--	--	--
Cluster-10902.18331	63	17.56	61.28	32	77.97	155	74	6	55	27	32.73	33	129.64	49	43	2.13	0.62	2.36	1.14	2.71	5.58	2.6	0.27	1.98	0.98	1.23	1.16	4.5	1.72	1.42	1935	--	--	--	--	--	--	--	--	--	--	--	--	--	--	--	--	--	--
Cluster-10667.2	66	49	51	67	47	88	92	166	91	89	78	103	38	39	46	1.94	1.5	1.71	2.08	1.42	2.76	2.81	6.47	2.85	2.8	2.55	3.17	1.15	1.19	1.33	2180	XP_012563928.2	XP_012563928	297	5.94e-24	GON-4-like protein [Hydra vulgaris]	--	--	--	--	--	K23804	GON4L	GON-4-like protein	http://www.genome.jp/dbget-bin/www_bget?ko:K23804	--	--	--	--
Cluster-10902.22367	2	0	0	0	3	4	6	0	2	7	1	1	4	0	1	0.19	0	0	0	0.3	0.41	0.6	0	0.21	0.72	0.11	0.1	0.4	0	0.09	868	--	--	--	--	--	--	--	--	--	--	--	--	--	--	--	--	--	--
Cluster-17381.0	0	0	1	2	0	1	0	0	1	0	0	1	4	4	9	0	0	0.13	0.23	0	0.12	0	0	0.12	0	0	0.11	0.46	0.47	0.95	789	--	--	--	--	--	--	--	--	--	--	--	--	--	--	--	--	--	--
Cluster-10902.58904	10	1	2	9	3	11	11	0	8	2	7	3	17	7	20	0.85	0.09	0.2	0.8	0.26	1.01	0.97	0	0.74	0.18	0.67	0.27	1.5	0.62	1.63	941	--	--	--	--	--	--	--	--	--	--	--	--	--	--	--	--	--	--
Cluster-18412.0	9	4	1	1	1	3	3	0	5	2	2	1	1	0	0	0.67	0.31	0.09	0.08	0.08	0.24	0.23	0	0.4	0.16	0.17	0.08	0.08	0	0	1033	--	--	--	--	--	--	--	--	--	--	--	--	--	--	--	--	--	--
Cluster-13729.1	4	1	5	0	0	0	0	0	1	0	0	1	0	0	0	0.55	0.14	0.79	0	0	0	0	0	0.15	0	0	0.14	0	0	0	695	KAE8293752.1	KAE8293752	182	2.74e-13	SCAN domain-containing protein 3 [Larimichthys crocea]	--	--	--	--	--	K24642	ZBED5_7_8_9, BUSTER	zinc finger BED domain-containing protein 5/7/8/9	http://www.genome.jp/dbget-bin/www_bget?ko:K24642	Q4R6P1	118	6.2e-06	Protein FAM200A OS=Macaca fascicularis OX=9541 GN=FAM200A PE=2 SV=1
Cluster-16261.2	0	0	0	2	2	2	4	0	3	0	0	1	5	5	1	0	0	0	0.23	0.22	0.23	0.45	0	0.35	0	0	0.11	0.56	0.57	0.1	801	--	--	--	--	--	--	--	--	--	--	--	--	--	--	--	--	--	--
Cluster-16261.0	169	87	103	168	184.93	166	149	250	116	78	134	112	130	134	155	7.68	4.11	5.35	8.04	8.67	8.06	7.03	15.1	5.64	3.8	6.79	5.31	6.08	6.35	6.87	1512	XP_057292521.1	XP_057292521	899	2.62e-110	rho GTPase-activating protein gacF-like [Hydractinia symbiolongicarpus]	--	--	--	--	--	--	--	--	--	Q9CYL5	356	8.57e-39	Golgi-associated plant pathogenesis-related protein 1 OS=Mus musculus OX=10090 GN=Glipr2 PE=1 SV=3
Cluster-10902.3892	484	1711.79	725	1760	923.99	579.98	100	139	231	340	83	235	74	61	94	26.66	97.97	45.71	101.94	52.5	34.16	5.72	10.18	13.64	20.08	5.11	13.49	4.2	3.51	5.03	1298	--	--	--	--	--	--	--	--	--	--	--	--	--	--	--	--	--	--
Cluster-10902.3895	12	31	13	37	17	24	4	0	4	5	5	5	2	1	3	0.6	1.61	0.74	1.94	0.88	1.28	0.21	0	0.21	0.27	0.28	0.26	0.1	0.05	0.15	1402	--	--	--	--	--	--	--	--	--	--	--	--	--	--	--	--	--	--
Cluster-10902.3894	10	30	14	33	17	19	7	0	13	7	2	7	2	3	1	1.23	3.82	1.97	4.21	2.15	2.51	0.88	0	1.73	0.92	0.28	0.89	0.25	0.39	0.12	742	KAJ8022415.1	KAJ8022415	162	3.64e-11	hypothetical protein HOLleu_37304 [Holothuria leucospilota]	--	--	--	--	--	--	--	--	--	--	--	--	--
Cluster-10902.1495	200	50	46	35	67	72	194	88	73	67	76	66	119	104	47	8.53	2.22	2.24	1.57	2.95	3.28	8.6	4.99	3.33	3.06	3.62	2.94	5.23	4.63	1.96	1591	XP_057292341.1	XP_057292341	1234	3.45e-163	transmembrane prolyl 4-hydroxylase-like [Hydractinia symbiolongicarpus]	--	--	--	--	--	K06711	PH-4	hypoxia-inducible factor prolyl 4-hydroxylase	http://www.genome.jp/dbget-bin/www_bget?ko:K06711	Q8BG58	552	6.05e-63	Transmembrane prolyl 4-hydroxylase OS=Mus musculus OX=10090 GN=P4htm PE=1 SV=1
Cluster-10902.1494	4	3	2	2	14	2	1	7	6	4	6	4	5	5	18	0.25	0.2	0.15	0.13	0.92	0.14	0.07	0.59	0.41	0.27	0.43	0.26	0.33	0.33	1.11	1165	--	--	--	--	--	--	--	--	--	--	--	--	--	--	--	--	--	--
Cluster-10902.1497	6.75	3	2	11	12	14	16	0	7	2	7	5	11	14	8	0.48	0.22	0.16	0.81	0.87	1.06	1.17	0	0.53	0.15	0.55	0.37	0.8	1.03	0.54	1078	XP_057289659.1	XP_057289659	351	9.08e-36	60S ribosomal protein L7a-like [Hydractinia symbiolongicarpus]	--	--	--	--	--	K02936	RP-L7Ae, RPL7A	large subunit ribosomal protein L7Ae	http://www.genome.jp/dbget-bin/www_bget?ko:K02936	Q2TBQ5	285	2.52e-28	Large ribosomal subunit protein eL8 OS=Bos taurus OX=9913 GN=RPL7A PE=2 SV=3
Cluster-10902.48996	0	0	2	2	1	3	4	0	0	5	6	5	2	0	3	0	0	0.45	0.4	0.2	0.63	0.8	0	0	1.05	1.33	0.99	0.4	0	0.54	572	--	--	--	--	--	--	--	--	--	--	--	--	--	--	--	--	--	--
Cluster-16420.0	35	45	32	28	27	30	62	212	37	27	50	32	26	36	29	1.21	1.62	1.27	1.02	0.97	1.11	2.23	9.76	1.37	1	1.93	1.16	0.93	1.3	0.98	1892	--	--	--	--	--	--	--	--	--	--	--	--	--	--	--	--	--	--
Cluster-10902.37840	1	0	0	0	0	5	0	0	0	2	2	1	5	2	6	0.07	0	0	0	0	0.4	0	0	0	0.16	0.17	0.08	0.39	0.16	0.43	1033	--	--	--	--	--	--	--	--	--	--	--	--	--	--	--	--	--	--
Cluster-10902.64642	30	24	25	19	15	18.01	24	0	10	7	14	11	15	15	13	1.36	1.13	1.29	0.9	0.7	0.87	1.13	0	0.48	0.34	0.71	0.52	0.7	0.71	0.57	1518	--	--	--	--	--	--	--	--	--	--	--	--	--	--	--	--	--	--
Cluster-14720.0	21	21	18	9	18	21	26	0	14	14	11	15.86	12	10	4	0.35	0.36	0.34	0.16	0.31	0.37	0.45	0	0.25	0.25	0.2	0.28	0.2	0.17	0.07	3647	--	--	--	--	--	--	--	--	--	--	--	--	--	--	--	--	--	--
Cluster-20912.0	1	0	0	1	4	0	2	14	0	0	0	1	1	1	3	0.08	0	0	0.09	0.35	0	0.17	1.57	0	0	0	0.09	0.09	0.09	0.24	948	--	--	--	--	--	--	--	--	--	--	--	--	--	--	--	--	--	--
Cluster-10902.30358	2892.23	2100.51	2908.22	4289.64	4002.93	5553.33	2337.31	768.17	2774.03	1800.7	3005.71	2194.82	4526.53	3591.32	5690.25	46.33	35.01	53.21	72.71	66.22	94.77	39.03	16.34	47.36	30.87	53.54	36.91	74.52	59.93	90.11	3753	XP_047132030.1	XP_047132030	465	1.19e-47	DNA repair protein XRCC3 [Hydra vulgaris]	--	--	--	--	--	K10880	XRCC3	DNA-repair protein XRCC3	http://www.genome.jp/dbget-bin/www_bget?ko:K10880	Q9CXE6	343	1.46e-33	DNA repair protein XRCC3 OS=Mus musculus OX=10090 GN=Xrcc3 PE=2 SV=1
Cluster-10902.70750	4	6	1	0	2	2	3	0	1	0	0	0	5	2	0	0.46	0.71	0.13	0	0.24	0.25	0.35	0	0.12	0	0	0	0.59	0.24	0	775	--	--	--	--	--	--	--	--	--	--	--	--	--	--	--	--	--	--
Cluster-10902.30351	28	46	27	55	42.99	65	38	48	45	46	48	52	76.73	64	83.96	3.05	5.2	3.38	6.25	4.83	7.62	4.28	6.98	5.31	5.39	5.89	5.86	8.65	7.31	8.68	799	--	--	--	--	--	--	--	--	--	--	--	--	--	--	--	--	--	--
Cluster-10902.30355	11	22	12	12	23	12	4	7	2	2	2	5	1	4	1	0.51	1.06	0.63	0.58	1.1	0.59	0.19	0.43	0.1	0.1	0.1	0.24	0.05	0.19	0.04	1493	XP_020904350.1	XP_020904350	458	9.88e-49	zinc metalloproteinase nas-4 [Exaiptasia diaphana] >KXJ12090.1 Zinc metalloproteinase nas-15 [Exaiptasia diaphana]	--	--	--	--	--	--	--	--	--	Q9U3S9	370	1.2e-38	Zinc metalloproteinase nas-6 OS=Caenorhabditis elegans OX=6239 GN=nas-6 PE=2 SV=2
Cluster-10902.57841	8	4	5	6	10	8	15	36	17	15	10	20	5	21.4	16.99	9.45	4.85	7.05	6.64	11.99	10.96	17.28	59.84	24.19	19.96	14.66	21.9	6.41	27.92	14.69	317	--	--	--	--	--	--	--	--	--	--	--	--	--	--	--	--	--	--
Cluster-10902.57849	15	3	10	2.49	4	8	10.99	5	5.04	4.17	5.46	1	2	3	0.99	2.06	0.43	1.58	0.35	0.57	1.18	1.55	0.92	0.75	0.62	0.85	0.14	0.28	0.43	0.13	693	--	--	--	--	--	--	--	--	--	--	--	--	--	--	--	--	--	--
Cluster-12860.2	31	21	23	7	15.92	31.78	23.96	20	12.94	4	13	7	45.99	48	42	0.98	0.69	0.83	0.23	0.52	1.07	0.79	0.84	0.44	0.14	0.46	0.23	1.5	1.59	1.31	2042	XP_057308960.1	XP_057308960	368	5.04e-35	ficolin-1-A-like [Hydractinia symbiolongicarpus]	--	--	--	--	--	--	--	--	--	--	--	--	--
Cluster-10902.56711	5	14	4	9	6	5	0	0	3	0	0	0	0	1	0	1.46	4.23	1.35	2.67	1.8	1.6	0	0	0.97	0	0	0	0	0.31	0	474	--	--	--	--	--	--	--	--	--	--	--	--	--	--	--	--	--	--
Cluster-10902.56710	7	55	15	36	36	24	1	0	2	4	9	5	3	2	2	0.8	6.49	1.96	4.27	4.22	2.94	0.12	0	0.25	0.49	1.15	0.59	0.35	0.24	0.22	778	--	--	--	--	--	--	--	--	--	--	--	--	--	--	--	--	--	--
Cluster-10902.56713	4	1	4	4	1	2	5.99	0	0	1	0	1	2	1	3	1.44	0.37	1.67	1.45	0.37	0.79	2.17	0	0	0.39	0	0.36	0.75	0.38	0.93	437	--	--	--	--	--	--	--	--	--	--	--	--	--	--	--	--	--	--
Cluster-10902.46128	53	230	76	196	114	125	7	0	14	6	1	2	13	4	3	1.23	5.53	2.01	4.79	2.72	3.08	0.17	0	0.35	0.15	0.03	0.05	0.31	0.1	0.07	2690	--	--	--	--	--	--	--	--	--	--	--	--	--	--	--	--	--	--
Cluster-15428.0	7	11	23	16	13	8	4	6	2	11	10	19	12	12	12	0.34	0.56	1.29	0.82	0.66	0.42	0.2	0.39	0.1	0.58	0.55	0.97	0.6	0.61	0.57	1426	--	--	--	--	--	--	--	--	--	--	--	--	--	--	--	--	--	--
Cluster-10902.54715	27	27	20	12	23	39	33	0	27	20	29	24	26	21	32	1.5	1.55	1.27	0.7	1.31	2.31	1.9	0	1.6	1.19	1.8	1.39	1.48	1.21	1.72	1292	--	--	--	--	--	--	--	--	--	--	--	--	--	--	--	--	--	--
Cluster-10902.54712	6	13	7	11	19	24.14	13.99	6	20	31	15	15.32	29	25.93	21	0.67	1.52	0.9	1.29	2.2	2.92	1.62	0.9	2.43	3.74	1.9	1.78	3.37	3.05	2.23	784	--	--	--	--	--	--	--	--	--	--	--	--	--	--	--	--	--	--
Cluster-10124.0	4	5	6	2	1	5	2	0	3	1	0	0	0	2	0	0.26	0.33	0.44	0.14	0.07	0.35	0.13	0	0.21	0.07	0	0	0	0.13	0	1151	--	--	--	--	--	--	--	--	--	--	--	--	--	--	--	--	--	--
Cluster-10902.45258	11	8	4	7	8	9	6	0	7	5	1	9	8	3	5	1.17	0.88	0.49	0.78	0.88	1.03	0.66	0	0.81	0.57	0.12	0.99	0.88	0.33	0.51	811	--	--	--	--	--	--	--	--	--	--	--	--	--	--	--	--	--	--
Cluster-10902.76386	182	79	94	94	96	183	222	180	125	56	121	98	179	265	240	1.22	0.55	0.72	0.67	0.67	1.31	1.56	1.61	0.9	0.4	0.9	0.69	1.24	1.86	1.6	8534	XP_057295267.1	XP_057295267	2736	0	uncharacterized protein LOC130623767 [Hydractinia symbiolongicarpus]	--	--	--	--	--	--	--	--	--	Q6UXI9	212	1.87e-15	Nephronectin OS=Homo sapiens OX=9606 GN=NPNT PE=1 SV=3
Cluster-10902.76381	10	2	6	10	3	13	7	39	5	5	0	11	7	9	4	1.09	0.23	0.75	1.14	0.34	1.53	0.79	5.68	0.59	0.59	0	1.24	0.79	1.03	0.41	798	XP_057289670.1	XP_057289670	149	1.78e-08	uncharacterized protein LOC130612382 [Hydractinia symbiolongicarpus]	--	--	--	--	--	--	--	--	--	--	--	--	--
Cluster-10902.46780	160.12	156.51	143.01	153.3	152.95	135.53	88.27	16.94	139.85	699.66	75.87	164.13	140.23	107.02	170.42	6.36	6.46	6.5	6.42	6.27	5.75	3.65	0.89	5.94	29.78	3.36	6.82	5.73	4.44	6.62	1687	--	--	--	--	--	--	--	--	--	--	--	--	--	--	--	--	--	--
Cluster-10902.51872	15	8.48	11.2	0	5	11.95	13	0	2	1	3.04	6	7	5	7.41	0.79	0.46	0.67	0	0.27	0.67	0.71	0	0.11	0.06	0.18	0.33	0.38	0.27	0.38	1346	BAE46612.1	BAE46612	185	2.29e-11	reverse transcriptase, partial [Triops longicaudatus]	--	--	--	--	--	--	--	--	--	--	--	--	--
Cluster-10902.40551	49.99	19.61	30.48	9	41	45.99	37.59	0	13	4	26	7	51.83	35	29	1.54	0.63	1.07	0.29	1.3	1.51	1.2	0	0.43	0.13	0.89	0.23	1.64	1.12	0.88	2092	--	--	--	--	--	--	--	--	--	--	--	--	--	--	--	--	--	--
Cluster-10902.40553	19	42	25.01	37	19.91	30.01	4.04	0	6	7.02	7	9	8.01	6	2.01	1.23	2.83	1.86	2.52	1.33	2.08	0.27	0	0.42	0.49	0.51	0.61	0.53	0.41	0.13	1147	KAK2566874.1	KAK2566874	264	5.98e-22	RNA-directed DNA polymerase from mobile element jockey [Acropora cervicornis]	--	--	--	--	--	--	--	--	--	--	--	--	--
Cluster-11017.0	7	2	4	25	6	2	2	8	12	8	4	5	2	0	0	0.44	0.13	0.29	1.64	0.39	0.13	0.13	0.67	0.81	0.54	0.28	0.33	0.13	0	0	1177	--	--	--	--	--	--	--	--	--	--	--	--	--	--	--	--	--	--
Cluster-10902.76520	15	9	5	4	4	6	6	0	0	5	1	6	4	5	7	1.59	0.99	0.61	0.44	0.44	0.68	0.65	0	0	0.57	0.12	0.66	0.44	0.55	0.7	815	--	--	--	--	--	--	--	--	--	--	--	--	--	--	--	--	--	--
Cluster-10902.31299	4	4	3.82	4	3.77	5.07	4	0	0	3.33	0	1	3	1	0	1.6	1.65	1.78	1.6	1.54	2.24	1.61	0	0	1.45	0	0.4	1.26	0.43	0	421	XP_057297631.1	XP_057297631	240	6.02e-22	uncharacterized protein LOC130628663 [Hydractinia symbiolongicarpus]	--	--	--	--	--	--	--	--	--	--	--	--	--
Cluster-10902.60313	3	5	2	0	0	1	1	0	3	1	0	0	0	0	0	0.59	1.03	0.46	0	0	0.21	0.2	0	0.65	0.21	0	0	0	0	0	567	--	--	--	--	--	--	--	--	--	--	--	--	--	--	--	--	--	--
Cluster-10902.41200	2.03	17.33	13.33	46.58	4.13	3.04	0	0	2.19	2.07	0	0	1.01	0	0	0.36	3.17	2.71	8.49	0.75	0.58	0	0	0.42	0.39	0	0	0.18	0	0	602	--	--	--	--	--	--	--	--	--	--	--	--	--	--	--	--	--	--
Cluster-18258.0	3	4	10	15	1	9	1	0	3	4	2	7	32	26	73	0.18	0.25	0.69	0.96	0.06	0.58	0.06	0	0.2	0.26	0.14	0.44	2	1.65	4.29	1205	--	--	--	--	--	--	--	--	--	--	--	--	--	--	--	--	--	--
Cluster-10902.42572	16	32	21	2	18	5	10	0	14	10	2	26	4	3	7	0.38	0.8	0.58	0.05	0.45	0.13	0.25	0	0.36	0.26	0.05	0.65	0.1	0.08	0.17	2601	--	--	--	--	--	--	--	--	--	--	--	--	--	--	--	--	--	--
Cluster-10902.61044	40	16	20	14	23	29	15	5	16	6	18	16	12	9	11	1.46	0.61	0.83	0.54	0.86	1.13	0.57	0.24	0.62	0.23	0.73	0.61	0.45	0.34	0.39	1815	XP_057314464.1	XP_057314464	662	4.42e-71	histone acetyltransferase p300-like [Hydractinia symbiolongicarpus]	--	--	--	--	--	K04498	EP300, CREBBP, KAT3	E1A/CREB-binding protein	http://www.genome.jp/dbget-bin/www_bget?ko:K04498	P45481	247	2.67e-20	Histone lysine acetyltransferase CREBBP OS=Mus musculus OX=10090 GN=Crebbp PE=1 SV=3
Cluster-22324.2	96	16	29	57	14	90	89	149	32	25	106	49	76	201	121	2.44	0.42	0.84	1.53	0.37	2.44	2.35	5.03	0.87	0.68	3	1.3	1.98	5.32	3.02	2475	XP_057316291.1	XP_057316291	686	3.86e-80	uncharacterized protein LOC130657329 [Hydractinia symbiolongicarpus]	--	--	--	--	--	K01011	TST, MPST, sseA	thiosulfate/3-mercaptopyruvate sulfurtransferase	http://www.genome.jp/dbget-bin/www_bget?ko:K01011	P97532	476	2.18e-52	3-mercaptopyruvate sulfurtransferase OS=Rattus norvegicus OX=10116 GN=Mpst PE=1 SV=3
Cluster-10902.23345	240.68	238.99	198	280	291	316.87	328.11	100	426	494.24	247.93	430	496.09	431.5	576.57	3.82	3.94	3.59	4.7	4.77	5.35	5.42	2.11	7.2	8.39	4.37	7.16	8.08	7.13	9.04	3788	--	--	--	--	--	--	--	--	--	--	--	--	--	--	--	--	--	--
Cluster-10902.28993	52	24	40	8	29	47	23	0	25	17	21	20	74	51	55	1.66	0.8	1.46	0.27	0.95	1.6	0.76	0	0.85	0.58	0.75	0.67	2.43	1.7	1.72	2030	--	--	--	--	--	--	--	--	--	--	--	--	--	--	--	--	--	--
Cluster-2584.0	0	0	0	0	0	0	0	0	0	0	0	0	0	0	0	0	0	0	0	0	0	0	0	0	0	0	0	0	0	0	484	KAK2704264.1	KAK2704264	750	3.1e-100	hypothetical protein QYM36_016607 [Artemia franciscana]	XM_056154349.1	XM_056154349	134	5.58987e-61	PREDICTED: Ostrea edulis 40S ribosomal protein S18 (LOC130051758), transcript variant X2, mRNA	K02964	RP-S18e, RPS18	small subunit ribosomal protein S18e	http://www.genome.jp/dbget-bin/www_bget?ko:K02964	Q8JGS9	658	1.71e-88	Small ribosomal subunit protein uS13 OS=Danio rerio OX=7955 GN=rps18 PE=1 SV=1
Cluster-10902.26441	29	5	20	17	7	24.01	35	0	8	5	13	11	43.98	41.75	25	3.19	0.57	2.52	1.95	0.79	2.84	3.97	0	0.95	0.59	1.61	1.25	5	4.81	2.6	795	--	--	--	--	--	--	--	--	--	--	--	--	--	--	--	--	--	--
Cluster-10902.62762	4	7	1	9	1	3	2	0	1	0	5	1	0	0	0	1.53	2.77	0.45	3.47	0.39	1.27	0.77	0	0.43	0	2.22	0.38	0	0	0	427	--	--	--	--	--	OX376696.1	OX376696	43	1.88331e-10	Coelopa pilipes genome assembly, chromosome: 1	--	--	--	--	--	--	--	--
Cluster-10902.20691	4	29	17	18	10	9	10	1	2	13	4	10	4	11	19	0.31	2.37	1.53	1.48	0.81	0.76	0.81	0.1	0.17	1.1	0.35	0.82	0.32	0.9	1.44	996	--	--	--	--	--	--	--	--	--	--	--	--	--	--	--	--	--	--
Cluster-10902.20699	1136	2690	1294	1231.01	1489	987	1606	944	2445	4887	1051	3658	1539	1516.9	2156	45.42	111.82	59.18	51.89	61.45	42.14	66.77	50.17	104.59	209.35	46.88	152.9	63.33	63.27	84.3	1678	--	--	--	--	--	--	--	--	--	--	--	--	--	--	--	--	--	--
Cluster-10902.27315	3.03	1	2	5.99	6.12	6.24	4.29	11.09	10.82	2	6	2.83	4.87	0	7.74	0.94	0.32	0.72	1.88	1.94	2.12	1.34	4.63	3.72	0.67	2.14	0.88	1.58	0	2.11	463	XP_002732171.1	XP_002732171	221	3.39e-18	PREDICTED: uncharacterized protein LOC100376051 [Saccoglossus kowalevskii]	--	--	--	--	--	--	--	--	--	--	--	--	--
Cluster-10902.27310	6591	6021	12646	6198	15444	6911	11373	607	14745	2704	18525	9091	24020	15107	6300	332.6	315.79	730.31	329.17	804.13	372.82	596.03	40.74	797.36	146.27	1044.33	478.69	1248.39	795.8	309.4	1390	XP_057291343.1	XP_057291343	884	7.84e-114	zinc metalloproteinase nas-15-like [Hydractinia symbiolongicarpus]	--	--	--	--	--	--	--	--	--	P55115	418	6.25e-44	Zinc metalloproteinase nas-15 OS=Caenorhabditis elegans OX=6239 GN=nas-15 PE=2 SV=2
Cluster-10902.27312	1000	417	663	631	610	788	886	2843	530	419	718	505	723	825	579	36.75	15.93	27.86	24.46	23.14	30.92	33.87	138.86	20.83	16.5	29.42	19.41	27.34	31.62	20.84	1800	XP_012562686.2	XP_012562686	157	1.42e-07	uncharacterized protein LOC105847579 [Hydra vulgaris]	--	--	--	--	--	--	--	--	--	--	--	--	--
Cluster-20668.0	0	0	0	4	2	4	1	0	0	4	2	3	2	2	0	0	0	0	1	0.5	1.07	0.25	0	0	1.06	0.56	0.74	0.51	0.52	0	512	--	--	--	--	--	--	--	--	--	--	--	--	--	--	--	--	--	--
Cluster-10902.53120	206	57	110	75	184	254	168	0	81	52	61	49	153	141	107	8.77	2.52	5.36	3.37	8.09	11.56	7.44	0	3.69	2.37	2.9	2.18	6.71	6.27	4.45	1593	--	--	--	--	--	--	--	--	--	--	--	--	--	--	--	--	--	--
Cluster-10902.34773	30	16	35	46	57	72	46	31	40	25	105	42	45	43	34	1.27	0.7	1.69	2.05	2.49	3.26	2.02	1.74	1.81	1.13	4.96	1.86	1.96	1.9	1.41	1601	--	--	--	--	--	--	--	--	--	--	--	--	--	--	--	--	--	--
Cluster-18510.0	4	6	4	0	1	5	0	0	1	0	5	0	3	1	2	1.24	1.93	1.44	0	0.32	1.71	0	0	0.35	0	1.79	0	0.98	0.33	0.55	462	--	--	--	--	--	--	--	--	--	--	--	--	--	--	--	--	--	--
Cluster-15722.0	13	13	22	10	44	25	50	32	49.19	11	73	20	12	20	5	0.44	0.46	0.86	0.36	1.55	0.91	1.78	1.45	1.8	0.4	2.78	0.71	0.42	0.71	0.17	1915	KAG4069630.1	KAG4069630	162	1.5e-09	hypothetical protein HA402_014653 [Bradysia odoriphaga]	--	--	--	--	--	--	--	--	--	--	--	--	--
Cluster-10902.34779	2245.02	5301.53	3159.42	5265.96	2887.15	1643.71	1958.49	1919.27	2780.99	4524.29	1444.74	3402.51	1530.62	1562.69	2131.97	41.1	100.98	66.08	101.98	54.59	32.07	37.37	46.66	54.29	88.66	29.42	65.37	28.8	29.81	38.55	3320	XP_013923291.1	XP_013923291	169	3.9e-11	PREDICTED: translation machinery-associated protein 7 [Thamnophis sirtalis]	--	--	--	--	--	--	--	--	--	Q28GR1	160	2.58e-12	Translation machinery-associated protein 7 OS=Xenopus tropicalis OX=8364 GN=tma7 PE=3 SV=1
Cluster-10902.14675	2	15	8	8	4	5	1	0	0	4	0	1	1	2	0	0.16	1.27	0.75	0.68	0.34	0.44	0.08	0	0	0.35	0	0.08	0.08	0.17	0	973	--	--	--	--	--	--	--	--	--	--	--	--	--	--	--	--	--	--
Cluster-10902.14676	9	36	12	17	9	8	4	0	3	4	6	3	1	0	2	0.28	1.18	0.43	0.57	0.29	0.27	0.13	0	0.1	0.14	0.21	0.1	0.03	0	0.06	2050	--	--	--	--	--	--	--	--	--	--	--	--	--	--	--	--	--	--
Cluster-10902.11535	1	0	0	0	0	3	2	0	4	3	1	0	2	5	3	0.1	0	0	0	0	0.32	0.2	0	0.43	0.32	0.11	0	0.2	0.52	0.28	853	--	--	--	--	--	--	--	--	--	--	--	--	--	--	--	--	--	--
Cluster-10902.52652	18	9	23	12	15	29	13	0	9	2	9	3	33	27	23	0.96	0.5	1.4	0.67	0.82	1.65	0.72	0	0.51	0.11	0.53	0.17	1.81	1.5	1.19	1335	--	--	--	--	--	--	--	--	--	--	--	--	--	--	--	--	--	--
Cluster-10902.13399	52	20	29	20	36	88	60	20	27	21.96	17	15	123	64	52	1.49	0.6	0.95	0.61	1.07	2.69	1.79	0.76	0.83	0.68	0.54	0.45	3.63	1.92	1.47	2223	KAJ7376585.1	KAJ7376585	239	6.94e-20	tRNA A64-2'-O-ribosylphosphate transferase [Desmophyllum pertusum]	--	--	--	--	--	K07847	REM1	Rad and Gem related GTP binding protein 1	http://www.genome.jp/dbget-bin/www_bget?ko:K07847	Q60529	186	1.24e-15	GTPase HRas (Fragment) OS=Mesocricetus auratus OX=10036 GN=HRAS PE=3 SV=1
Cluster-6896.0	0	0	0	0	0	7	1	0	1	0	1	0	2	1	2	0	0	0	0	0	1.32	0.18	0	0.19	0	0.2	0	0.36	0.18	0.32	606	--	--	--	--	--	--	--	--	--	--	--	--	--	--	--	--	--	--
Cluster-10902.27787	151	382	212	433	243.01	135	134	172.36	217	509	76	333	103	122	204	19.37	50.82	31.26	57.76	32.1	18.66	17.71	29.51	30.19	70.26	11	43.99	13.67	16.41	24.63	722	--	--	--	--	--	--	--	--	--	--	--	--	--	--	--	--	--	--
Cluster-2431.0	0	0	0	0	0	0	0	0	0	0	0	1	0	0	0	0	0	0	0	0	0	0	0	0	0	0	0.07	0	0	0	1076	KAK2711843.1	KAK2711843	1684	1.1e-228	hypothetical protein QYM36_012840 [Artemia franciscana]	AF240815.1	AF240815	351	0	Artemia salina elongation factor-2 mRNA, partial cds	K03234	EEF2	elongation factor 2	http://www.genome.jp/dbget-bin/www_bget?ko:K03234	Q1HPK6	1499	7.62e-203	Translation elongation factor 2 OS=Bombyx mori OX=7091 GN=tef2 PE=1 SV=1
Cluster-10902.44105	20	88.9	43	83	21	19	1	0	2	1	0	3	0	0	1	1.7	7.86	4.2	7.4	1.84	1.74	0.09	0	0.18	0.09	0	0.27	0	0	0.08	942	--	--	--	--	--	--	--	--	--	--	--	--	--	--	--	--	--	--
Cluster-10902.44104	15	7	11	11	16	10	3	0	19	21	14	12	6	10	14	1.45	0.7	1.22	1.11	1.59	1.04	0.3	0	1.98	2.18	1.52	1.2	0.6	1.01	1.29	866	--	--	--	--	--	--	--	--	--	--	--	--	--	--	--	--	--	--
Cluster-10902.8035	0	1	0	1	2	1	3	0	2	0	2	1	3	4	5.04	0	0.35	0	0.34	0.7	0.37	1.03	0	0.76	0	0.79	0.34	1.07	1.45	1.49	446	--	--	--	--	--	--	--	--	--	--	--	--	--	--	--	--	--	--
Cluster-10902.8036	0	0	0	0	0	0	0	0	0	0	0	0	0	0	0	0	0	0	0	0	0	0	0	0	0	0	0	0	0	0	474	--	--	--	--	--	AY210805.1	AY210805	427	0	Artemia sp. JMM-2003 28S ribosomal RNA gene, partial sequence	--	--	--	--	--	--	--	--
Cluster-10902.26886	18.23	10.18	9.97	3.77	1.18	6.02	14.04	0	8.99	5.58	6	9.79	13.11	2	9.92	11.08	6.36	7.11	2.24	0.73	4.11	8.47	0	6.29	3.73	4.32	5.76	8.45	1.31	4.85	370	--	--	--	--	--	--	--	--	--	--	--	--	--	--	--	--	--	--
Cluster-15527.0	43	36	67	34	44	73.99	47	38	45	46	41	45.99	69.85	71	84	0.85	0.74	1.51	0.71	0.89	1.55	0.96	0.99	0.94	0.97	0.9	0.95	1.41	1.46	1.63	3108	XP_047145229.1	XP_047145229	719	4.02e-81	sialin isoform X2 [Hydra vulgaris] >XP_047145230.1 sialin isoform X2 [Hydra vulgaris]	--	--	--	--	--	K12301	SLC17A5	MFS transporter, ACS family, solute carrier family 17 (sodium-dependent inorganic phosphate cotransporter), member 5	http://www.genome.jp/dbget-bin/www_bget?ko:K12301	Q5Q0U0	579	1.24e-63	Sialin OS=Rattus norvegicus OX=10116 GN=Slc17a5 PE=1 SV=1
Cluster-10902.57146	5	1	4	4	4	6	7	0	0	0	1	2	14	6	2	0.28	0.06	0.25	0.23	0.23	0.36	0.4	0	0	0	0.06	0.12	0.8	0.35	0.11	1293	--	--	--	--	--	--	--	--	--	--	--	--	--	--	--	--	--	--
Cluster-10902.65814	0	0	4	0	1	2	2	0	0	0	0	0	4	1	2	0	0	0.94	0	0.21	0.44	0.42	0	0	0	0	0	0.85	0.22	0.37	558	--	--	--	--	--	--	--	--	--	--	--	--	--	--	--	--	--	--
Cluster-10923.1	95	27	46	40	68	92	129	46	88	67	60	96	150	154	177.01	2.72	0.81	1.51	1.21	2.01	2.81	3.85	1.75	2.69	2.06	1.92	2.88	4.42	4.6	4.99	2225	--	--	--	--	--	--	--	--	--	--	--	--	--	--	--	--	--	--
Cluster-10923.0	16	7	8	8	5	16	34	0	8	11	23	7	39	49	49	0.26	0.12	0.15	0.14	0.08	0.28	0.58	0	0.14	0.19	0.42	0.12	0.65	0.83	0.79	3694	XP_057296152.1	XP_057296152	183	4.49e-10	uncharacterized protein LOC130625092 [Hydractinia symbiolongicarpus]	--	--	--	--	--	--	--	--	--	--	--	--	--
Cluster-10902.31724	13	11	5	5	6.02	7	3	0	9	2	0	7.6	1	0	2	1.96	1.72	0.87	0.78	0.94	1.14	0.47	0	1.48	0.33	0	1.18	0.16	0	0.28	656	--	--	--	--	--	--	--	--	--	--	--	--	--	--	--	--	--	--
Cluster-10902.31723	74.85	39	60	57	116	74	38	0	78	44	28	50	83	64	165	4.02	2.18	3.69	3.22	6.43	4.25	2.12	0	4.49	2.53	1.68	2.8	4.59	3.59	8.61	1324	CAB4033237.1	CAB4033237	162	7.78e-10	Hypothetical predicted protein, partial [Paramuricea clavata]	--	--	--	--	--	--	--	--	--	--	--	--	--
Cluster-10902.31722	1	5	2	1	1.39	2	1	9	4	1.89	0	1	6	3	12.85	0.97	5	2.32	0.92	1.38	2.24	0.95	12.24	4.63	2.06	0	0.91	6.29	3.2	9.4	330	--	--	--	--	--	--	--	--	--	--	--	--	--	--	--	--	--	--
Cluster-10902.31721	89	55	79	56	147.11	124	58	39	98	61	59	63	148	107	181	2.66	1.71	2.7	1.76	4.53	3.95	1.8	1.55	3.12	1.95	1.96	1.97	4.54	3.33	5.31	2149	CAB4027143.1	CAB4027143	259	3.66e-20	Hypothetical predicted protein, partial [Paramuricea clavata]	--	--	--	--	--	--	--	--	--	--	--	--	--
Cluster-10902.35383	48825.6	33147	56117.6	31154	62691	20411	91224.7	4851	68526	17419	139905	46340	91331.9	65596.8	28459.7	843.55	595.78	1107.42	569.42	1118.47	375.71	1642.71	111.28	1262.1	322.07	2688.31	840.25	1621.66	1180.69	485.8	3501	XP_057317761.1	XP_057317761	602	6.94e-60	uncharacterized protein LOC130662836 [Hydractinia symbiolongicarpus]	--	--	--	--	--	--	--	--	--	--	--	--	--
Cluster-10902.35382	3295.18	8407.9	4121.9	6274.53	3947.97	2133.99	1341	556.96	2609.01	2990.54	800.17	2505.01	561	634.01	546	40.51	107.55	57.87	81.67	50.13	27.94	17.19	9.09	34.17	39.34	10.93	32.35	7.09	8.12	6.65	4802	XP_031555592.1	XP_031555592	1481	5.11e-183	kinesin-like protein KIF9 [Actinia tenebrosa]	--	--	--	--	--	K10397	KIF6_9	kinesin family member 6/9	http://www.genome.jp/dbget-bin/www_bget?ko:K10397	Q9WV04	1258	1.26e-152	Kinesin-like protein KIF9 OS=Mus musculus OX=10090 GN=Kif9 PE=1 SV=2
Cluster-10902.35384	9074	6003.98	7585	10610	15708	18481.3	6009.06	1915	11871	6632	2190	4246	15722.4	10650	19149	539.37	370.83	516.24	662.81	963.17	1175.43	370.59	151.44	757.22	422.75	145.6	262.94	963.08	661.19	1103.26	1224	--	--	--	--	--	--	--	--	--	--	--	--	--	--	--	--	--	--
Cluster-10902.30092	11	7	2	0	1	0	3	0	0	1	0	1	3	6	3	1.29	0.85	0.27	0	0.12	0	0.36	0	0	0.13	0	0.12	0.36	0.74	0.33	764	--	--	--	--	--	--	--	--	--	--	--	--	--	--	--	--	--	--
Cluster-12779.0	19	0	3	1	1	4	9	9	9	0	25	4	5	5	5	1.91	0	0.35	0.1	0.1	0.43	0.93	1.2	0.98	0	2.82	0.42	0.52	0.53	0.48	843	XP_057294054.1	XP_057294054	165	1.04e-10	lens fiber membrane intrinsic protein-like [Hydractinia symbiolongicarpus]	--	--	--	--	--	--	--	--	--	P56563	114	9.22e-06	Lens fiber membrane intrinsic protein OS=Mus musculus OX=10090 GN=Lim2 PE=1 SV=2
Cluster-10902.69004	0	0	1	0	0	1	0	0	0	0	0	0	6	3	3	0	0	0.38	0	0	0.36	0	0	0	0	0	0	2.05	1.04	0.86	453	--	--	--	--	--	--	--	--	--	--	--	--	--	--	--	--	--	--
Cluster-10902.43932	712	163	223	173	234	361	842	176	628.73	306	350	394	640	768	460	26.63	6.34	9.54	6.82	9.03	14.41	32.75	8.75	25.14	12.26	14.6	15.41	24.63	29.96	16.84	1774	XP_057305939.1	XP_057305939	1500	8.56e-201	sialin-like [Hydractinia symbiolongicarpus]	--	--	--	--	--	K12302	SLC17A6_7_8	MFS transporter, ACS family, solute carrier family 17 (sodium-dependent inorganic phosphate cotransporter), member 6/7/8	http://www.genome.jp/dbget-bin/www_bget?ko:K12302	Q05B21	760	6.04e-92	Vesicular glutamate transporter 1 OS=Xenopus tropicalis OX=8364 GN=slc17a7 PE=2 SV=1
Cluster-10902.43931	26	17	15	23	11	23	21	7	14	13	6	14	28	26	26	1.63	1.11	1.08	1.51	0.71	1.54	1.36	0.58	0.94	0.87	0.42	0.91	1.81	1.7	1.58	1177	--	--	--	--	--	--	--	--	--	--	--	--	--	--	--	--	--	--
Cluster-10902.43930	219	38.62	68	26	69	132	276	20	136	58	49	82	187	241	125	8.45	1.55	3	1.06	2.75	5.44	11.08	1.03	5.61	2.4	2.11	3.31	7.43	9.7	4.72	1728	XP_057305939.1	XP_057305939	1687	2.27e-229	sialin-like [Hydractinia symbiolongicarpus]	--	--	--	--	--	K12302	SLC17A6_7_8	MFS transporter, ACS family, solute carrier family 17 (sodium-dependent inorganic phosphate cotransporter), member 6/7/8	http://www.genome.jp/dbget-bin/www_bget?ko:K12302	Q05B21	833	6.23e-103	Vesicular glutamate transporter 1 OS=Xenopus tropicalis OX=8364 GN=slc17a7 PE=2 SV=1
Cluster-3777.3	312	133	205	230	225	337	292	949	163	147	208	161	286	299	229	20.6	9.12	15.5	15.94	15.32	23.82	19.99	83.39	11.56	10.41	15.37	11.06	19.47	20.63	14.61	1131	XP_057305096.1	XP_057305096	164	7.64e-10	uncharacterized protein LOC130642045 [Hydractinia symbiolongicarpus]	--	--	--	--	--	--	--	--	--	--	--	--	--
Cluster-3777.0	0	0	0	1	3	7	0	0	0	0	0	0	0	1	0	0	0	0	0.19	0.56	1.39	0	0	0	0	0	0	0	0.19	0	591	--	--	--	--	--	--	--	--	--	--	--	--	--	--	--	--	--	--
Cluster-10902.28119	30	13	13	3	8	26	22	0	12	11	6	8	25	23	25	1.48	0.67	0.74	0.16	0.41	1.37	1.13	0	0.64	0.58	0.33	0.41	1.27	1.19	1.2	1412	--	--	--	--	--	--	--	--	--	--	--	--	--	--	--	--	--	--
Cluster-10902.74823	5	3	4	0	0	0	0	0	0	3	0	0	0	3	0	1.4	0.87	1.29	0	0	0	0	0	0	0.91	0	0	0	0.89	0	483	--	--	--	--	--	--	--	--	--	--	--	--	--	--	--	--	--	--
Cluster-10902.36810	9	27	14	8	4	14	33	16	41	86	16	76	19	16	24	0.71	2.22	1.27	0.66	0.33	1.19	2.71	1.69	3.5	7.31	1.42	6.25	1.55	1.33	1.83	991	--	--	--	--	--	--	--	--	--	--	--	--	--	--	--	--	--	--
Cluster-10902.43116	102	33	51	50	55	104	76	88	56	40	59	48	162	176	112	8.94	3	5.12	4.58	4.97	9.78	6.89	10.27	5.29	3.76	5.8	4.36	14.65	16.13	9.39	924	--	--	--	--	--	--	--	--	--	--	--	--	--	--	--	--	--	--
Cluster-2120.1	0	0	0	2	4	16	4	0	0	1	0	0	13	11	21	0	0	0	0.09	0.17	0.69	0.17	0	0	0.04	0	0	0.54	0.46	0.83	1662	--	--	--	--	--	--	--	--	--	--	--	--	--	--	--	--	--	--
Cluster-10902.60295	10	3	6	5	8	3	4	0	12	2	11	3	8	3	5	0.9	0.28	0.62	0.47	0.75	0.29	0.37	0	1.17	0.19	1.12	0.28	0.75	0.28	0.43	904	--	--	--	--	--	--	--	--	--	--	--	--	--	--	--	--	--	--
Cluster-10902.60294	12	2	11	5	5	6	2	0	5	2	0	1	5	2	2	0.7	0.12	0.74	0.31	0.3	0.37	0.12	0	0.31	0.13	0	0.06	0.3	0.12	0.11	1241	--	--	--	--	--	--	--	--	--	--	--	--	--	--	--	--	--	--
Cluster-10902.60296	695.97	553	717	551	868.94	695.06	809	146	920	425.94	1177	596.27	823	767	869.59	6.98	5.78	8.22	5.86	9.01	7.43	8.47	1.94	9.83	4.57	13.12	6.29	8.48	8.02	8.65	5817	XP_057311643.1	XP_057311643	431	3.1e-41	contactin-4-like isoform X3 [Hydractinia symbiolongicarpus]	XM_004533967.1	XM_004533967	39	4.6561e-07	PREDICTED: Ceratitis capitata S-antigen protein-like (LOC101451656), mRNA	--	--	--	--	P28685	220	2.55e-16	Contactin-2 OS=Gallus gallus OX=9031 GN=CNTN2 PE=1 SV=1
Cluster-10902.160	1	0	0	1	0	2	0	0	0	1	0	0	13	12	17	0.06	0	0	0.06	0	0.13	0	0	0	0.06	0	0	0.79	0.74	0.97	1230	XP_057290244.1	XP_057290244	165	8.44e-09	uncharacterized protein LOC130612931 [Hydractinia symbiolongicarpus]	--	--	--	--	--	--	--	--	--	--	--	--	--
Cluster-16800.0	3	2	1	2	13	11	2	0	4	2	0	2	15	14	12.99	0.1	0.07	0.04	0.07	0.47	0.41	0.07	0	0.15	0.07	0	0.07	0.53	0.51	0.44	1891	--	--	--	--	--	--	--	--	--	--	--	--	--	--	--	--	--	--
Cluster-14365.1	16	1	6	1	5	5	9	0	1	1	0	1	4	3	2	1.13	0.07	0.48	0.07	0.36	0.38	0.66	0	0.08	0.08	0	0.07	0.29	0.22	0.14	1079	--	--	--	--	--	--	--	--	--	--	--	--	--	--	--	--	--	--
Cluster-10902.39502	480.09	318.54	370.95	461.72	552.01	1727.69	912.26	659.64	630.33	514	497.94	385	2773.55	1925.85	2497.93	9.96	6.88	8.79	10.13	11.83	38.2	19.72	18.17	13.95	11.41	11.5	8.38	59.15	41.64	51.12	2964	XP_057301609.1	XP_057301609	695	3.42e-75	serine/threonine-protein kinase SIK2-like isoform X2 [Hydractinia symbiolongicarpus]	--	--	--	--	--	K16311	SIK2	serine/threonine-protein kinase SIK2	http://www.genome.jp/dbget-bin/www_bget?ko:K16311	--	--	--	--
Cluster-10902.39509	8.28	16	14.5	14.93	15.85	6.52	4.63	3.85	5.72	2.88	4.01	1.26	8.06	7.05	6	5.52	10.95	11.38	9.68	10.76	4.9	3.05	3.53	4.42	2.12	3.19	0.81	5.72	5.08	3.17	361	--	--	--	--	--	--	--	--	--	--	--	--	--	--	--	--	--	--
Cluster-10902.17351	15.13	8	8	0	5.02	13.34	6.92	0	3	2	1	3	3.16	5	0	5.18	2.83	3.19	0	1.76	5.03	2.4	0	1.15	0.75	0.4	1.03	1.13	1.82	0	445	KAK0059919.1	KAK0059919	335	6.64e-36	adenylate kinase 9-like protein [Biomphalaria pfeifferi]	OX457046.1	OX457046	50	2.5304e-14	Lumbricus terrestris genome assembly, chromosome: 11	--	--	--	--	--	--	--	--
Cluster-10902.38459	65.14	93.08	64.69	107.56	54.55	65.03	38.94	0	25.31	27.1	25.54	40.66	42.98	41.97	35.15	6.75	10	7.69	11.63	5.82	7.24	4.16	0	2.83	3.02	2.98	4.35	4.6	4.55	3.46	826	GFN80419.1	GFN80419	656	4.27e-81	reverse transcriptase [Plakobranchus ocellatus]	--	--	--	--	--	--	--	--	--	Q03278	154	3.35e-10	Retrovirus-related Pol polyprotein from type-1 retrotransposable element R2 (Fragment) OS=Nasonia vitripennis OX=7425 PE=4 SV=2
Cluster-10902.72403	33	12	13	14	17	28	29	0	28	12	11	18	33	40	22	2.49	0.94	1.12	1.11	1.32	2.26	2.27	0	2.27	0.97	0.93	1.41	2.57	3.16	1.6	1026	--	--	--	--	--	--	--	--	--	--	--	--	--	--	--	--	--	--
Cluster-10902.72402	762	885.25	644	1187	734	794	382	889	271	243	267	261	348	407	308	15.73	19.01	15.19	25.91	15.65	17.47	8.22	24.38	5.97	5.37	6.13	5.65	7.39	8.76	6.27	2977	XP_013379837.1	XP_013379837	675	2.4e-76	glucoside xylosyltransferase 1 [Lingula anatina]	--	--	--	--	--	K13676	GXYLT	UDP-D-xylose:beta-D-glucoside alpha-1,3-D-xylosyltransferase	http://www.genome.jp/dbget-bin/www_bget?ko:K13676	Q6DE37	584	3e-65	Glucoside xylosyltransferase 2 OS=Xenopus laevis OX=8355 GN=gxylt2 PE=2 SV=1
Cluster-10902.72400	4	29	10	4	14.96	5	0	0	3	2	2	0	3	1	0	0.39	2.96	1.13	0.41	1.52	0.53	0	0	0.32	0.21	0.22	0	0.31	0.1	0	854	--	--	--	--	--	--	--	--	--	--	--	--	--	--	--	--	--	--
Cluster-10902.25223	3	1	6	0	43	5	1	0	1	1	6	0	4	3	3	0.09	0.03	0.21	0	1.34	0.16	0.03	0	0.03	0.03	0.2	0	0.12	0.09	0.09	2126	--	--	--	--	--	--	--	--	--	--	--	--	--	--	--	--	--	--
Cluster-10902.25220	39.09	113.46	63.02	139.39	38.68	40.41	21.49	10.76	27.94	26.76	6.66	24.01	0	0.96	2	4.24	12.76	7.84	15.76	4.32	4.71	2.4	1.56	3.27	3.12	0.81	2.69	0	0.11	0.21	802	KAF0314655.1	KAF0314655	255	2.82e-21	putative RNA-directed DNA polymerase from transposon BS [Amphibalanus amphitrite]	--	--	--	--	--	--	--	--	--	Q95SX7	142	1e-08	Probable RNA-directed DNA polymerase from transposon BS OS=Drosophila melanogaster OX=7227 GN=RTase PE=2 SV=1
Cluster-19624.0	0	0	1	3	0	0	2	15	3	2	3	2	1	2	0	0	0	0.21	0.56	0	0	0.37	3.61	0.59	0.39	0.61	0.37	0.19	0.38	0	596	--	--	--	--	--	--	--	--	--	--	--	--	--	--	--	--	--	--
Cluster-10902.23684	2292	3138	1867	2038	1871	1539	1985.05	1544	2136	2766.99	1207	2527	1266	1350	1264	54.6	77.76	50.82	51.31	46.02	39.09	49.25	48.85	54.3	70.57	32.01	63.11	31.01	33.52	29.66	2619	XP_057317440.1	XP_057317440	1523	9.87e-203	medium-chain specific acyl-CoA dehydrogenase, mitochondrial-like [Hydractinia symbiolongicarpus]	XM_002007643.4	XM_002007643	92	7.17009e-37	PREDICTED: Drosophila mojavensis probable medium-chain specific acyl-CoA dehydrogenase, mitochondrial (LOC6581966), mRNA	K00249	ACADM, acd	acyl-CoA dehydrogenase	http://www.genome.jp/dbget-bin/www_bget?ko:K00249	Q9VSA3	1422	1.63e-189	Medium-chain specific acyl-CoA dehydrogenase, mitochondrial OS=Drosophila melanogaster OX=7227 GN=Mcad PE=1 SV=1
Cluster-10902.4740	3	7	2	1	6	4	0	0	0	2	1	0	6	1	0	1.05	2.53	0.82	0.35	2.16	1.54	0	0	0	0.76	0.41	0	2.21	0.37	0	441	--	--	--	--	--	--	--	--	--	--	--	--	--	--	--	--	--	--
Cluster-10902.34821	2108.88	5424.99	2990	3707	2965	1718	1940	643	3493.95	5405.98	1464	4154	2018	1763	2242	59.7	159.72	96.75	110.83	86.65	51.88	57.17	24.18	105.63	163.87	46.16	123.18	58.75	52.03	62.39	2250	XP_057293994.1	XP_057293994	862	3.13e-108	calaxin-like isoform X2 [Hydractinia symbiolongicarpus]	--	--	--	--	--	K27179	ODAD5, CLXN, EFCAB1	outer dynein arm-docking complex subunit 5	http://www.genome.jp/dbget-bin/www_bget?ko:K27179	Q3KQ77	629	7.18e-76	Calaxin OS=Xenopus laevis OX=8355 GN=clxn PE=2 SV=1
Cluster-10902.34828	51624.9	19611.7	20074.8	24672.9	15854.7	8543.42	54765.9	351455	23266	24986.8	95207.4	24713.7	30691	39057.3	40752.4	1571.38	620.79	698.48	792.87	498.18	277.43	1734.98	14212.8	756.51	814.47	3228.76	787.67	960.9	1239.52	1218.22	2113	--	--	--	--	--	--	--	--	--	--	--	--	--	--	--	--	--	--
Cluster-10902.21685	19	12	12	5	6	5	15	5	4	2	7	7	7	14	14	0.84	0.55	0.61	0.23	0.27	0.24	0.69	0.29	0.19	0.09	0.35	0.32	0.32	0.65	0.61	1543	--	--	--	--	--	--	--	--	--	--	--	--	--	--	--	--	--	--
Cluster-10902.22798	3.87	31.14	8.08	42.72	16.43	15.8	1	0	2	0	0	4.01	0	0	0	5.2	43.1	13.02	53.41	22.45	24.83	1.31	0	3.27	0	0	4.95	0	0	0	309	--	--	--	--	--	--	--	--	--	--	--	--	--	--	--	--	--	--
Cluster-10902.22795	257	184	207	125	191	227	208	138	267	151	89	174	257	332	412	2.89	2.16	2.66	1.49	2.22	2.72	2.44	2.06	3.2	1.82	1.11	2.06	2.97	3.89	4.6	5216	XP_057292051.1	XP_057292051	1250	1.62e-141	uncharacterized protein LOC130614634 [Hydractinia symbiolongicarpus]	--	--	--	--	--	--	--	--	--	E1BD59	289	9.57e-25	E3 ubiquitin-protein ligase TRIM56 OS=Bos taurus OX=9913 GN=TRIM56 PE=2 SV=1
Cluster-10902.17623	22	48	32	38	38	33	55	48	53	54	26	65	109	108.06	214	1.83	4.15	3.06	3.31	3.26	2.95	4.74	5.32	4.75	4.83	2.43	5.62	9.37	9.41	17.09	957	--	--	--	--	--	--	--	--	--	--	--	--	--	--	--	--	--	--
Cluster-10902.2740	0	0	0	0	2	1	0	0	4	3	1	4	1	2	3	0	0	0	0	0.17	0.09	0	0	0.35	0.26	0.09	0.34	0.08	0.17	0.24	967	--	--	--	--	--	--	--	--	--	--	--	--	--	--	--	--	--	--
Cluster-10902.2742	2	3	6	1	5	8	3	6	2	0	0	1	0	0	0	0.2	0.31	0.7	0.11	0.52	0.87	0.31	0.81	0.22	0	0	0.1	0	0	0	839	--	--	--	--	--	--	--	--	--	--	--	--	--	--	--	--	--	--
Cluster-10902.56565	58	97	80	98	78	65	75	43	81	103	53	125	62	80	52	1.81	3.15	2.86	3.23	2.52	2.17	2.44	1.79	2.71	3.45	1.85	4.09	1.99	2.61	1.6	2065	XP_002167315.2	XP_002167315	706	6.33e-84	lysophosphatidylserine lipase ABHD12 isoform X1 [Hydra vulgaris]	--	--	--	--	--	K13704	ABHD12	abhydrolase domain-containing protein 12	http://www.genome.jp/dbget-bin/www_bget?ko:K13704	Q08C93	425	6.65e-45	Lysophosphatidylserine lipase ABHD12 OS=Danio rerio OX=7955 GN=abhd12 PE=2 SV=1
Cluster-10902.34785	56.15	41.92	49.96	28.02	47.03	51.26	33.42	6.89	21.23	23.63	36.28	33.38	64.79	43.31	58.81	30.45	23.38	31.75	14.98	26.02	31.06	18.06	5.11	13.18	14.08	23.19	17.65	37.18	25.2	26.12	382	--	--	--	--	--	--	--	--	--	--	--	--	--	--	--	--	--	--
Cluster-18075.0	0	0	0	5	3	4	0	0	0	0	0	0	0	0	0	0	0	0	1.64	0.99	1.42	0	0	0	0	0	0	0	0	0	455	--	--	--	--	--	--	--	--	--	--	--	--	--	--	--	--	--	--
Cluster-10902.8627	1	1	0	0	0	1	0	0	2	3	3	1	31	28	30	0.05	0.05	0	0	0	0.05	0	0	0.11	0.16	0.17	0.05	1.6	1.46	1.46	1400	--	--	--	--	--	--	--	--	--	--	--	--	--	--	--	--	--	--
Cluster-11908.0	127	81	104	74	110	108	172	45	99	36	306	117	118	159	78	8.07	5.35	7.57	4.94	7.21	7.34	11.33	3.8	6.75	2.45	21.75	7.74	7.73	10.55	4.79	1164	XP_057313438.1	XP_057313438	129	9.65e-06	uncharacterized protein LOC130654817 [Hydractinia symbiolongicarpus]	--	--	--	--	--	--	--	--	--	--	--	--	--
Cluster-10902.55037	11	5	10	7	3	14	8	0	2	6	8	4	22	13	10	0.61	0.29	0.64	0.41	0.17	0.83	0.46	0	0.12	0.36	0.5	0.23	1.26	0.76	0.54	1287	--	--	--	--	--	--	--	--	--	--	--	--	--	--	--	--	--	--
Cluster-17729.0	7	7	2	8	0	4	11	0	2	6	4	6	4	3	0	0.17	0.17	0.05	0.2	0	0.1	0.27	0	0.05	0.15	0.11	0.15	0.1	0.07	0	2618	--	--	--	--	--	--	--	--	--	--	--	--	--	--	--	--	--	--
Cluster-10902.9657	4	1	8	0	5	5	2	5	4	4	4	2	20	16	7	0.43	0.11	0.99	0	0.55	0.58	0.22	0.72	0.46	0.46	0.48	0.22	2.22	1.8	0.71	807	--	--	--	--	--	--	--	--	--	--	--	--	--	--	--	--	--	--
Cluster-10902.9654	63	105	66	109	60	66	89	126	93	261	70	186	98	90	207	7.34	12.69	8.84	13.23	7.2	8.28	10.7	19.59	11.73	32.71	9.19	22.37	11.81	10.99	22.81	766	--	--	--	--	--	--	--	--	--	--	--	--	--	--	--	--	--	--
Cluster-10902.9658	31	39	33	51	38	22	45	20	59	118	39	79	42.01	47	63	6.62	8.62	8.14	11.19	8.34	5.1	9.82	5.73	13.83	27.25	9.49	17.16	9.33	10.58	12.26	546	--	--	--	--	--	--	--	--	--	--	--	--	--	--	--	--	--	--
Cluster-10902.3031	152	56	103	65	67	115	139	62	67	53	52	55	140	144	132	3.88	1.49	3	1.75	1.76	3.13	3.69	2.1	1.82	1.45	1.48	1.47	3.67	3.83	3.31	2465	XP_057313442.1	XP_057313442	1324	3.39e-173	galactosylceramide sulfotransferase-like [Hydractinia symbiolongicarpus]	--	--	--	--	--	K01019	GAL3ST1	galactosylceramide sulfotransferase	http://www.genome.jp/dbget-bin/www_bget?ko:K01019	Q99999	504	7.68e-55	Galactosylceramide sulfotransferase OS=Homo sapiens OX=9606 GN=GAL3ST1 PE=1 SV=1
Cluster-10902.51644	0	1	1	0	2	1	4	10	3	7	0	3	3	1	1	0	0.07	0.08	0	0.14	0.07	0.28	0.89	0.22	0.5	0	0.21	0.21	0.07	0.06	1118	--	--	--	--	--	--	--	--	--	--	--	--	--	--	--	--	--	--
Cluster-10902.51645	0	0	1	3	2	3	2	0	3	1	3	1	5	1	1	0	0	0.1	0.28	0.18	0.29	0.18	0	0.29	0.1	0.3	0.09	0.46	0.09	0.08	916	--	--	--	--	--	--	--	--	--	--	--	--	--	--	--	--	--	--
Cluster-10902.51641	19	8	7	2	10	16	8	0	9	4	3	1	17	0	7	0.77	0.34	0.33	0.09	0.42	0.69	0.34	0	0.39	0.17	0.14	0.04	0.71	0	0.28	1657	--	--	--	--	--	--	--	--	--	--	--	--	--	--	--	--	--	--
Cluster-11113.0	9	5	5	0	1	3	0	0	0	0	0	0	4	1	2	1.16	0.67	0.74	0	0.13	0.42	0	0	0	0	0	0	0.53	0.14	0.24	720	--	--	--	--	--	--	--	--	--	--	--	--	--	--	--	--	--	--
Cluster-10902.8622	2	10	7	7	9	3	0	0	1	2	2	0	0	1	0	0.11	0.56	0.43	0.39	0.5	0.17	0	0	0.06	0.11	0.12	0	0	0.06	0	1326	--	--	--	--	--	--	--	--	--	--	--	--	--	--	--	--	--	--
Cluster-10902.7626	13	19	13	12	6	16	17	0	7	1	2	7	8	7	8	0.25	0.37	0.28	0.24	0.12	0.32	0.34	0	0.14	0.02	0.04	0.14	0.16	0.14	0.15	3222	XP_057294137.1	XP_057294137	201	2.63e-13	muscarinic acetylcholine receptor gar-3-like [Hydractinia symbiolongicarpus]	--	--	--	--	--	--	--	--	--	--	--	--	--
Cluster-10902.53860	951	304	374	178	286	662	1169	593	531	200	252	199	565	471	417	20.58	6.84	9.25	4.07	6.39	15.27	26.35	17.04	12.26	4.63	6.07	4.52	12.57	10.62	8.9	2854	XP_057290735.1	XP_057290735	2141	1.44e-287	ABC-type oligopeptide transporter ABCB9-like [Hydractinia symbiolongicarpus]	LM523159.1	LM523159	44	3.7707e-10	Parastrongyloides trichosuri genome assembly P_trichosuri_KNP ,scaffold PTRK_scaffold0000002	K05656	ABCB9, TAPL	ATP-binding cassette, subfamily B (MDR/TAP), member 9	http://www.genome.jp/dbget-bin/www_bget?ko:K05656	Q9QYJ4	1545	7.27e-202	ABC-type oligopeptide transporter ABCB9 OS=Rattus norvegicus OX=10116 GN=Abcb9 PE=1 SV=1
Cluster-10902.53861	10	0	1	3	6	8	4	0	3	0	1	1	4	8	6.97	0.57	0	0.07	0.18	0.35	0.49	0.24	0	0.18	0	0.06	0.06	0.24	0.48	0.39	1262	--	--	--	--	--	--	--	--	--	--	--	--	--	--	--	--	--	--
Cluster-10902.76779	0	0	0	0	1	3	3	5	0	0	1	3	0	1	0	0	0	0	0	0.17	0.53	0.5	1.09	0	0	0.18	0.5	0	0.17	0	628	--	--	--	--	--	--	--	--	--	--	--	--	--	--	--	--	--	--
Cluster-10902.12972	6	0	5	6	7	18.96	8	0	4	1	3	1	13	14	10	0.2	0	0.19	0.21	0.24	0.66	0.27	0	0.14	0.03	0.11	0.03	0.44	0.48	0.32	1993	--	--	--	--	--	--	--	--	--	--	--	--	--	--	--	--	--	--
Cluster-18140.0	4	6	6	9	6	4	5	0	5	13	4	8	1	2	0	1.14	1.77	1.98	2.61	1.75	1.25	1.45	0	1.58	4.02	1.31	2.3	0.3	0.6	0	479	--	--	--	--	--	--	--	--	--	--	--	--	--	--	--	--	--	--
Cluster-10902.32757	5	0	0	2	0	6	0	7	1	11	156.1	1.01	1	5	1	3.95	0	0	1.52	0	5.39	0	7.66	0.93	9.66	148.72	0.76	0.85	4.29	0.61	346	--	--	--	--	--	OC914826.1	OC914826	212	1.69415e-104	Oppiella nova	--	--	--	--	--	--	--	--
Cluster-10902.63459	441.2	362	321.14	506.08	752.54	1904.64	553.97	533.97	628.02	520.99	589.19	436	577.89	425.14	494.01	8.87	7.57	7.38	10.77	15.63	40.83	11.61	14.26	13.47	11.22	13.19	9.2	11.95	8.91	9.81	3048	XP_057295638.1	XP_057295638	479	1.22e-51	uncharacterized protein LOC130624088 [Hydractinia symbiolongicarpus]	--	--	--	--	--	--	--	--	--	--	--	--	--
Cluster-10902.58437	3434	844	1403	1852.78	2383.97	7238	2573.99	916	2144	1092	2345	1052	6670.65	4101.83	5943.49	80.02	20.46	37.36	45.63	57.36	179.81	62.47	28.35	53.31	27.24	60.82	25.7	159.81	99.61	136.46	2671	XP_057307065.1	XP_057307065	852	1.33e-101	chymotrypsin-C-like [Hydractinia symbiolongicarpus]	--	--	--	--	--	K01346	CELA2	pancreatic elastase II	http://www.genome.jp/dbget-bin/www_bget?ko:K01346	P08419	446	1.95e-48	Chymotrypsin-like elastase family member 2A OS=Sus scrofa OX=9823 GN=CELA2A PE=1 SV=1
Cluster-10902.55859	6	3	4	5	1	6	7	0	0	2	2	2	12	10	9	0.33	0.17	0.25	0.29	0.06	0.35	0.39	0	0	0.12	0.12	0.11	0.67	0.57	0.47	1314	--	--	--	--	--	--	--	--	--	--	--	--	--	--	--	--	--	--
Cluster-10902.55852	13.66	16	14.43	13	21	18.59	20	0	21.57	22.37	10.68	27	19	17.31	29	0.56	0.68	0.68	0.56	0.89	0.81	0.85	0	0.95	0.98	0.49	1.16	0.8	0.74	1.16	1645	KXJ04759.1	KXJ04759	173	8.93e-10	hypothetical protein AC249_AIPGENE8583, partial [Exaiptasia diaphana]	--	--	--	--	--	--	--	--	--	--	--	--	--
Cluster-10902.55851	121	60	129.29	109	100.16	344.58	140	113	113	46.99	104	106.02	265.41	243.29	237.88	2.58	1.33	3.14	2.45	2.2	7.82	3.11	3.19	2.57	1.07	2.46	2.37	5.81	5.4	4.99	2896	XP_057300775.1	XP_057300775	223	4.52e-17	Golgi-associated plant pathogenesis-related protein 1-like [Hydractinia symbiolongicarpus]	--	--	--	--	--	--	--	--	--	Q9DAG6	132	4.94e-07	GLIPR1-like protein 1 OS=Mus musculus OX=10090 GN=Glipr1l1 PE=1 SV=1
Cluster-9975.0	3	6	6	3	5	11	4	7	3	0	4	4	2	0	0	0.11	0.24	0.26	0.12	0.19	0.44	0.16	0.35	0.12	0	0.17	0.16	0.08	0	0	1762	--	--	--	--	--	--	--	--	--	--	--	--	--	--	--	--	--	--
Cluster-10902.36725	3298.35	960.09	1346.07	954.72	1417.01	2295.25	4528.77	761.32	3252.74	1881.28	1597.02	2752.63	3743.82	4017.55	3380.05	49.27	14.92	22.96	15.09	21.86	36.52	70.52	15.1	51.77	30.07	26.52	43.17	57.46	62.51	49.93	4004	XP_057289999.1	XP_057289999	171	6.82e-09	basic proline-rich protein-like isoform X1 [Hydractinia symbiolongicarpus]	OX336882.1	OX336882	37	4.13448e-06	Argyrosomus regius genome assembly, chromosome: 1	--	--	--	--	--	--	--	--
Cluster-10902.63864	4	6	8	5	9	9	5	0	2	4	9	8	39	22	37	0.37	0.57	0.85	0.48	0.85	0.89	0.48	0	0.2	0.4	0.93	0.76	3.71	2.12	3.26	893	--	--	--	--	--	--	--	--	--	--	--	--	--	--	--	--	--	--
Cluster-13255.0	10	8	7	1	4	13	4	0	1	1	0	1	7	6	0	0.41	0.34	0.33	0.04	0.17	0.57	0.17	0	0.04	0.04	0	0.04	0.3	0.26	0	1636	--	--	--	--	--	--	--	--	--	--	--	--	--	--	--	--	--	--
Cluster-10902.35601	9542.02	19474.5	11169.6	14989.2	11946	6386.94	7363.03	3337	9901.96	13191	4807	12680	5570.17	6051.63	7263.75	175.69	373.03	234.93	291.92	227.13	125.31	141.29	81.58	194.4	259.94	98.45	244.98	105.41	116.09	132.07	3303	XP_027057661.1	XP_027057661	768	1.47e-87	radial spoke head protein 4 homolog A-like [Pocillopora damicornis]	--	--	--	--	--	K19756	RSPH4_6	radial spoke head protein 4/6	http://www.genome.jp/dbget-bin/www_bget?ko:K19756	Q8CDR2	692	9.02e-77	Radial spoke head protein 6 homolog A OS=Mus musculus OX=10090 GN=Rsph6a PE=1 SV=1
Cluster-10902.27164	12	9	10	23	14	26.97	17	5	21	5	27	16	19	23.99	22	0.82	0.64	0.78	1.65	0.98	1.97	1.2	0.45	1.54	0.37	2.06	1.14	1.34	1.71	1.45	1104	--	--	--	--	--	--	--	--	--	--	--	--	--	--	--	--	--	--
Cluster-3121.0	6	1	3	0	0	0	3	0	0	0	0	0	0	0	3	1.29	0.22	0.75	0	0	0	0.66	0	0	0	0	0	0	0	0.59	544	CAH3016903.1	CAH3016903	204	1.87e-17	unnamed protein product, partial [Porites evermanni] >CAH3156339.1 unnamed protein product, partial [Porites evermanni]	--	--	--	--	--	--	--	--	--	--	--	--	--
Cluster-20254.0	17	10	15	12	14	10	20	0	11	6	7	6	23	20	15	0.4	0.24	0.4	0.3	0.34	0.25	0.49	0	0.27	0.15	0.18	0.15	0.55	0.49	0.35	2660	XP_057305179.1	XP_057305179	989	5.8e-116	extracellular calcium-sensing receptor-like [Hydractinia symbiolongicarpus]	--	--	--	--	--	K04606	GRM3	metabotropic glutamate receptor 3	http://www.genome.jp/dbget-bin/www_bget?ko:K04606	Q13255	626	1.59e-66	Metabotropic glutamate receptor 1 OS=Homo sapiens OX=9606 GN=GRM1 PE=1 SV=3
Cluster-10902.14028	6	16.98	4	2	1	2	6	0	1	7	3	6	1	2	5	0.57	1.69	0.44	0.2	0.1	0.21	0.59	0	0.1	0.72	0.32	0.59	0.1	0.2	0.46	870	--	--	--	--	--	--	--	--	--	--	--	--	--	--	--	--	--	--
Cluster-10902.44949	1073	1764	1023.8	2896	1358	1434	450.95	285	473	301	317	291	790	819.16	685.95	11.32	19.36	12.33	32.36	14.8	16.11	4.96	3.99	5.31	3.4	3.72	3.23	8.56	9	7.17	5548	XP_057293594.1	XP_057293594	584	1.02e-61	uncharacterized protein LOC130622179 [Hydractinia symbiolongicarpus]	--	--	--	--	--	--	--	--	--	Q9UKA2	135	1.94e-06	F-box/LRR-repeat protein 4 OS=Homo sapiens OX=9606 GN=FBXL4 PE=1 SV=2
Cluster-10902.44942	64	108	51	22	23	34	45	45	78	42	18	53	35	48.95	46	3.87	6.79	3.53	1.4	1.43	2.2	2.82	3.62	5.06	2.72	1.22	3.34	2.18	3.09	2.7	1208	--	--	--	--	--	--	--	--	--	--	--	--	--	--	--	--	--	--
Cluster-16122.0	5	3	0	4	2	8.73	7	0	6.02	4	4.01	8.01	16	22.41	8	0.56	0.35	0	0.47	0.23	1.05	0.81	0	0.73	0.48	0.51	0.93	1.85	2.63	0.85	785	--	--	--	--	--	--	--	--	--	--	--	--	--	--	--	--	--	--
Cluster-10902.64226	27	18	19	25	18	18	20	3	17	26	18	15	7	10	4	1.91	1.32	1.54	1.86	1.31	1.36	1.47	0.28	1.29	1.97	1.43	1.1	0.51	0.74	0.27	1075	--	--	--	--	--	--	--	--	--	--	--	--	--	--	--	--	--	--
Cluster-10073.0	0	0	0	0	4	0	3	0	0	0	3	0	5	4	6	0	0	0	0	0.33	0	0.25	0	0	0	0.27	0	0.41	0.33	0.46	989	XP_014773787.1	XP_014773787	133	4.64e-06	uncharacterized protein LOC106871694 [Octopus bimaculoides]	--	--	--	--	--	--	--	--	--	--	--	--	--
Cluster-10902.13559	33.73	28.58	10.65	35.29	39.19	43.88	26.94	17.64	29.65	47.85	54.63	32.52	53.94	36.46	51.87	2.81	2.47	1.02	3.08	3.36	3.92	2.32	1.96	2.66	4.28	5.1	2.81	4.64	3.18	4.14	957	--	--	--	--	--	--	--	--	--	--	--	--	--	--	--	--	--	--
Cluster-10902.13556	2	1	2	3	2	9	4	7	3	4	0	1	3	6	3.99	0.36	0.18	0.41	0.55	0.37	1.73	0.73	1.66	0.58	0.77	0	0.18	0.55	1.12	0.65	600	--	--	--	--	--	--	--	--	--	--	--	--	--	--	--	--	--	--
Cluster-10902.13557	1133.91	585	695	825.75	801.88	925	1001.95	3174	723	606.93	835	645.88	942.59	1073	846.88	41.1	22.05	28.81	31.57	30	35.79	37.78	152.9	28.02	23.57	33.75	24.49	35.16	40.57	30.07	1821	XP_003388588.1	XP_003388588	1351	1.6e-180	PREDICTED: glycine amidinotransferase, mitochondrial-like [Amphimedon queenslandica]	XM_060878467.1	XM_060878467	83	4.98839e-32	PREDICTED: Tachysurus vachellii glycine amidinotransferase (L-arginine:glycine amidinotransferase) (gatm), mRNA	K00613	GATM	glycine amidinotransferase	http://www.genome.jp/dbget-bin/www_bget?ko:K00613	Q6PH19	1332	1.21e-179	Glycine amidinotransferase, mitochondrial OS=Danio rerio OX=7955 GN=gatm PE=2 SV=1
Cluster-10902.6409	57	25	15	18	18	25	65	39	32	17	30	24	41	29	23	1.27	0.58	0.38	0.43	0.42	0.6	1.51	1.16	0.76	0.41	0.75	0.56	0.94	0.68	0.51	2772	ARJ54253.1	ARJ54253	393	7.18e-38	Jun2 [Aurelia aurita]	--	--	--	--	--	K04448	JUN	transcription factor AP-1	http://www.genome.jp/dbget-bin/www_bget?ko:K04448	P12981	204	6.92e-16	Transcription factor Jun OS=Coturnix japonica OX=93934 GN=JUN PE=2 SV=1
Cluster-21907.0	2	2	0	3	5	8	1	0	7	0	4	4	8	4	14	0.32	0.33	0	0.49	0.81	1.36	0.16	0	1.2	0	0.71	0.65	1.31	0.66	2.05	640	KAK2701250.1	KAK2701250	168	1.92e-10	hypothetical protein QYM36_020084 [Artemia franciscana]	--	--	--	--	--	--	--	--	--	--	--	--	--
Cluster-12199.0	6	25	6	17	24	5	0	0	3	2	7	2	4	0	0	0.53	2.31	0.61	1.58	2.2	0.48	0	0	0.29	0.19	0.7	0.18	0.37	0	0	914	--	--	--	--	--	--	--	--	--	--	--	--	--	--	--	--	--	--
Cluster-10902.27986	12	0	9	6	9	6	18	0	5	0	5	3	18	12	11	1.05	0	0.9	0.55	0.81	0.56	1.62	0	0.47	0	0.49	0.27	1.62	1.09	0.92	927	--	--	--	--	--	--	--	--	--	--	--	--	--	--	--	--	--	--
Cluster-10902.27987	1643	3285.99	1762.01	2453.14	1726	1043.82	1308	472	1781	2307	849.2	1903	857	916	905.77	19.47	40.52	23.84	30.78	21.12	13.17	16.16	7.42	22.48	29.25	11.18	23.69	10.43	11.3	10.63	4971	EDO47738.1	EDO47738	477	5.89e-49	predicted protein, partial [Nematostella vectensis]	--	--	--	--	--	K17675	SUPV3L1, SUV3	ATP-dependent RNA helicase SUPV3L1/SUV3	http://www.genome.jp/dbget-bin/www_bget?ko:K17675	Q5ZJT0	418	2.5e-40	ATP-dependent RNA helicase SUPV3L1, mitochondrial OS=Gallus gallus OX=9031 GN=SUPV3L1 PE=2 SV=1
Cluster-10902.47632	2	1	0	0	0	2	0	0	0	0	0	0	4	3	3	0.34	0.18	0	0	0	0.37	0	0	0	0	0	0	0.71	0.54	0.48	611	--	--	--	--	--	--	--	--	--	--	--	--	--	--	--	--	--	--
Cluster-10902.39204	21	22	10	8	11	14	5	9	11	4.5	12	14	11	8	11	24.05	25.87	13.66	8.6	12.79	18.56	5.59	14.48	15.14	5.8	17.01	14.89	13.64	10.1	9.26	319	--	--	--	--	--	--	--	--	--	--	--	--	--	--	--	--	--	--
Cluster-10902.39207	11	18	6	9	5	3	13	0	12	30.42	6	20	11	9	3.98	6.43	10.81	4.11	5.16	2.98	1.97	7.55	0	8.06	19.56	4.15	11.34	6.81	5.65	1.88	374	--	--	--	--	--	--	--	--	--	--	--	--	--	--	--	--	--	--
Cluster-10902.39202	27	13	36	9	16	28	26	0	8	6	15	11	56	21	18	1.12	0.56	1.71	0.39	0.69	1.24	1.12	0	0.36	0.27	0.69	0.48	2.39	0.91	0.73	1627	--	--	--	--	--	--	--	--	--	--	--	--	--	--	--	--	--	--
Cluster-10902.39203	21	13	16	4	9	23	12	2	4	4	4.56	5	20	5	10	0.92	0.59	0.8	0.18	0.41	1.08	0.55	0.12	0.19	0.19	0.22	0.23	0.9	0.23	0.43	1557	--	--	--	--	--	--	--	--	--	--	--	--	--	--	--	--	--	--
Cluster-10902.70305	4	0	0	3	2	5	11	7	2	5	4	16	4	5	11	0.61	0	0	0.48	0.31	0.83	1.73	1.43	0.33	0.82	0.69	2.51	0.63	0.8	1.57	651	--	--	--	--	--	--	--	--	--	--	--	--	--	--	--	--	--	--
Cluster-10902.61288	9	2	8	8	7	5	15	11	10	7	9	3	8	9	10	0.58	0.13	0.59	0.54	0.46	0.34	1	0.94	0.69	0.48	0.65	0.2	0.53	0.6	0.62	1155	--	--	--	--	--	--	--	--	--	--	--	--	--	--	--	--	--	--
Cluster-10902.61286	3	4.18	8.53	2	4	1.18	2	0	1.23	3.86	3	2.97	4	2.96	4.85	0.66	0.95	2.15	0.45	0.9	0.28	0.45	0	0.3	0.91	0.75	0.66	0.91	0.68	0.96	540	XP_002735894.1	XP_002735894	188	1.99e-13	PREDICTED: uncharacterized protein LOC100369374 [Saccoglossus kowalevskii]	--	--	--	--	--	--	--	--	--	--	--	--	--
Cluster-10902.38557	22.3	103.25	47.2	210.77	48.78	57.48	8.85	0	6.75	5.55	5.46	3.85	0	2.13	3.61	8.97	42.79	22.1	84.88	20.06	25.53	3.58	0	3.06	2.43	2.55	1.54	0	0.91	1.24	420	--	--	--	--	--	--	--	--	--	--	--	--	--	--	--	--	--	--
Cluster-10902.38555	3	0	0	2	2	1	1	0	1	0	0	0	2	5	4	1.61	0	0	1.06	1.1	0.6	0.54	0	0.61	0	0	0	1.14	2.88	1.76	383	--	--	--	--	--	--	--	--	--	--	--	--	--	--	--	--	--	--
Cluster-10902.38559	437.97	1742.86	725.46	3407.72	855.09	877.06	40.15	11	134.25	166.41	56.58	66.19	56	43.86	47.41	18.39	76.07	34.84	150.77	37.05	39.33	1.75	0.61	6.03	7.49	2.65	2.9	2.42	1.92	1.94	1612	--	--	--	--	--	--	--	--	--	--	--	--	--	--	--	--	--	--
Cluster-10902.38558	42.92	150.56	84.69	323.42	90.65	78.03	4	0	11	6.09	3	4	2	3	3.02	16.46	59.53	37.79	124.52	35.57	33.01	1.55	0	4.74	2.55	1.33	1.52	0.81	1.22	1	427	--	--	--	--	--	--	--	--	--	--	--	--	--	--	--	--	--	--
Cluster-10902.23182	38	18	8	6	8	11	10	0	2	15	9	9	9	8	8	2.96	1.46	0.71	0.49	0.64	0.92	0.81	0	0.17	1.25	0.79	0.73	0.72	0.65	0.6	1003	--	--	--	--	--	--	--	--	--	--	--	--	--	--	--	--	--	--
Cluster-10902.23188	45	44.44	41.52	50.88	66.99	61.14	59.01	24	59.67	62.97	75.14	54	94.36	69.94	144.45	1.78	1.82	1.87	2.12	2.73	2.58	2.42	1.26	2.52	2.66	3.31	2.23	3.83	2.88	5.57	1697	XP_009028465.1	XP_009028465	199	8.71e-16	hypothetical protein HELRODRAFT_153203, partial [Helobdella robusta] >ESN93396.1 hypothetical protein HELRODRAFT_153203, partial [Helobdella robusta]	--	--	--	--	--	--	--	--	--	--	--	--	--
Cluster-12360.0	18	5	5	4	7	11	11	0	9	3	8	11	0	4	0	1.15	0.33	0.37	0.27	0.46	0.75	0.73	0	0.62	0.21	0.57	0.73	0	0.27	0	1158	--	--	--	--	--	--	--	--	--	--	--	--	--	--	--	--	--	--
Cluster-1375.0	11.46	1	0	0	2	2	2.36	0	14.05	4.38	54.2	0	0	1	0	1.95	0.18	0	0	0.35	0.37	0.41	0	2.61	0.8	10.45	0	0	0.18	0	614	KAF4513757.1	KAF4513757	227	4.68e-21	hypothetical protein B566_EDAN011677 [Ephemera danica]	LR989593.1	LR989593	249	8.5095e-125	Simulium tani partial 16S rRNA gene	--	--	--	--	--	--	--	--
Cluster-18203.1	0	0	0	5	4	4	0	0	0	0	0	1	0	0	0	0	0	0	1.31	1.05	1.12	0	0	0	0	0	0.26	0	0	0	501	--	--	--	--	--	--	--	--	--	--	--	--	--	--	--	--	--	--
Cluster-10902.10043	3	5	2	1	3	3	1	0	3	0	0	1	5	3	5	0.31	0.54	0.24	0.11	0.32	0.34	0.11	0	0.34	0	0	0.11	0.54	0.33	0.49	823	--	--	--	--	--	--	--	--	--	--	--	--	--	--	--	--	--	--
Cluster-9082.0	1	0	0	0	0	5	0	0	0	0	0	0	6	4	2	0.15	0	0	0	0	0.8	0	0	0	0	0	0	0.93	0.63	0.28	661	--	--	--	--	--	--	--	--	--	--	--	--	--	--	--	--	--	--
Cluster-16879.0	56	16	15	26	37	35	40	28	10	14	19	7	29.99	47	37	4.01	1.19	1.23	1.95	2.73	2.69	2.97	2.67	0.77	1.08	1.53	0.52	2.22	3.52	2.56	1065	--	--	--	--	--	--	--	--	--	--	--	--	--	--	--	--	--	--
Cluster-10902.5316	1	11	7	15	2	3	0	0	0	1	0	0	0	0	0	0.05	0.52	0.37	0.72	0.09	0.15	0	0	0	0.05	0	0	0	0	0	1506	--	--	--	--	--	--	--	--	--	--	--	--	--	--	--	--	--	--
Cluster-10902.63613	402	1045	590.01	842	577	263.38	320.12	153	687.96	914.12	188	618.84	67	88	69	92.44	248.65	156.75	198.48	136.3	65.89	75.12	47.23	174.06	227.45	49.33	144.4	16.04	21.34	14.37	527	--	--	--	--	--	--	--	--	--	--	--	--	--	--	--	--	--	--
Cluster-10902.52788	8	5	5	1	0	1	7	0	1	3	2	3	8	3	2	0.83	0.54	0.59	0.11	0	0.11	0.75	0	0.11	0.33	0.23	0.32	0.85	0.32	0.2	827	--	--	--	--	--	--	--	--	--	--	--	--	--	--	--	--	--	--
Cluster-10902.55914	920.77	848	986.53	1215.71	1569.14	2604.99	1192	1124	1111.2	660	965.04	845	3436.88	2012.73	2402.99	16.43	15.74	20.11	22.95	28.91	49.53	22.17	26.63	21.14	12.6	19.15	15.82	63.03	37.42	42.35	3399	XP_057294368.1	XP_057294368	1710	1.86e-224	proline dehydrogenase 1, mitochondrial-like isoform X1 [Hydractinia symbiolongicarpus]	XM_021509248.1	XM_021509248	46	3.47908e-11	PREDICTED: Mizuhopecten yessoensis proline dehydrogenase 1, mitochondrial-like (LOC110457821), mRNA	K00318	PRODH, fadM, putB	proline dehydrogenase	http://www.genome.jp/dbget-bin/www_bget?ko:K00318	O43272	1222	6.83e-154	Proline dehydrogenase 1, mitochondrial OS=Homo sapiens OX=9606 GN=PRODH PE=1 SV=4
Cluster-10902.55915	401.75	829.81	486.95	784.86	478.45	310	318.02	113	480	784.54	304	589	255	264.01	358	14.52	31.19	20.13	29.93	17.85	11.96	11.96	5.43	18.55	30.38	12.25	22.27	9.49	9.95	12.68	1825	XP_057312575.1	XP_057312575	185	9.46e-13	A-kinase-interacting protein 1-like [Hydractinia symbiolongicarpus]	--	--	--	--	--	--	--	--	--	--	--	--	--
Cluster-10902.56243	25.43	7.05	25.9	27.01	40.17	24.36	32.88	17	17	12.46	46.97	26.44	31.06	21.24	40.07	10.51	3	12.48	11.17	16.98	11.14	13.67	9.53	7.92	5.62	22.59	10.82	13.5	9.36	14.08	416	--	--	--	--	--	--	--	--	--	--	--	--	--	--	--	--	--	--
Cluster-10902.24845	127.37	337.1	159.73	301.02	166.4	160.26	45.99	22	67.11	70.73	9.99	51	8	15	15	40.73	111.32	59.28	97.48	54.55	56.22	14.9	9.49	23.9	24.59	3.68	16.35	2.68	5.09	4.21	457	--	--	--	--	--	--	--	--	--	--	--	--	--	--	--	--	--	--
Cluster-10902.24847	1254.63	3605.96	1732.27	3941.9	1742.6	1590.74	472.01	250	772.89	889.32	192.01	709	101	99	75	65.58	195.89	103.63	216.79	93.98	88.9	25.62	17.38	43.3	49.83	11.21	38.66	5.44	5.4	3.81	1352	--	--	--	--	--	--	--	--	--	--	--	--	--	--	--	--	--	--
Cluster-10902.24848	22	129	44	215	42	38	0	0	7	6	1	2	0	2	0	6.46	39.14	14.98	64.16	12.65	12.21	0	0	2.28	1.91	0.34	0.59	0	0.62	0	473	--	--	--	--	--	--	--	--	--	--	--	--	--	--	--	--	--	--
Cluster-10902.24849	5	24	7	33	10	7	0	0	2	0	3	1	0	0	0	2.74	13.51	4.49	17.79	5.58	4.28	0	0	1.25	0	1.94	0.53	0	0	0	381	--	--	--	--	--	--	--	--	--	--	--	--	--	--	--	--	--	--
Cluster-10902.53545	88	70	104	84	203	135	114	0	82	16	172	69	140	110	39	2.96	2.45	4	2.98	7.05	4.85	3.99	0	2.95	0.58	6.45	2.43	4.84	3.86	1.29	1940	XP_013418633.1	XP_013418633	202	8.56e-13	uncharacterized protein LOC106179518 [Lingula anatina]	--	--	--	--	--	--	--	--	--	--	--	--	--
Cluster-10902.18671	2	2	5	4	8.91	6	5	0	1	0	1	1	8	7	6	0.33	0.34	0.94	0.67	1.49	1.06	0.84	0	0.18	0	0.18	0.17	1.35	1.2	0.91	629	--	--	--	--	--	--	--	--	--	--	--	--	--	--	--	--	--	--
Cluster-10902.6039	1	1	0	5	7	9	1	0	1	0	0	0	0	0	3	0.79	0.81	0	3.81	5.63	8.09	0.78	0	0.93	0	0	0	0	0	1.84	346	--	--	--	--	--	--	--	--	--	--	--	--	--	--	--	--	--	--
Cluster-10902.40627	830.64	1811.83	1014.42	1456.8	1030.41	703.89	622.24	240.11	921.58	1395.39	466	1027.99	652.45	666.67	756.75	9.58	21.75	13.36	17.79	12.28	8.65	7.49	3.68	11.32	17.22	5.97	12.46	7.73	8.01	8.65	5099	XP_057296152.1	XP_057296152	264	1.95e-19	uncharacterized protein LOC130625092 [Hydractinia symbiolongicarpus]	XM_014619222.1	XM_014619222	47	1.4562e-11	PREDICTED: Dinoponera quadriceps cilia- and flagella-associated protein 20 (LOC106744440), transcript variant X4, mRNA	--	--	--	--	Q499T7	219	7.03e-19	Cilia- and flagella-associated protein 20 OS=Rattus norvegicus OX=10116 GN=Cfap20 PE=2 SV=1
Cluster-10902.40628	80.85	56.49	97.09	175.46	78.99	140.33	47.48	16.4	66.71	115.76	135.71	75.75	157.4	143.01	104.07	0.81	0.59	1.11	1.86	0.82	1.49	0.49	0.22	0.71	1.24	1.51	0.8	1.62	1.49	1.03	5841	CAG2234707.1	CAG2234707	2253	7.7e-282	unnamed protein product [Mytilus edulis]	--	--	--	--	--	--	--	--	--	Q7LHG5	405	5.73e-38	Transposon Ty3-I Gag-Pol polyprotein OS=Saccharomyces cerevisiae (strain ATCC 204508 / S288c) OX=559292 GN=TY3B-I PE=1 SV=2
Cluster-10902.64413	16	12	11	17	18	22	13	13	18	30.96	20	15	43	38	51	2.19	1.7	1.73	2.41	2.53	3.24	1.83	2.37	2.67	4.56	3.09	2.11	6.09	5.45	6.54	695	--	--	--	--	--	--	--	--	--	--	--	--	--	--	--	--	--	--
Cluster-10902.64412	12	2	7	1	7	19	15	0	3	0	6	5	24	15	10	1.16	0.2	0.78	0.1	0.7	1.98	1.5	0	0.31	0	0.65	0.5	2.4	1.52	0.92	863	--	--	--	--	--	--	--	--	--	--	--	--	--	--	--	--	--	--
Cluster-20134.0	21	3	10	1	6	19	10	0	9	1	3	2	6	6	6	0.75	0.11	0.41	0.04	0.22	0.73	0.37	0	0.34	0.04	0.12	0.07	0.22	0.22	0.21	1842	--	--	--	--	--	--	--	--	--	--	--	--	--	--	--	--	--	--
Cluster-9687.0	20	58	23	18	34	45	37	53	93	131	23	100	52	53	91	0.92	2.77	1.21	0.87	1.61	2.21	1.77	3.24	4.58	6.46	1.18	4.8	2.46	2.54	4.08	1497	--	--	--	--	--	--	--	--	--	--	--	--	--	--	--	--	--	--
Cluster-10902.49704	2	4	10	12	9	3	0	0	3	2	5	6	8	7	3	0.1	0.2	0.56	0.62	0.45	0.16	0	0	0.16	0.1	0.27	0.31	0.4	0.36	0.14	1429	--	--	--	--	--	--	--	--	--	--	--	--	--	--	--	--	--	--
Cluster-10902.49703	4	3	3	3	5	4	0	0	0	0	1	0	0	1	0	0.38	0.3	0.33	0.3	0.5	0.41	0	0	0	0	0.11	0	0	0.1	0	868	--	--	--	--	--	--	--	--	--	--	--	--	--	--	--	--	--	--
Cluster-10902.33364	0	0	0	6	5	4	1	0	1	1	2	0	2	2	3	0	0	0	0.95	0.79	0.66	0.16	0	0.17	0.17	0.35	0	0.32	0.32	0.43	650	--	--	--	--	--	--	--	--	--	--	--	--	--	--	--	--	--	--
Cluster-10902.33361	8	1	5.03	1	6	5	3	0	3	7	2	1	9	6	7	1.11	0.14	0.8	0.14	0.85	0.75	0.43	0	0.45	1.04	0.31	0.14	1.29	0.87	0.91	690	--	--	--	--	--	--	--	--	--	--	--	--	--	--	--	--	--	--
Cluster-10902.33362	2496.57	5455	3055.81	3675.38	2986.12	1905.43	2005.44	685.59	2736.79	4081.39	1183.68	3502.69	1664.28	1786.97	2379.23	34.48	78.4	48.2	53.74	42.6	28.03	28.88	12.57	40.28	60.32	18.18	50.81	23.62	25.71	32.52	4306	XP_057307403.1	XP_057307403	682	5.4e-77	dnaJ homolog subfamily B member 13-like [Hydractinia symbiolongicarpus] >XP_057307404.1 dnaJ homolog subfamily B member 13-like [Hydractinia symbiolongicarpus]	--	--	--	--	--	K09519	DNAJB13	DnaJ homolog subfamily B member 13	http://www.genome.jp/dbget-bin/www_bget?ko:K09519	P59910	533	4.28e-59	DnaJ homolog subfamily B member 13 OS=Homo sapiens OX=9606 GN=DNAJB13 PE=1 SV=1
Cluster-10902.44635	3	1	4	7	8	11	7	0	10	11	6	6	9	11	8	0.54	0.19	0.83	1.3	1.48	2.14	1.29	0	1.96	2.13	1.22	1.1	1.68	2.08	1.33	596	--	--	--	--	--	OU963901.1	OU963901	47	1.61193e-12	Chilo suppressalis genome assembly, chromosome: 8	--	--	--	--	--	--	--	--
Cluster-19814.0	5	0	8	1	2	4	0	0	0	0	0	0	1	2	0	1.64	0	3.04	0.33	0.67	1.44	0	0	0	0	0	0	0.34	0.69	0	453	--	--	--	--	--	--	--	--	--	--	--	--	--	--	--	--	--	--
Cluster-15393.0	3	0	7	2	3	4	6	26	2	0	5	3	3	3	3	0.17	0	0.45	0.12	0.17	0.24	0.35	1.95	0.12	0	0.31	0.18	0.17	0.18	0.16	1277	--	--	--	--	--	--	--	--	--	--	--	--	--	--	--	--	--	--
Cluster-10902.1673	261	575	379	331	284	259	319	108	571	855	250	708	355	311	391	14.09	32.27	23.43	18.8	15.82	14.96	17.88	7.76	33.06	49.5	15.09	39.87	19.75	17.53	20.52	1318	XP_057316915.1	XP_057316915	569	6.14e-68	homologous-pairing protein 2 homolog [Hydractinia symbiolongicarpus]	OY735224.1	OY735224	44	1.71541e-10	Thysanoteuthis rhombus genome assembly, chromosome: 27	K06695	PSMC3IP	26S proteasome regulatory subunit, ATPase 3, interacting protein	http://www.genome.jp/dbget-bin/www_bget?ko:K06695	Q63ZL2	454	7.05e-53	Homologous-pairing protein 2 homolog OS=Xenopus laevis OX=8355 GN=psmc3ip PE=2 SV=1
Cluster-17710.0	14	8	13	16	15	12	17	57	12	4	10	14	13	7	14	0.42	0.25	0.45	0.51	0.47	0.39	0.54	2.3	0.39	0.13	0.34	0.44	0.41	0.22	0.42	2120	--	--	--	--	--	--	--	--	--	--	--	--	--	--	--	--	--	--
Cluster-10902.2704	125	66	87	127	122	135	125	333	95	54	148	61	67	63	59	5.45	2.99	4.34	5.84	5.49	6.29	5.67	19.32	4.44	2.52	7.21	2.78	3.01	2.87	2.51	1562	ALJ33546.1	ALJ33546	419	7.54e-44	Otx-related-1 [Clytia hemisphaerica]	--	--	--	--	--	K18490	OTX2	homeobox protein OTX2	http://www.genome.jp/dbget-bin/www_bget?ko:K18490	Q9U2Z0	274	5.7e-25	Homeobox protein ttx-1 OS=Caenorhabditis elegans OX=6239 GN=ttx-1 PE=1 SV=2
Cluster-10902.32099	34	121	61	145	110.01	38	4.07	0	12.89	17	22.98	9.71	3	8	6.97	1.94	7.18	3.99	8.71	6.48	2.32	0.24	0	0.79	1.04	1.47	0.58	0.18	0.48	0.39	1262	CAH3146976.1	CAH3146976	225	1.42e-17	unnamed protein product, partial [Porites lobata]	--	--	--	--	--	--	--	--	--	--	--	--	--
Cluster-10902.45943	9.14	10.06	7.09	11.09	7.06	9.03	17.24	0	14	14	16.06	9.18	15.04	23.02	16.29	0.87	1	0.78	1.11	0.7	0.93	1.7	0	1.44	1.44	1.73	0.91	1.49	2.3	1.48	871	--	--	--	--	--	--	--	--	--	--	--	--	--	--	--	--	--	--
Cluster-10902.75797	67	76.25	89	131	79	83	35	2	15	7	26	22	28	57.02	83.03	2.14	2.53	3.25	4.41	2.6	2.83	1.16	0.08	0.51	0.24	0.93	0.74	0.92	1.9	2.6	2028	--	--	--	--	--	--	--	--	--	--	--	--	--	--	--	--	--	--
Cluster-18506.0	6	3	2	4	9	12	7	6	7	6	3	2	10	10	9	0.39	0.2	0.15	0.27	0.6	0.83	0.47	0.52	0.49	0.42	0.22	0.13	0.67	0.68	0.56	1147	--	--	--	--	--	--	--	--	--	--	--	--	--	--	--	--	--	--
Cluster-10902.4118	3	4	1	9	8	2	0	0	0	0	0	0	1	0	1	0.46	0.63	0.18	1.42	1.26	0.33	0	0	0	0	0	0	0.16	0	0.14	652	--	--	--	--	--	--	--	--	--	--	--	--	--	--	--	--	--	--
Cluster-10902.20266	3	3	1	3	2	1	1	0	2	0	0	2	1	1	1	0.79	0.81	0.3	0.8	0.54	0.29	0.27	0	0.58	0	0	0.53	0.27	0.28	0.24	496	--	--	--	--	--	--	--	--	--	--	--	--	--	--	--	--	--	--
Cluster-10902.26116	1	6	5	7	1	0	1	0	0	2	1	0	0	0	0	0.21	1.33	1.24	1.54	0.22	0	0.22	0	0	0.46	0.24	0	0	0	0	545	--	--	--	--	--	--	--	--	--	--	--	--	--	--	--	--	--	--
Cluster-10902.26118	4	5	1	0	3	0	0	0	0	0	1	0	0	0	0	0.45	0.59	0.13	0	0.35	0	0	0	0	0	0.13	0	0	0	0	782	--	--	--	--	--	--	--	--	--	--	--	--	--	--	--	--	--	--
Cluster-10902.26119	9	12	1	11	16	9	3	0	3	9	2	13	9	10	9	0.54	0.74	0.07	0.69	0.98	0.57	0.19	0	0.19	0.57	0.13	0.81	0.55	0.62	0.52	1222	--	--	--	--	--	--	--	--	--	--	--	--	--	--	--	--	--	--
Cluster-10902.41916	10	8	11	8.99	13	19	12	0	9	1	7	6	27	16.68	20.99	0.45	0.38	0.57	0.43	0.61	0.92	0.57	0	0.44	0.05	0.35	0.28	1.26	0.79	0.93	1514	--	--	--	--	--	--	--	--	--	--	--	--	--	--	--	--	--	--
Cluster-10902.73364	372.73	126	171	165	198	367	548	184.63	456.3	245	236	310	466.98	517	470	13.88	4.88	7.28	6.48	7.61	14.59	21.23	9.14	18.17	9.78	9.8	12.08	17.9	20.09	17.14	1780	XP_057301643.1	XP_057301643	595	4.44e-70	uncharacterized protein LOC130636066 [Hydractinia symbiolongicarpus]	--	--	--	--	--	--	--	--	--	--	--	--	--
Cluster-10902.34659	13354.8	32569.7	17159.9	26550.2	15689.5	7592.07	7299.87	1163	12823.8	14925.3	3034.79	13612.8	959	992.91	546	432.87	1097.79	635.86	908.26	524.95	262.59	246.21	50.09	444.16	518.12	109.62	461.85	31.98	33.56	17.36	2002	--	--	--	--	--	--	--	--	--	--	--	--	--	--	--	--	--	--
Cluster-10902.53268	1266	417	603	390	505	1052	2000	784	2164	1267	798	1954	2270	2281	1827	29.56	10.13	16.09	9.63	12.18	26.19	48.64	24.31	53.92	31.67	20.74	47.84	54.5	55.51	42.03	2666	XP_047136998.1	XP_047136998	493	8.06e-50	uncharacterized protein LOC105849946 isoform X2 [Hydra vulgaris]	--	--	--	--	--	--	--	--	--	--	--	--	--
Cluster-10902.27649	13	5	10	12	12	20	32	0	9	5	22	17	23	32	25	5.65	2.24	5.07	5.21	5.33	9.64	13.97	0	4.42	2.38	11.16	7.3	10.53	14.85	9.18	409	--	--	--	--	--	--	--	--	--	--	--	--	--	--	--	--	--	--
Cluster-10902.27648	4	8	2	0	0	3	1	0	1	2	6	0	1	0	0	0.66	1.36	0.38	0	0	0.53	0.17	0	0.18	0.35	1.12	0	0.17	0	0	626	--	--	--	--	--	--	--	--	--	--	--	--	--	--	--	--	--	--
Cluster-10902.27640	8946.14	3422.74	7663.48	5176.92	8401.65	9781.39	7952.59	1221	3938.87	1003.3	11214.7	3186.77	16231.1	11600	14936.5	235.25	93.61	230.3	143.82	228.09	274.29	217.75	42.65	110.57	28.25	328.38	87.81	438.9	317.96	386.47	2400	XP_006824724.1	XP_006824724	723	9.24e-83	PREDICTED: uncharacterized protein LOC102801273, partial [Saccoglossus kowalevskii]	--	--	--	--	--	--	--	--	--	Q9I928	261	1.06e-24	Fucolectin-4 OS=Anguilla japonica OX=7937 PE=2 SV=1
Cluster-10902.45117	3	6	1	2	0	0	1	0	4	0	0	0	1	2	0	0.59	1.21	0.23	0.4	0	0	0.2	0	0.86	0	0	0	0.2	0.41	0	571	--	--	--	--	--	--	--	--	--	--	--	--	--	--	--	--	--	--
Cluster-10902.45110	11	54	18	22	14	13	2	0	3	3	5	12	1	0	0	0.76	3.87	1.42	1.59	1	0.96	0.14	0	0.22	0.22	0.39	0.86	0.07	0	0	1095	--	--	--	--	--	--	--	--	--	--	--	--	--	--	--	--	--	--
Cluster-10902.29483	49	48	27	12	30	17	23	0	15	28	12	32	17	18	11	7.11	7.22	4.51	1.81	4.48	2.66	3.43	0	2.37	4.38	1.97	4.77	2.56	2.74	1.49	671	--	--	--	--	--	--	--	--	--	--	--	--	--	--	--	--	--	--
Cluster-10902.39302	127	450	171	531.01	265	139	14	21	31	33	23	27	15	13	19	2.07	7.62	3.18	9.15	4.46	2.41	0.24	0.45	0.54	0.58	0.42	0.46	0.25	0.22	0.31	3697	XP_057315342.1	XP_057315342	168	1.99e-08	uncharacterized protein LOC130656496 [Hydractinia symbiolongicarpus]	--	--	--	--	--	--	--	--	--	--	--	--	--
Cluster-10902.29489	11.01	24.96	12.25	33.68	15	8	0	0	0	2	1	2	6	0	2	1.71	4.02	2.19	5.43	2.4	1.34	0	0	0	0.34	0.18	0.32	0.97	0	0.29	645	--	--	--	--	--	--	--	--	--	--	--	--	--	--	--	--	--	--
Cluster-10902.29488	2	15.05	5.03	15	5	3.98	0	0	0	0	6	0	1	2	2	0.95	7.39	2.81	7.11	2.44	2.11	0	0	0	0	3.35	0	0.5	1.02	0.8	397	--	--	--	--	--	--	--	--	--	--	--	--	--	--	--	--	--	--
Cluster-10902.24699	26	4	4	0	14	3	16	0	1	2	3	3	9	11	7	2.65	0.42	0.47	0	1.47	0.33	1.68	0	0.11	0.22	0.34	0.32	0.95	1.17	0.68	835	--	--	--	--	--	--	--	--	--	--	--	--	--	--	--	--	--	--
Cluster-8513.0	0	0	0	0	0	1	0	0	1	0	0	0	9	18	14	0	0	0	0	0	0.18	0	0	0.18	0	0	0	1.58	3.21	2.2	615	--	--	--	--	--	--	--	--	--	--	--	--	--	--	--	--	--	--
Cluster-8513.1	3	0	3	0	0	2	1	0	0	0	3	0	80	68	62.42	0.14	0	0.16	0	0	0.1	0.05	0	0	0	0.16	0	3.82	3.29	2.82	1486	--	--	--	--	--	--	--	--	--	--	--	--	--	--	--	--	--	--
Cluster-17058.0	5	1	1	1	1	2	2	0	3	1	9	2	11	4	0	0.34	0.07	0.08	0.07	0.07	0.15	0.14	0	0.22	0.07	0.69	0.14	0.78	0.29	0	1098	--	--	--	--	--	--	--	--	--	--	--	--	--	--	--	--	--	--
Cluster-13153.0	3	2	3	4	1	8	1	7	0	0	1	0	8	5	8	1.82	1.25	2.14	2.38	0.62	5.46	0.6	5.83	0	0	0.72	0	5.16	3.27	3.91	370	--	--	--	--	--	--	--	--	--	--	--	--	--	--	--	--	--	--
Cluster-15787.0	5	11	2	3	0	0	2	0	0	5	0	0	0	0	0	0.27	0.61	0.12	0.17	0	0	0.11	0	0	0.29	0	0	0	0	0	1322	--	--	--	--	--	--	--	--	--	--	--	--	--	--	--	--	--	--
Cluster-10902.3444	6	2	3	4	2	5	3	0	0	0	0	0	0	0	0	1.61	0.55	0.93	1.09	0.55	1.46	0.82	0	0	0	0	0	0	0	0	492	--	--	--	--	--	--	--	--	--	--	--	--	--	--	--	--	--	--
Cluster-10902.6546	29	17	30	51	48	29	57	0	41	33	90	49	63	60	33	4.49	2.73	5.34	8.17	7.64	4.85	9.06	0	6.91	5.5	15.76	7.78	10.1	9.75	4.75	647	--	--	--	--	--	--	--	--	--	--	--	--	--	--	--	--	--	--
Cluster-10902.6540	4	5	2	0	0	1	1	0	1	0	0	0	0.97	0	1	1	1.29	0.58	0	0	0.27	0.25	0	0.28	0	0	0	0.25	0	0.22	507	--	--	--	--	--	--	--	--	--	--	--	--	--	--	--	--	--	--
Cluster-10902.14967	5	6	3	2	1	4	0	0	0	1	1	2	0	1	0	1.14	1.41	0.79	0.47	0.23	0.99	0	0	0	0.25	0.26	0.46	0	0.24	0	530	--	--	--	--	--	--	--	--	--	--	--	--	--	--	--	--	--	--
Cluster-10902.4942	285	617	293	271	262	112	235	99	277	369	100	362	185	196	224	17.29	38.9	20.36	17.28	16.4	7.27	14.79	7.99	18.04	24.01	6.79	22.88	11.57	12.42	13.17	1205	XP_057303641.1	XP_057303641	253	1.57e-21	uncharacterized protein LOC130641027 [Hydractinia symbiolongicarpus]	--	--	--	--	--	--	--	--	--	--	--	--	--
Cluster-10902.4943	9	6	4	4	7	1	2	4	6	2	0	4	0	0	2	0.68	0.47	0.34	0.32	0.54	0.08	0.16	0.4	0.49	0.16	0	0.31	0	0	0.14	1029	--	--	--	--	--	--	--	--	--	--	--	--	--	--	--	--	--	--
Cluster-10902.4944	14	39	17	25	24	22	12	4	23	30	6	27	2	5	7	1.05	3.03	1.46	1.96	1.85	1.76	0.93	0.4	1.85	2.41	0.5	2.1	0.15	0.39	0.5	1032	--	--	--	--	--	--	--	--	--	--	--	--	--	--	--	--	--	--
Cluster-10902.11214	1	0	1	3	0	1	2	11	0	0	2	1	4	4	12	0.31	0	0.36	0.95	0	0.34	0.63	4.64	0	0	0.72	0.31	1.31	1.33	3.3	461	CAH2242789.1	CAH2242789	141	1.7e-07	jg24153, partial [Pararge aegeria aegeria]	--	--	--	--	--	--	--	--	--	--	--	--	--
Cluster-10902.68029	109	270	96	319	220	128	7	15	42	36	33	36	12	12	11	8.02	20.63	8.09	24.6	16.69	10.09	0.53	1.47	3.32	2.84	2.72	2.75	0.91	0.92	0.78	1045	--	--	--	--	--	--	--	--	--	--	--	--	--	--	--	--	--	--
Cluster-10902.62041	709.53	240.09	420.39	577.32	689.66	789.81	188.14	229.03	566.37	429.17	157.31	290.53	979.38	656.05	1040.8	25.5	8.97	17.28	21.89	25.59	30.3	7.03	10.94	21.76	16.52	6.3	10.92	36.22	24.59	36.65	1834	XP_057315034.1	XP_057315034	426	6.81e-45	glutathione-specific gamma-glutamylcyclotransferase 1-like [Hydractinia symbiolongicarpus]	--	--	--	--	--	K07232	CHAC, chaC	glutathione-specific gamma-glutamylcyclotransferase	http://www.genome.jp/dbget-bin/www_bget?ko:K07232	Q5SPB6	245	1.62e-22	Glutathione-specific gamma-glutamylcyclotransferase 1 OS=Danio rerio OX=7955 GN=chac1 PE=3 SV=1
Cluster-10902.49277	28	25	21	13	18	11	17	0	14	8	12	8	8	10	13	2.35	2.18	2.02	1.14	1.56	0.99	1.48	0	1.27	0.72	1.13	0.7	0.69	0.88	1.05	952	--	--	--	--	--	--	--	--	--	--	--	--	--	--	--	--	--	--
Cluster-10902.50940	4	4	11	7	2	6	5	1	5	22	5	13	3	6	4	0.2	0.21	0.64	0.38	0.11	0.33	0.27	0.07	0.27	1.21	0.29	0.69	0.16	0.32	0.2	1375	--	--	--	--	--	--	--	--	--	--	--	--	--	--	--	--	--	--
Cluster-10902.69375	2	9	7	6	3	1	4	0	2	0	0	0	1	1	1	0.1	0.49	0.42	0.33	0.16	0.06	0.22	0	0.11	0	0	0	0.05	0.05	0.05	1351	--	--	--	--	--	--	--	--	--	--	--	--	--	--	--	--	--	--
Cluster-10902.69377	9	23	4	19	6	4	1	0	1	5	0	2	1	1	0	0.3	0.8	0.15	0.67	0.21	0.14	0.03	0	0.04	0.18	0	0.07	0.03	0.04	0	1941	--	--	--	--	--	--	--	--	--	--	--	--	--	--	--	--	--	--
Cluster-22309.0	2	2	6	0	0	0	0	0	1	3	1	0	1	0	0	0.47	0.48	1.62	0	0	0	0	0	0.26	0.76	0.27	0	0.24	0	0	523	--	--	--	--	--	--	--	--	--	--	--	--	--	--	--	--	--	--
Cluster-21000.0	1	0	2	2	3	7	3	0	0	0	2	1	6	8	5	0.06	0	0.13	0.12	0.18	0.43	0.18	0	0	0	0.13	0.06	0.35	0.48	0.28	1263	--	--	--	--	--	--	--	--	--	--	--	--	--	--	--	--	--	--
Cluster-10902.49856	826	299	598.93	492	637	1158.84	901.7	2342.5	514	339	620.08	562	794	955.96	633.96	25.65	9.66	21.26	16.13	20.42	38.39	29.14	96.64	17.05	11.27	21.45	18.27	25.36	30.95	19.33	2077	XP_057306244.1	XP_057306244	428	1.12e-43	uncharacterized protein LOC130644587 isoform X2 [Hydractinia symbiolongicarpus]	--	--	--	--	--	--	--	--	--	--	--	--	--
Cluster-10902.49857	119	69	107	114	86	189.01	164	584	88	79	102	119	152	181	151	22.54	13.53	23.37	22.26	16.75	38.8	31.81	148.12	18.23	16.15	21.95	23	29.9	36.07	26.28	580	--	--	--	--	--	--	--	--	--	--	--	--	--	--	--	--	--	--
Cluster-10902.64075	0	0	0	2	7	1	0	0	0	2	0	0	0	0	2	0	0	0	0.41	1.44	0.22	0	0	0	0.43	0	0	0	0	0.37	563	--	--	--	--	--	--	--	--	--	--	--	--	--	--	--	--	--	--
Cluster-16896.0	5.67	5	7.46	3	0	6	1.85	0	2	1	0	0.05	6.71	3.69	5.84	0.41	0.38	0.62	0.23	0	0.46	0.14	0	0.16	0.08	0	0	0.5	0.28	0.41	1058	--	--	--	--	--	--	--	--	--	--	--	--	--	--	--	--	--	--
Cluster-10902.65304	275	79	108	60	107	223	272	135	130	56	96	85	145	189	80	7.64	2.28	3.43	1.76	3.07	6.61	7.87	4.98	3.86	1.67	2.97	2.47	4.14	5.47	2.19	2287	XP_057311568.1	XP_057311568	1216	6.3e-157	tissue alpha-L-fucosidase-like [Hydractinia symbiolongicarpus]	OY284492.1	OY284492	37	2.34454e-06	Ctenicera cuprea genome assembly, chromosome: 7	K01206	FUCA	alpha-L-fucosidase	http://www.genome.jp/dbget-bin/www_bget?ko:K01206	Q99KR8	978	1.03e-123	Plasma alpha-L-fucosidase OS=Mus musculus OX=10090 GN=Fuca2 PE=1 SV=1
Cluster-10902.65306	7	9	6	0	6	11	3	0	3	7	1	5	2	10	2	0.31	0.41	0.3	0	0.27	0.52	0.14	0	0.14	0.33	0.05	0.23	0.09	0.46	0.09	1553	--	--	--	--	--	--	--	--	--	--	--	--	--	--	--	--	--	--
Cluster-10902.65309	30	14	17	24	25	23	12	0	11	14	7	19.17	17.98	19.83	14.74	0.34	0.17	0.22	0.29	0.29	0.28	0.14	0	0.13	0.17	0.09	0.23	0.21	0.24	0.17	5160	--	--	--	--	--	--	--	--	--	--	--	--	--	--	--	--	--	--
Cluster-10902.31822	192	363	258	222.03	182	201	215	141	249	313	233	325	398	384.03	505.03	3.07	6.03	4.71	3.75	3	3.42	3.58	2.99	4.24	5.35	4.14	5.45	6.53	6.39	7.98	3762	XP_057312696.1	XP_057312696	1214	1.28e-153	transmembrane protein 68-like [Hydractinia symbiolongicarpus]	--	--	--	--	--	--	--	--	--	Q0VCR6	699	1.79e-81	DGAT1/2-independent enzyme synthesizing storage lipids OS=Bos taurus OX=9913 GN=TMEM68 PE=2 SV=1
Cluster-10902.31829	17.24	7.36	8.6	7.02	8.56	2.13	3.48	1.76	2	2	9.83	5.62	13.69	14.08	5.26	22.43	9.84	13.4	8.51	11.31	3.24	4.41	3.23	3.16	2.94	16.01	6.74	19.39	20.32	4.96	311	--	--	--	--	--	--	--	--	--	--	--	--	--	--	--	--	--	--
Cluster-10902.33095	684	1629	937	1309.14	1007.92	671	1051.88	1007.01	1553	3206.23	899.01	2304.49	1045	1071.29	1428.46	41.64	103.04	65.32	83.74	63.29	43.71	66.43	81.57	101.48	209.33	61.23	146.12	65.56	68.12	84.23	1202	--	--	--	--	--	--	--	--	--	--	--	--	--	--	--	--	--	--
Cluster-10902.33092	1260.19	2566	1466.12	1244.93	1279.3	1052	1528	606.8	2365.99	3176.08	1014.13	2990.53	1218	1160.28	1228.19	30.49	64.58	40.54	31.83	31.96	27.14	38.51	19.5	61.1	82.27	27.32	75.85	30.3	29.26	29.27	2583	XP_057304707.1	XP_057304707	542	1.6e-60	synaptosomal-associated protein 25-like [Hydractinia symbiolongicarpus]	--	--	--	--	--	K18211	SNAP25	synaptosomal-associated protein 25	http://www.genome.jp/dbget-bin/www_bget?ko:K18211	P36976	377	7.32e-40	Synaptosomal-associated protein 25 OS=Torpedo marmorata OX=7788 GN=snap25 PE=2 SV=1
Cluster-10902.33099	96	527	204	665	170.08	155	6	8	25	36	14	10	12	5	7	2.25	12.87	5.47	16.5	4.12	3.88	0.15	0.25	0.63	0.9	0.37	0.25	0.29	0.12	0.16	2654	--	--	--	--	--	--	--	--	--	--	--	--	--	--	--	--	--	--
Cluster-10902.33098	373.72	531.16	377.95	573.35	351.72	359.42	233.41	6	229.13	188.44	96.94	181.9	300.17	196.54	217.16	5.46	8.07	6.31	8.87	5.31	5.59	3.56	0.12	3.57	2.95	1.57	2.79	4.51	2.99	3.14	4087	KAI5752467.1	KAI5752467	1290	9.05e-152	hypothetical protein M8J77_017206 [Diaphorina citri]	--	--	--	--	--	--	--	--	--	P16423	217	3.68e-16	Retrovirus-related Pol polyprotein from type-2 retrotransposable element R2DM OS=Drosophila melanogaster OX=7227 GN=pol PE=4 SV=1
Cluster-10902.69457	6	2	2	0	2	1	0	0	0	0	4	0	0	2	2	0.59	0.2	0.23	0	0.2	0.11	0	0	0	0	0.44	0	0	0.21	0.19	856	--	--	--	--	--	--	--	--	--	--	--	--	--	--	--	--	--	--
Cluster-19785.0	5	1	13	2	5	4	9	0	2	0	11	5	7	11	9	0.3	0.06	0.88	0.12	0.31	0.25	0.55	0	0.13	0	0.73	0.31	0.43	0.68	0.52	1228	--	--	--	--	--	--	--	--	--	--	--	--	--	--	--	--	--	--
Cluster-10902.40180	17	24	6	4	13	10	8	0	7	5	4	10	2	4	6	2.39	3.49	0.97	0.58	1.88	1.51	1.16	0	1.07	0.76	0.63	1.44	0.29	0.59	0.79	684	--	--	--	--	--	--	--	--	--	--	--	--	--	--	--	--	--	--
Cluster-10902.57471	36	15	18	8	16	25	13	4	7	8	9	12	8	6	5	0.45	0.2	0.26	0.11	0.21	0.33	0.17	0.07	0.09	0.11	0.13	0.16	0.1	0.08	0.06	4715	--	--	--	--	--	--	--	--	--	--	--	--	--	--	--	--	--	--
Cluster-10902.57478	2	6	2	11	11	4	1	0	2	4	1	2	2	1	9	0.39	1.21	0.45	2.21	2.2	0.84	0.2	0	0.43	0.84	0.22	0.4	0.4	0.2	1.61	572	--	--	--	--	--	--	--	--	--	--	--	--	--	--	--	--	--	--
Cluster-10902.33238	1699	3556	1868	3893	2152	1390	830	381	1866	1502	273	1003	40	38	27	84.43	183.67	106.23	203.63	110.34	73.84	42.84	25.18	99.36	80.01	15.15	52.02	2.05	1.97	1.31	1407	--	--	--	--	--	--	--	--	--	--	--	--	--	--	--	--	--	--
Cluster-10902.29322	5	40	11	22	12	12	5	0	3	2	1	2	1	0	0	0.25	2.07	0.63	1.15	0.62	0.64	0.26	0	0.16	0.11	0.06	0.1	0.05	0	0	1407	--	--	--	--	--	--	--	--	--	--	--	--	--	--	--	--	--	--
Cluster-10902.35670	1268.41	3913.89	1840.55	2324.56	1831.18	1007.61	2039.82	1245.14	3610.27	7101.18	1357.48	5101.6	1591.05	1723.11	2515.63	56.91	182.55	94.48	109.87	84.79	48.3	95.11	74.28	173.44	341.45	67.99	239.08	73.5	80.68	110.13	1527	--	--	--	--	--	--	--	--	--	--	--	--	--	--	--	--	--	--
Cluster-10902.35673	2	4	7	4	1	1	0	0	0	0	0	0	0	0	0	0.26	0.55	1.06	0.55	0.14	0.14	0	0	0	0	0	0	0	0	0	711	--	--	--	--	--	--	--	--	--	--	--	--	--	--	--	--	--	--
Cluster-10902.46114	2	14	11	13	7	9	3	0	2	5	1	5	0	2	4	0.18	1.3	1.13	1.22	0.65	0.87	0.28	0	0.19	0.48	0.1	0.46	0	0.19	0.34	909	--	--	--	--	--	--	--	--	--	--	--	--	--	--	--	--	--	--
Cluster-10902.46115	4	6	2	8	10	12	1	0	1	3	1	1	9	4	9	0.55	0.85	0.31	1.13	1.4	1.76	0.14	0	0.15	0.44	0.15	0.14	1.27	0.57	1.15	696	--	--	--	--	--	--	--	--	--	--	--	--	--	--	--	--	--	--
Cluster-10902.46119	3	1	0	0	0	1	0	0	0	0	0	0	2	6	4	0.58	0.2	0	0	0	0.21	0	0	0	0	0	0	0.4	1.21	0.71	576	--	--	--	--	--	--	--	--	--	--	--	--	--	--	--	--	--	--
Cluster-10902.31006	664.29	362.84	525.02	505	427.94	648.88	664.99	2116.08	445.11	409.94	700.12	407	541.35	604.98	628	52.86	29.98	47.89	42.1	35.11	55.36	54.78	224.23	38.13	35.01	62.48	33.62	44.45	50.34	48	988	--	--	--	--	--	OX424561.1	OX424561	67	2.08627e-23	Terebella lapidaria genome assembly, chromosome: 7	--	--	--	--	--	--	--	--
Cluster-10902.31000	3	10	6	4	5	6	6	0	7	1	2	4	14	11	6	0.51	1.76	1.17	0.7	0.87	1.1	1.04	0	1.29	0.18	0.38	0.69	2.46	1.96	0.94	615	--	--	--	--	--	--	--	--	--	--	--	--	--	--	--	--	--	--
Cluster-10902.31009	73	125.03	69	56	82.99	58.01	45	4	86.01	128.52	26.89	111	45	23	18	2.9	5.17	3.14	2.35	3.4	2.46	1.86	0.21	3.66	5.47	1.19	4.61	1.84	0.95	0.7	1686	XP_057299948.1	XP_057299948	640	6.03e-75	uncharacterized protein LOC130630461 [Hydractinia symbiolongicarpus] >XP_057299949.1 uncharacterized protein LOC130630461 [Hydractinia symbiolongicarpus]	--	--	--	--	--	--	--	--	--	--	--	--	--
Cluster-10060.0	66	28	45	35.83	51	98.79	90.99	28	34.81	34	78.36	52	136.99	154.01	133	1.05	0.46	0.82	0.6	0.84	1.67	1.51	0.59	0.59	0.58	1.38	0.87	2.23	2.55	2.09	3786	XP_057308930.1	XP_057308930	208	8.91e-14	uncharacterized protein LOC130647183 [Hydractinia symbiolongicarpus]	--	--	--	--	--	--	--	--	--	--	--	--	--
Cluster-10902.42745	0	1	0	2	3	0	4	0	1	5	3	0	1	2	1.65	0	0.55	0	1.05	1.63	0	2.12	0	0.61	2.92	1.88	0	0.56	1.14	0.72	384	--	--	--	--	--	--	--	--	--	--	--	--	--	--	--	--	--	--
Cluster-10902.42748	1	11	5	3	7	3	2	0	2	1	0	0	0	0	3	0.08	0.89	0.45	0.25	0.56	0.25	0.16	0	0.17	0.08	0	0	0	0	0.22	1002	--	--	--	--	--	--	--	--	--	--	--	--	--	--	--	--	--	--
Cluster-11381.0	1	3	1	3	1	3	3	3	3	0	5	2	11	8	9	0.19	0.59	0.22	0.59	0.2	0.62	0.58	0.76	0.62	0	1.08	0.39	2.17	1.6	1.57	579	--	--	--	--	--	--	--	--	--	--	--	--	--	--	--	--	--	--
Cluster-10902.30756	2	1	6	0	1	0	0	0	0	0	3	1	3	0	0	0.79	0.41	2.77	0	0.41	0	0	0	0	0	1.38	0.39	1.25	0	0	422	--	--	--	--	--	--	--	--	--	--	--	--	--	--	--	--	--	--
Cluster-10902.70730	36	4	10	1	14	17	12	0	4	3	7	6	11	2	3	2.26	0.26	0.72	0.07	0.91	1.14	0.78	0	0.27	0.2	0.49	0.39	0.71	0.13	0.18	1174	--	--	--	--	--	--	--	--	--	--	--	--	--	--	--	--	--	--
Cluster-10902.70737	27	41	38	49	39	33	31	25	27	84	37	58	33	30	35	5.27	8.29	8.56	9.86	7.83	6.99	6.2	6.54	5.77	17.71	8.21	11.55	6.69	6.17	6.27	571	--	--	--	--	--	--	--	--	--	--	--	--	--	--	--	--	--	--
Cluster-10902.38181	19	66.8	27	29	38	14	21	1	42.56	87.66	7.18	61.9	21.99	14.01	58	6.29	22.81	10.37	9.7	12.88	5.09	7.03	0.45	15.7	31.54	2.74	20.49	7.61	4.92	16.76	451	--	--	--	--	--	--	--	--	--	--	--	--	--	--	--	--	--	--
Cluster-10902.73424	5.99	7.18	1	33.74	9.42	5	4	0	2	2.96	0	2	3	0	1	1.18	1.46	0.23	6.83	1.9	1.07	0.8	0	0.43	0.63	0	0.4	0.61	0	0.18	569	--	--	--	--	--	--	--	--	--	--	--	--	--	--	--	--	--	--
Cluster-2094.0	0	0	0	0	0	0	0	0	0	0	0	0	0	0	0	0	0	0	0	0	0	0	0	0	0	0	0	0	0	0	847	--	--	--	--	--	--	--	--	--	--	--	--	--	--	--	--	--	--
Cluster-10902.55593	14	6	5	4	8	16	23	2	23	29	9	23	23	24.36	26	2.28	1.01	0.94	0.67	1.34	2.81	3.84	0.44	4.08	5.09	1.66	3.83	3.88	4.17	3.93	629	--	--	--	--	--	--	--	--	--	--	--	--	--	--	--	--	--	--
Cluster-10902.4434	21	10	16	23	34	26	27.99	0	42	15	77.1	33	24	24	23.01	0.53	0.26	0.46	0.62	0.89	0.7	0.74	0	1.14	0.41	2.18	0.88	0.63	0.63	0.57	2477	--	--	--	--	--	--	--	--	--	--	--	--	--	--	--	--	--	--
Cluster-10902.58461	3	7	2	0	1	4	0	0	3	1	1	1	1	1	1	0.43	1.03	0.33	0	0.15	0.61	0	0	0.46	0.15	0.16	0.15	0.15	0.15	0.13	679	--	--	--	--	--	--	--	--	--	--	--	--	--	--	--	--	--	--
Cluster-10902.58463	10	8	4	1	5	5	3	0	1	1	0	6	4	4	3	1.24	1.03	0.57	0.13	0.64	0.67	0.38	0	0.13	0.13	0	0.77	0.51	0.52	0.35	738	--	--	--	--	--	--	--	--	--	--	--	--	--	--	--	--	--	--
Cluster-10902.58462	2	10	7	3	6	1	3	5	10	27	9	16	11	2	6	0.16	0.81	0.62	0.24	0.48	0.08	0.24	0.52	0.84	2.25	0.78	1.29	0.88	0.16	0.45	1005	--	--	--	--	--	--	--	--	--	--	--	--	--	--	--	--	--	--
Cluster-10902.58469	5	5	8	5	5	5	8	2	9	15	8	6	1	1	5	0.3	0.31	0.55	0.32	0.31	0.32	0.5	0.16	0.58	0.97	0.54	0.38	0.06	0.06	0.29	1208	--	--	--	--	--	--	--	--	--	--	--	--	--	--	--	--	--	--
Cluster-10902.29526	23	83	46	46	45	25	25	13	33	56	5	52	28	27	28	0.58	2.19	1.33	1.23	1.18	0.67	0.66	0.44	0.89	1.52	0.14	1.38	0.73	0.71	0.7	2482	CAB4006848.1	CAB4006848	212	2.66e-14	Hypothetical predicted protein [Paramuricea clavata]	--	--	--	--	--	--	--	--	--	--	--	--	--
Cluster-10902.15799	23	4	14	9	14	24	6	7	6	2	7	4	29	19	12	1.08	0.2	0.76	0.45	0.68	1.21	0.29	0.44	0.3	0.1	0.37	0.2	1.41	0.94	0.55	1467	--	--	--	--	--	--	--	--	--	--	--	--	--	--	--	--	--	--
Cluster-10902.24656	2	0	2	0	0	12	4	4	1	2	1	3	8	8	9	0.43	0	0.49	0	0	2.78	0.87	1.15	0.23	0.46	0.24	0.65	1.78	1.8	1.75	546	XP_057292383.1	XP_057292383	144	1.45e-07	zinc transporter ZIP12-like [Hydractinia symbiolongicarpus]	--	--	--	--	--	K14710	SLC39A4, ZIP4	solute carrier family 39 (zinc transporter), member 4	http://www.genome.jp/dbget-bin/www_bget?ko:K14710	--	--	--	--
Cluster-10902.2292	28	17.86	19	8	3	16	18	0	14	3	2	9	13	9	4	1.03	0.69	0.8	0.31	0.11	0.63	0.69	0	0.55	0.12	0.08	0.35	0.49	0.35	0.14	1793	--	--	--	--	--	--	--	--	--	--	--	--	--	--	--	--	--	--
Cluster-10902.2293	2	9	4	3	14	3	1	0	2	0	0	0	2	2	1	0.13	0.59	0.29	0.2	0.91	0.2	0.07	0	0.14	0	0	0	0.13	0.13	0.06	1169	--	--	--	--	--	--	--	--	--	--	--	--	--	--	--	--	--	--
Cluster-10902.14449	12	11	9	3	5	15	5	0	6	0	2	2	4	8	8	0.92	0.88	0.79	0.24	0.39	1.23	0.4	0	0.49	0	0.17	0.16	0.32	0.64	0.59	1015	--	--	--	--	--	--	--	--	--	--	--	--	--	--	--	--	--	--
Cluster-10902.11787	607.09	1800.09	986.74	2140.91	821.01	593.8	348.03	285.01	367	457.39	303.82	372.06	361.01	340.87	349	10.78	33.24	20.01	40.21	15.05	11.23	6.44	6.72	6.95	8.69	6	6.93	6.59	6.3	6.12	3415	XP_057289624.1	XP_057289624	487	3.84e-49	mitochondrial adenyl nucleotide antiporter SLC25A24-B-like [Hydractinia symbiolongicarpus]	XM_009634831.2	XM_009634831	40	7.56674e-08	PREDICTED: Egretta garzetta solute carrier family 25 member 25 (SLC25A25), mRNA	K14684	SLC25A23S	solute carrier family 25 (mitochondrial adenine nucleotide transporter), member 23/24/25/41	http://www.genome.jp/dbget-bin/www_bget?ko:K14684	Q66L49	453	7.04e-47	Mitochondrial adenyl nucleotide antiporter SLC25A24 OS=Danio rerio OX=7955 GN=slc25a24 PE=2 SV=1
Cluster-10902.11786	3	24	9	24	5	6	0	0	2	0	0	2	0	0	0	1.69	13.88	5.94	13.28	2.87	3.78	0	0	1.29	0	0	1.09	0	0	0	378	--	--	--	--	--	--	--	--	--	--	--	--	--	--	--	--	--	--
Cluster-10902.11785	75	176	86	129	91	94	22	0	25	13	5	18	20	24	14	2.86	6.98	3.75	5.19	3.58	3.83	0.87	0	1.02	0.53	0.21	0.72	0.79	0.96	0.52	1744	--	--	--	--	--	--	--	--	--	--	--	--	--	--	--	--	--	--
Cluster-10902.11788	4	49	17	41	15	10	2	0	1	2	0	1	1	0	0	1.92	24.26	9.56	19.57	7.37	5.35	0.96	0	0.55	1.05	0	0.47	0.51	0	0	396	XP_057289624.1	XP_057289624	138	2.12e-07	mitochondrial adenyl nucleotide antiporter SLC25A24-B-like [Hydractinia symbiolongicarpus]	--	--	--	--	--	K14684	SLC25A23S	solute carrier family 25 (mitochondrial adenine nucleotide transporter), member 23/24/25/41	http://www.genome.jp/dbget-bin/www_bget?ko:K14684	Q66L49	127	4.65e-08	Mitochondrial adenyl nucleotide antiporter SLC25A24 OS=Danio rerio OX=7955 GN=slc25a24 PE=2 SV=1
Cluster-10902.25526	4	4	4	2	6	7	3	0	0	0	2	4	0	0	1	0.51	0.53	0.58	0.26	0.79	0.96	0.39	0	0	0	0.29	0.52	0	0	0.12	726	--	--	--	--	--	--	--	--	--	--	--	--	--	--	--	--	--	--
Cluster-10902.7513	1	0	1	0	2	2	2	0	0	0	0	0	6	4	1	0.25	0	0.29	0	0.52	0.55	0.51	0	0	0	0	0	1.57	1.06	0.23	506	--	--	--	--	--	--	--	--	--	--	--	--	--	--	--	--	--	--
Cluster-10902.35252	9	7	2	14	21	9	7	0	4	8	6	7	8	15	16	2.04	1.64	0.52	3.25	4.88	2.22	1.62	0	1	1.96	1.55	1.61	1.88	3.58	3.28	531	--	--	--	--	--	OY855916.1	OY855916	38	1.43494e-07	Meandrina meandrites genome assembly, chromosome: 14	--	--	--	--	--	--	--	--
Cluster-10902.41784	4	2	5	1	0	2	4	4	3	0	1	1	5	2	2	1.26	0.65	1.82	0.32	0	0.69	1.27	1.7	1.05	0	0.36	0.32	1.64	0.67	0.55	460	--	--	--	--	--	--	--	--	--	--	--	--	--	--	--	--	--	--
Cluster-10902.10437	123.12	109	105	65.77	125	141	185	128	165	97	182.03	141	160.76	91	109	3.86	3.56	3.77	2.18	4.05	4.72	6.04	5.34	5.53	3.26	6.37	4.63	5.19	2.98	3.36	2058	XP_057313047.1	XP_057313047	646	2.62e-74	putative neutral sphingomyelinase isoform X2 [Hydractinia symbiolongicarpus] >XP_057313048.1 putative neutral sphingomyelinase isoform X2 [Hydractinia symbiolongicarpus] >XP_057313049.1 putative neutral sphingomyelinase isoform X2 [Hydractinia symbiolongicarpus]	--	--	--	--	--	K12351	SMPD2	sphingomyelin phosphodiesterase 2	http://www.genome.jp/dbget-bin/www_bget?ko:K12351	Q9VZS6	346	1.07e-33	Putative neutral sphingomyelinase OS=Drosophila melanogaster OX=7227 GN=nSMase PE=2 SV=2
Cluster-10902.18205	17	11	5	22	9	3	7	0	6	4	3	3	5	2	3	3.88	2.6	1.32	5.15	2.11	0.74	1.63	0	1.51	0.99	0.78	0.69	1.19	0.48	0.62	529	--	--	--	--	--	--	--	--	--	--	--	--	--	--	--	--	--	--
Cluster-10902.12464	0	0	0	1	1	1	1	0	0	1	0	1	6	2	3	0	0	0	0.57	0.59	0.65	0.58	0	0	0.64	0	0.56	3.68	1.24	1.41	375	--	--	--	--	--	--	--	--	--	--	--	--	--	--	--	--	--	--
Cluster-15945.0	3	0	0	0	1	0	2	16	2	0	1	0	0	1	1	1.66	0	0	0	0.56	0	1.1	12.08	1.27	0	0.65	0	0	0.59	0.45	380	XP_057289611.1	XP_057289611	358	7.08e-38	uncharacterized protein LOC130612321 [Hydractinia symbiolongicarpus]	--	--	--	--	--	--	--	--	--	--	--	--	--
Cluster-10902.56855	6	3	3	2	3	0	2	0	0	6	1	2	3	0	2	8.5	4.37	5.1	2.62	4.31	0	2.75	0	0	9.65	1.78	2.59	4.64	0	2.03	306	--	--	--	--	--	--	--	--	--	--	--	--	--	--	--	--	--	--
Cluster-10902.48467	244	570.24	287	273	281.73	251.41	268	109	340.01	534	262	450.1	260.95	222.02	248.19	4.19	10.18	5.63	4.96	4.99	4.6	4.79	2.48	6.22	9.81	5	8.11	4.6	3.97	4.21	3522	XP_012561836.1	XP_012561836	353	7.1e-34	transforming protein p68/c-ets-1 isoform X1 [Hydra vulgaris]	--	--	--	--	--	--	--	--	--	P97360	147	3.46e-08	Transcription factor ETV6 OS=Mus musculus OX=10090 GN=Etv6 PE=1 SV=1
Cluster-10902.48462	10.77	4	9	2	6	8	2	0	5	1	4	0	3	4	8	0.91	0.35	0.88	0.18	0.52	0.73	0.18	0	0.46	0.09	0.38	0	0.26	0.35	0.65	945	CAH3139158.1	CAH3139158	168	3.56e-11	unnamed protein product, partial [Porites lobata]	--	--	--	--	--	--	--	--	--	--	--	--	--
Cluster-10902.48468	3	6	5	3	2	2	6	16	5	5	2	4	4	1	2	0.4	0.82	0.76	0.41	0.27	0.29	0.82	2.83	0.72	0.71	0.3	0.55	0.55	0.14	0.25	708	--	--	--	--	--	--	--	--	--	--	--	--	--	--	--	--	--	--
Cluster-10902.48469	0	4	2	0	1	4	0	0	0	0	2	0	3	0	0	0	0.66	0.36	0	0.16	0.68	0	0	0	0	0.36	0	0.49	0	0	639	--	--	--	--	--	--	--	--	--	--	--	--	--	--	--	--	--	--
Cluster-15078.0	28	20	32	42	72	50	26	16	48	50.92	37	41	108	50	98	1.03	0.76	1.35	1.63	2.73	1.96	0.99	0.78	1.89	2.01	1.52	1.58	4.09	1.92	3.53	1799	XP_057304215.1	XP_057304215	349	2.57e-31	uncharacterized protein LOC130641429 [Hydractinia symbiolongicarpus]	--	--	--	--	--	--	--	--	--	--	--	--	--
Cluster-10902.40884	204	756	438	679	368	201	145	80	323	387	88	348	29	67	35	13.65	52.54	33.56	47.68	25.39	14.4	10.06	7.12	23.22	27.77	6.59	24.22	2	4.68	2.26	1120	--	--	--	--	--	--	--	--	--	--	--	--	--	--	--	--	--	--
Cluster-10902.49331	19	13	17	7	23	27	15	0	11	2	5	3	8	8	6	1.32	0.94	1.35	0.51	1.65	2.01	1.08	0	0.82	0.15	0.39	0.22	0.57	0.58	0.4	1090	--	--	--	--	--	--	--	--	--	--	--	--	--	--	--	--	--	--
Cluster-10902.49335	11	13	15	12	13	24	33	28	27	21	30	13	18	24	15	2.28	2.79	3.59	2.56	2.77	5.4	7	7.78	6.14	4.71	7.08	2.74	3.88	5.24	2.84	554	--	--	--	--	--	--	--	--	--	--	--	--	--	--	--	--	--	--
Cluster-10902.50778	16	9	10	2	4	13	10	0	3	2	3	3	8	6	8	0.7	0.41	0.5	0.09	0.18	0.61	0.46	0	0.14	0.09	0.15	0.14	0.36	0.28	0.34	1553	--	--	--	--	--	--	--	--	--	--	--	--	--	--	--	--	--	--
Cluster-8007.0	0	1	0	0	3	0	0	0	2	12	0	3	0	0	0	0	0.16	0	0	0.47	0	0	0	0.33	1.96	0	0.47	0	0	0	654	--	--	--	--	--	--	--	--	--	--	--	--	--	--	--	--	--	--
Cluster-10902.1387	38	26	29	77	105	75	101	78	96	41	73	60	87	100	90	3.09	2.19	2.7	6.55	8.79	6.53	8.49	8.44	8.39	3.57	6.65	5.06	7.29	8.49	7.01	974	XP_057294054.1	XP_057294054	131	6.81e-06	lens fiber membrane intrinsic protein-like [Hydractinia symbiolongicarpus]	--	--	--	--	--	--	--	--	--	--	--	--	--
Cluster-10902.67209	1	5	6	4	2	9	5	0	2	2	2	4	21	7	16	0.12	0.6	0.79	0.48	0.24	1.11	0.59	0	0.25	0.25	0.26	0.48	2.5	0.84	1.74	772	--	--	--	--	--	--	--	--	--	--	--	--	--	--	--	--	--	--
Cluster-9113.0	0	0	0	0	1	0	0	16	3	0	2	0	0	0	0	0	0	0	0	1.54	0	0	34.61	5.59	0	3.85	0	0	0	0	302	--	--	--	--	--	--	--	--	--	--	--	--	--	--	--	--	--	--
Cluster-14350.1	13	12	6	11	4	5	10	0	17	22	18	11	8	10	8	1.12	1.08	0.6	1	0.36	0.46	0.89	0	1.58	2.04	1.75	0.99	0.71	0.91	0.66	932	--	--	--	--	--	--	--	--	--	--	--	--	--	--	--	--	--	--
Cluster-10902.51008	3	2	3	1	7	4	1	0	1	4	0	0	4	4	4	0.89	0.61	1.03	0.3	2.13	1.3	0.3	0	0.33	1.29	0	0	1.24	1.26	1.05	471	--	--	--	--	--	--	--	--	--	--	--	--	--	--	--	--	--	--
Cluster-10902.57939	9	2	6	1	2	2	0	0	0	1	0	4	1	6	1	4.51	1.03	3.52	0.5	1.02	1.12	0	0	0	0.55	0	1.96	0.53	3.22	0.42	391	--	--	--	--	--	--	--	--	--	--	--	--	--	--	--	--	--	--
Cluster-10902.40231	34.02	19	15	18	19	16	24	0	7	10	13	3.88	12	8	8	1.57	0.91	0.79	0.88	0.91	0.79	1.15	0	0.35	0.5	0.67	0.19	0.57	0.39	0.36	1489	BES88779.1	BES88779	131	6.28e-06	Hypothetical protein NTJ_01586 [Nesidiocoris tenuis] >BES98427.1 Hypothetical protein NTJ_11242 [Nesidiocoris tenuis]	--	--	--	--	--	--	--	--	--	--	--	--	--
Cluster-10902.30228	3	4	0	4.98	2	2	1	2	0	0	0	1	4	2	8	1.49	2.05	0	2.45	1.02	1.11	0.5	1.36	0	0	0	0.49	2.1	1.06	3.3	392	--	--	--	--	--	--	--	--	--	--	--	--	--	--	--	--	--	--
Cluster-10902.40237	2	3	6	0	0	2	1	0	0	3	0	4	0	5	0	0.86	1.32	3	0	0	0.95	0.43	0	0	1.4	0	1.69	0	2.29	0	411	XP_009021100.1	XP_009021100	161	1.81e-11	hypothetical protein HELRODRAFT_82595, partial [Helobdella robusta] >ESO00929.1 hypothetical protein HELRODRAFT_82595, partial [Helobdella robusta]	--	--	--	--	--	--	--	--	--	--	--	--	--
Cluster-14977.0	42	27	50	27	87	49	69	34	96	14	85	42	124	85	32	2.41	1.61	3.28	1.63	5.14	3	4.1	2.59	5.9	0.86	5.45	2.51	7.32	5.09	1.78	1259	XP_057292867.1	XP_057292867	666	6.13e-81	uncharacterized protein LOC130621580 [Hydractinia symbiolongicarpus]	--	--	--	--	--	--	--	--	--	--	--	--	--
Cluster-10902.30221	17	9	10	8	16	22	8	0	12	13	14	18	59	35	42.09	0.32	0.18	0.21	0.16	0.31	0.44	0.16	0	0.24	0.26	0.29	0.36	1.14	0.69	0.78	3240	--	--	--	--	--	--	--	--	--	--	--	--	--	--	--	--	--	--
Cluster-10902.51196	1	1	1	2	1	15	1	0	5	9	0	6	8	3	8	0.2	0.2	0.23	0.4	0.2	3.2	0.2	0	1.08	1.91	0	1.2	1.63	0.62	1.44	569	--	--	--	--	--	--	--	--	--	--	--	--	--	--	--	--	--	--
Cluster-10902.30163	5.9	5.32	3.95	2.62	4.91	1	1.29	0	0	3.05	1	5.23	3	7	4.98	3.42	3.17	2.68	1.49	2.9	0.65	0.74	0	0	1.94	0.68	2.94	1.84	4.35	2.34	375	--	--	--	--	--	--	--	--	--	--	--	--	--	--	--	--	--	--
Cluster-10902.55574	10	23	16	33	23	12	17	0	24	49	7	27	12	10	16	2.15	5.12	3.98	7.29	5.09	2.81	3.74	0	5.67	11.4	1.72	5.91	2.69	2.27	3.13	544	--	--	--	--	--	--	--	--	--	--	--	--	--	--	--	--	--	--
Cluster-10902.55577	19	92.98	40.91	95	30	38.85	0	0	3	7	0	2	2	2	4	3.31	16.79	8.21	17.1	5.38	7.33	0	0	0.57	1.32	0	0.36	0.36	0.37	0.64	606	--	--	--	--	--	--	--	--	--	--	--	--	--	--	--	--	--	--
Cluster-10902.55570	59	20.03	17	12	23	52	43	0	36.97	15	11	23	46	43	44	14.95	5.25	4.98	3.11	5.98	14.37	11.1	0	10.34	4.12	3.19	5.89	12.15	11.51	10.01	504	--	--	--	--	--	--	--	--	--	--	--	--	--	--	--	--	--	--
Cluster-9232.0	1	2	1	1	0	3	2	0	1	2	2	0	0	3	0	0.21	0.44	0.24	0.22	0	0.69	0.43	0	0.23	0.45	0.48	0	0	0.67	0	550	--	--	--	--	--	--	--	--	--	--	--	--	--	--	--	--	--	--
Cluster-19715.0	9	5	7	14	11	48	9	13	7	4	10	9	16	9	7	0.6	0.34	0.53	0.98	0.75	3.41	0.62	1.15	0.5	0.28	0.74	0.62	1.09	0.62	0.45	1127	--	--	--	--	--	--	--	--	--	--	--	--	--	--	--	--	--	--
Cluster-18123.0	7	2	3	0	1	4	2.01	0	3	0	1	1	2	0	2	8.82	2.59	4.52	0	1.28	5.86	2.47	0	4.57	0	1.57	1.16	2.74	0	1.83	313	--	--	--	--	--	--	--	--	--	--	--	--	--	--	--	--	--	--
Cluster-14125.0	1	0	1	0	1	2	2	0	4	0	4	0	11	2	9	0.05	0	0.06	0	0.05	0.11	0.1	0	0.22	0	0.22	0	0.57	0.1	0.44	1394	--	--	--	--	--	--	--	--	--	--	--	--	--	--	--	--	--	--
Cluster-10902.54626	91	116	92	112	90	90	127	179	116	120	158	184	109	138	165	15.02	19.85	17.49	19.13	15.29	16.07	21.52	39.53	20.88	21.36	29.56	31.12	18.66	23.94	25.27	624	--	--	--	--	--	--	--	--	--	--	--	--	--	--	--	--	--	--
Cluster-7428.3	0	4	0	4	3	14	0	0	2	0	0	1	1	0	4	0	0.26	0	0.26	0.19	0.93	0	0	0.13	0	0	0.06	0.06	0	0.24	1184	--	--	--	--	--	--	--	--	--	--	--	--	--	--	--	--	--	--
Cluster-20454.0	25	6	11	37	75	135	47	38	19	15	41	37	46	41	29	1.27	0.32	0.64	1.97	3.92	7.31	2.47	2.56	1.03	0.81	2.32	1.96	2.4	2.17	1.43	1386	--	--	--	--	--	--	--	--	--	--	--	--	--	--	--	--	--	--
Cluster-10902.71763	7	0	3	2	5	13	1	0	0	1	2	2	4	1	2	0.53	0	0.26	0.16	0.39	1.05	0.08	0	0	0.08	0.17	0.16	0.31	0.08	0.15	1025	--	--	--	--	--	--	--	--	--	--	--	--	--	--	--	--	--	--
Cluster-10902.46095	4	17	8	33	8	18	4	0	3	9	2	2	6	5	0	0.38	1.67	0.87	3.27	0.78	1.83	0.39	0	0.31	0.92	0.21	0.2	0.59	0.5	0	876	--	--	--	--	--	--	--	--	--	--	--	--	--	--	--	--	--	--
Cluster-10902.33942	13	11	4	0	5	11	11	7	2	7	1	4	7	9	5	0.7	0.61	0.25	0	0.28	0.63	0.61	0.5	0.12	0.4	0.06	0.22	0.39	0.5	0.26	1325	--	--	--	--	--	--	--	--	--	--	--	--	--	--	--	--	--	--
Cluster-10902.43787	7	4	6	1	4	3	1	0	4	0	0	2	7	4	4	0.55	0.33	0.54	0.08	0.32	0.25	0.08	0	0.34	0	0	0.16	0.57	0.33	0.3	998	--	--	--	--	--	--	--	--	--	--	--	--	--	--	--	--	--	--
Cluster-17430.0	67	29	61	63	55	92	131	27	63	33	42	37	111	172	112	1.27	0.57	1.32	1.27	1.08	1.86	2.59	0.68	1.28	0.67	0.89	0.74	2.17	3.4	2.1	3212	XP_057305948.1	XP_057305948	814	2.68e-90	metabotropic glutamate receptor 8-like [Hydractinia symbiolongicarpus]	--	--	--	--	--	K04610	GRM8	metabotropic glutamate receptor 8	http://www.genome.jp/dbget-bin/www_bget?ko:K04610	Q9QY96	473	6.7e-47	Extracellular calcium-sensing receptor OS=Mus musculus OX=10090 GN=Casr PE=1 SV=2
Cluster-10902.33709	3762.02	6551.73	3801.03	5371.53	3669.43	2329.85	2975.16	1929	3623.13	4336.04	1738	3874.74	1869.96	2155.16	2197.98	73.08	132.39	84.35	110.35	73.6	48.23	60.22	49.76	75.05	90.15	37.56	78.96	37.34	43.62	42.14	3146	XP_002164406.1	XP_002164406	680	7.83e-76	trifunctional enzyme subunit beta, mitochondrial [Hydra vulgaris] >XP_012563101.1 trifunctional enzyme subunit beta, mitochondrial [Hydra vulgaris]	XM_042118971.1	XM_042118971	77	1.88223e-28	PREDICTED: Aricia agestis trifunctional enzyme subunit beta, mitochondrial (LOC121730112), mRNA	K07509	HADHB	acetyl-CoA acyltransferase	http://www.genome.jp/dbget-bin/www_bget?ko:K07509	Q8HXX4	628	1.57e-70	Trifunctional enzyme subunit beta, mitochondrial OS=Macaca fascicularis OX=9541 GN=HADHB PE=2 SV=1
Cluster-10902.38883	39.02	45	37	40	51	71.01	47	69	45	35	29	19	57.9	52	96	7.95	9.49	8.69	8.38	10.68	15.69	9.79	18.83	10.05	7.7	6.72	3.94	12.26	11.15	17.87	559	--	--	--	--	--	--	--	--	--	--	--	--	--	--	--	--	--	--
Cluster-10902.38884	3689.51	1499.99	2253.91	1557.01	1873.3	2309.54	3079.41	3301.69	1716.9	1064.01	4276.9	1756	3803.48	3855.59	2368.66	77.48	32.77	54.07	34.57	40.62	51.69	67.37	92.07	38.46	23.92	99.94	38.68	82.1	84.37	49.06	2932	XP_057311226.1	XP_057311226	807	7.38e-97	gamma-interferon-inducible lysosomal thiol reductase-like [Hydractinia symbiolongicarpus]	--	--	--	--	--	K08059	IFI30, GILT	interferon, gamma-inducible protein 30	http://www.genome.jp/dbget-bin/www_bget?ko:K08059	E7E2N8	516	4.52e-58	Gamma-interferon-inducible lysosomal thiol reductase OS=Carassius auratus OX=7957 GN=ifi30 PE=1 SV=1
Cluster-10902.31353	424	1001.86	529	654.97	602	344	327	40	455	811	303	580	432	408	468	16.63	40.85	23.73	27.08	24.37	14.41	13.34	2.09	19.09	34.08	13.26	23.78	17.44	16.69	17.95	1705	RDD45619.1	RDD45619	633	8.3e-74	RING finger protein 32 [Trichoplax sp. H2]	--	--	--	--	--	--	--	--	--	Q4R5T4	507	1.45e-57	RING finger protein 32 OS=Macaca fascicularis OX=9541 GN=RNF32 PE=2 SV=1
Cluster-10902.44250	1	6	5	11	12	17	9	0	7	5	10	3	7	7	10	0.14	0.89	0.82	1.63	1.77	2.62	1.32	0	1.09	0.77	1.62	0.44	1.04	1.05	1.34	677	--	--	--	--	--	--	--	--	--	--	--	--	--	--	--	--	--	--
Cluster-16473.0	0	0	0	0	0	0	0	17	0	0	0	4	0	0	0	0	0	0	0	0	0	0	1.45	0	0	0	0.27	0	0	0	1156	--	--	--	--	--	KX364936.1	KX364936	273	7.50327e-138	Brachionus rotundiformis chromosome I mitochondrion, complete sequence	--	--	--	--	--	--	--	--
Cluster-20619.0	7	2	4	4	5	1	3	0	3	0	0	0	8	5	4	0.42	0.13	0.28	0.25	0.31	0.06	0.19	0	0.19	0	0	0	0.5	0.32	0.23	1210	--	--	--	--	--	--	--	--	--	--	--	--	--	--	--	--	--	--
Cluster-10902.20900	5	10	17	3	5	4	1	0	5	5	14	5	8	6	1	0.51	1.05	1.98	0.32	0.52	0.44	0.1	0	0.55	0.54	1.6	0.52	0.84	0.64	0.1	838	--	--	--	--	--	--	--	--	--	--	--	--	--	--	--	--	--	--
Cluster-10902.40731	11	9	10	5	9	5	5	0	6	2	3	3.25	6	4	7	4.45	3.76	4.72	2.03	3.73	2.24	2.04	0	2.74	0.88	1.41	1.3	2.55	1.72	2.42	419	--	--	--	--	--	--	--	--	--	--	--	--	--	--	--	--	--	--
Cluster-6908.0	0	0	0	1.01	1	1	2	0	0	1	2	0	0	1	0	0	0	0	0.31	0.31	0.33	0.61	0	0	0.33	0.69	0	0	0.32	0	469	--	--	--	--	--	--	--	--	--	--	--	--	--	--	--	--	--	--
Cluster-10902.30909	1300.72	2476.58	1475.47	1781.75	1521.53	1000.46	915.68	424.37	1134	1705.26	876.1	1619.14	998.76	990.73	1298.36	23.22	46	30.09	33.65	28.05	19.03	17.04	10.06	21.59	32.59	17.4	30.34	18.33	18.43	22.9	3397	XP_062516960.1	XP_062516960	601	2.9e-67	ciliary microtubule associated protein 1A-like [Corticium candelabrum]	--	--	--	--	--	K25636	ODF3	outer dense fiber protein 3	http://www.genome.jp/dbget-bin/www_bget?ko:K25636	Q2TBH0	283	1.26e-26	Ciliary microtubule associated protein 1A OS=Bos taurus OX=9913 GN=CIMAP1A PE=2 SV=1
Cluster-10902.29889	17.63	14.58	15.68	27.32	20.31	9.77	9.88	0	11	6.26	8.65	10.01	6.65	7	4.07	1.59	1.37	1.62	2.58	1.89	0.95	0.92	0	1.07	0.61	0.88	0.94	0.62	0.66	0.35	905	CAH3193743.1	CAH3193743	235	6.03e-21	unnamed protein product, partial [Porites evermanni]	--	--	--	--	--	--	--	--	--	--	--	--	--
Cluster-734.0	0	0	0	0	0	0	0	0	0	0	0	0	0	0	0	0	0	0	0	0	0	0	0	0	0	0	0	0	0	0	612	XP_046438172.1	XP_046438172	199	1.3e-14	paramyosin, long form-like [Daphnia pulex] >XP_046648425.1 paramyosin, long form-like [Daphnia pulicaria] >XP_046648847.1 paramyosin, long form-like [Daphnia pulicaria] >EFX65159.1 paramyosin [Daphnia pulex]	--	--	--	--	--	--	--	--	--	Q86RN8	160	1.38e-11	Paramyosin OS=Rhipicephalus microplus OX=6941 GN=PRM PE=1 SV=1
Cluster-10902.30900	42	21	34	22	47	41	29	0	27	10	22	20	42	32	64	1.24	0.64	1.14	0.68	1.43	1.29	0.89	0	0.85	0.31	0.72	0.62	1.27	0.98	1.85	2177	--	--	--	--	--	XM_024286663.2	XM_024286663	38	6.19986e-07	PREDICTED: Oryzias melastigma coiled-coil domain containing 93 (ccdc93), transcript variant X2, mRNA	--	--	--	--	--	--	--	--
Cluster-10902.59670	16	10	14	1	2	4	12	6	4	0	3	3	10	7	3	0.68	0.44	0.69	0.05	0.09	0.18	0.53	0.34	0.18	0	0.14	0.13	0.44	0.31	0.13	1587	--	--	--	--	--	--	--	--	--	--	--	--	--	--	--	--	--	--
Cluster-10902.28599	3	8	7	3	3	3	1	11	4	2	2	1	4	5	1	0.5	1.38	1.34	0.52	0.51	0.54	0.17	2.45	0.73	0.36	0.38	0.17	0.69	0.88	0.15	621	CAB4040040.1	CAB4040040	341	2.07e-34	RNA-directed DNA polymerase from mobile element jockey-like, partial [Paramuricea clavata]	--	--	--	--	--	--	--	--	--	P21328	119	3.42e-06	RNA-directed DNA polymerase from mobile element jockey OS=Drosophila melanogaster OX=7227 GN=pol PE=1 SV=1
Cluster-10902.28593	19	34	14	31	33	14.09	3	0	4	4	0	3	0	0	0	3.67	6.8	3.12	6.17	6.56	2.95	0.59	0	0.85	0.83	0	0.59	0	0	0	574	--	--	--	--	--	--	--	--	--	--	--	--	--	--	--	--	--	--
Cluster-10902.28594	4	2	4	1	3	16	3	0	5	3	4	6	23	8	30	1.34	0.69	1.55	0.34	1.03	5.88	1.02	0	1.87	1.09	1.54	2.01	8.06	2.84	8.76	449	--	--	--	--	--	--	--	--	--	--	--	--	--	--	--	--	--	--
Cluster-10902.43275	13	6	8	7	11	18	18	9	9	12	12	13	17	12	10	1.14	0.55	0.81	0.64	1	1.7	1.64	1.06	0.85	1.13	1.19	1.19	1.54	1.11	0.84	921	--	--	--	--	--	--	--	--	--	--	--	--	--	--	--	--	--	--
Cluster-10902.63564	8	5	7	10	4	7	2	0	1	3	5	6	2	1	6	0.46	0.3	0.46	0.6	0.24	0.43	0.12	0	0.06	0.18	0.32	0.36	0.12	0.06	0.33	1262	--	--	--	--	--	--	--	--	--	--	--	--	--	--	--	--	--	--
Cluster-10902.22527	60	39	45	21	33	28	28	13	25	15	31	30	27	35	37	0.58	0.39	0.49	0.21	0.33	0.29	0.28	0.17	0.26	0.15	0.33	0.3	0.27	0.35	0.35	6070	XP_057298293.1	XP_057298293	6242	0	MAM and LDL-receptor class A domain-containing protein 2-like isoform X2 [Hydractinia symbiolongicarpus]	--	--	--	--	--	--	--	--	--	B3EWZ5	3743	0	MAM and LDL-receptor class A domain-containing protein 1 (Fragment) OS=Acropora millepora OX=45264 PE=1 SV=1
Cluster-10902.22528	4	4	5	0	0	1	1	0	0	1	4	2	3	5	2	0.6	0.62	0.87	0	0	0.16	0.15	0	0	0.16	0.68	0.31	0.47	0.79	0.28	657	XP_057298293.1	XP_057298293	717	8.86e-84	MAM and LDL-receptor class A domain-containing protein 2-like isoform X2 [Hydractinia symbiolongicarpus]	--	--	--	--	--	--	--	--	--	B3EWZ5	486	6.96e-55	MAM and LDL-receptor class A domain-containing protein 1 (Fragment) OS=Acropora millepora OX=45264 PE=1 SV=1
Cluster-10902.8957	188.99	112.01	172	147.94	209	227.01	300	122	301	204	166.01	239	352.95	357	361	9.08	5.6	9.46	7.49	10.36	11.66	14.98	7.8	15.5	10.51	8.91	11.99	17.47	17.91	16.9	1445	--	--	--	--	--	--	--	--	--	--	--	--	--	--	--	--	--	--
Cluster-10902.8954	6	3	6	1	3	6	2	0	6	0	0	1	3	3	0	0.47	0.25	0.54	0.08	0.24	0.51	0.16	0	0.51	0	0	0.08	0.24	0.25	0	995	--	--	--	--	--	--	--	--	--	--	--	--	--	--	--	--	--	--
Cluster-10902.24596	12	25	17	9	4	17	8	0	16	5	3	16	14	10	9	1.27	2.75	2.07	0.99	0.44	1.94	0.87	0	1.83	0.57	0.36	1.75	1.53	1.11	0.91	814	--	--	--	--	--	--	--	--	--	--	--	--	--	--	--	--	--	--
Cluster-10902.24593	76	146.01	67	110.98	75.98	88	58	4.46	40	43	23	62.99	57.05	49.95	53.11	1.51	3.02	1.52	2.33	1.56	1.87	1.2	0.12	0.85	0.92	0.51	1.31	1.17	1.04	1.04	3079	--	--	--	--	--	--	--	--	--	--	--	--	--	--	--	--	--	--
Cluster-10902.65599	20	4	17	8	6	17	10	7	6.04	8	11	13	35	34	42	0.47	0.1	0.46	0.2	0.15	0.43	0.25	0.22	0.15	0.2	0.29	0.32	0.85	0.84	0.98	2639	--	--	--	--	--	--	--	--	--	--	--	--	--	--	--	--	--	--
Cluster-10902.65591	2	6	2	8	3	5	0	0	1	0	0	0	0	1	0	0.48	1.47	0.55	1.95	0.73	1.29	0	0	0.26	0	0	0	0	0.25	0	519	--	--	--	--	--	--	--	--	--	--	--	--	--	--	--	--	--	--
Cluster-10902.65593	10	4	7	9	12	14	17	4.51	10	8	14	21	13	14	13	1.82	0.75	1.46	1.69	2.24	2.75	3.16	1.1	1.98	1.57	2.88	3.89	2.45	2.67	2.18	593	--	--	--	--	--	--	--	--	--	--	--	--	--	--	--	--	--	--
Cluster-10902.18902	623.04	307.02	491.36	296.21	367.9	234.28	481.6	234.82	352.96	221.96	699.83	561.11	453	376.78	504.98	15.68	8.04	14.13	7.88	9.56	6.29	12.62	7.85	10.11	5.98	19.61	14.8	11.72	10.47	12.51	2495	--	--	--	--	--	--	--	--	--	--	--	--	--	--	--	--	--	--
Cluster-10902.18900	354.99	111.01	177.25	131.94	208	243	350	116	196	88.07	191	184	296	295.45	168.93	8.96	2.91	5.11	3.52	5.42	6.54	9.2	3.89	5.28	2.38	5.37	4.87	7.68	7.77	4.2	2489	XP_057312135.1	XP_057312135	204	4.37e-13	uncharacterized protein LOC130653623 isoform X3 [Hydractinia symbiolongicarpus]	--	--	--	--	--	--	--	--	--	--	--	--	--
Cluster-10902.57604	11	11	15	8	17	26	5	13	14	2	4	8	24	10	13	0.43	0.44	0.67	0.33	0.68	1.08	0.2	0.67	0.58	0.08	0.17	0.32	0.96	0.41	0.49	1719	--	--	--	--	--	--	--	--	--	--	--	--	--	--	--	--	--	--
Cluster-10902.57600	22	55	30	132	52	33	15	20	20	47	2	14	0	0	1	0.96	2.5	1.5	6.08	2.35	1.54	0.68	1.16	0.94	2.2	0.1	0.64	0	0	0.04	1560	--	--	--	--	--	--	--	--	--	--	--	--	--	--	--	--	--	--
Cluster-12925.0	2	2	2	4	9	2	3	6	7	1	0	0	3	7	7	0.28	0.29	0.32	0.58	1.29	0.3	0.43	1.11	1.05	0.15	0	0	0.43	1.02	0.91	689	--	--	--	--	--	--	--	--	--	--	--	--	--	--	--	--	--	--
Cluster-10902.56959	1	4	3	2	4	3	7	0	2	7	3	6	4	3	1	0.16	0.67	0.55	0.33	0.66	0.52	1.15	0	0.35	1.21	0.54	0.99	0.67	0.51	0.15	634	--	--	--	--	--	--	--	--	--	--	--	--	--	--	--	--	--	--
Cluster-10902.56958	8	11	10	3	4	1	9	0	18.09	10	2	9.5	5	10.88	2	0.91	1.3	1.31	0.36	0.47	0.12	1.06	0	2.23	1.23	0.26	1.12	0.59	1.3	0.22	777	XP_057312179.1	XP_057312179	219	1.2e-16	uncharacterized protein LOC130653679 [Hydractinia symbiolongicarpus]	--	--	--	--	--	--	--	--	--	--	--	--	--
Cluster-10902.56954	0	1	0	8	16	20	2	0	10	1	2	6	3	7	7	0	0.06	0	0.48	0.95	1.23	0.12	0	0.62	0.06	0.13	0.36	0.18	0.42	0.39	1253	--	--	--	--	--	--	--	--	--	--	--	--	--	--	--	--	--	--
Cluster-10902.35844	36.87	17.35	28.43	24.99	41.83	33.58	38.61	0	30.18	9.32	9.59	11.08	35.13	14.49	12.21	8.02	3.91	7.14	5.58	9.36	7.94	8.58	0	7.22	2.19	2.38	2.45	7.95	3.32	2.42	541	CAB4043958.1	CAB4043958	346	2.85e-38	Hypothetical predicted protein, partial [Paramuricea clavata]	--	--	--	--	--	--	--	--	--	--	--	--	--
Cluster-10902.35841	25	16	12	9	11	29	30	0	32	16	10	18	54	26	37.1	3.62	2.4	2	1.35	1.64	4.53	4.47	0	5.04	2.5	1.64	2.68	8.1	3.95	5.02	672	--	--	--	--	--	--	--	--	--	--	--	--	--	--	--	--	--	--
Cluster-10902.8109	107	51	75	243.86	288	865	213.9	164	147	164	209	162	1218	851	670	2.56	1.27	2.05	6.17	7.12	22.07	5.33	5.21	3.75	4.2	5.57	4.06	29.97	21.23	15.8	2608	KAJ7374010.1	KAJ7374010	224	1.87e-16	hypothetical protein OS493_009338 [Desmophyllum pertusum]	--	--	--	--	--	--	--	--	--	--	--	--	--
Cluster-10902.1465	9	4	5	0	1	2	4	0	1	2	1	0	1	3	3	0.8	0.37	0.51	0	0.09	0.19	0.37	0	0.1	0.19	0.1	0	0.09	0.28	0.25	917	--	--	--	--	--	--	--	--	--	--	--	--	--	--	--	--	--	--
Cluster-10902.68904	15	27	16	68	33	24	9	6	26	38	3	22	5	2	0	1.54	2.87	1.88	7.27	3.48	2.64	0.95	0.82	2.88	4.18	0.35	2.33	0.53	0.21	0	832	--	--	--	--	--	--	--	--	--	--	--	--	--	--	--	--	--	--
Cluster-10902.31431	43	12	28	17	23	55	49	23	22	9	22	15	50	47	35	1.15	0.33	0.86	0.48	0.64	1.57	1.37	0.82	0.63	0.26	0.66	0.42	1.38	1.31	0.92	2361	--	--	--	--	--	--	--	--	--	--	--	--	--	--	--	--	--	--
Cluster-10902.31430	12.19	8.66	12.38	8	11	5.9	10	0	4	19.19	5	10.94	3	11	7.02	13.54	9.87	16.4	8.36	12.4	7.58	10.84	0	5.33	23.95	6.86	11.3	3.6	13.45	5.76	321	XP_057296152.1	XP_057296152	124	8.14e-06	uncharacterized protein LOC130625092 [Hydractinia symbiolongicarpus]	--	--	--	--	--	--	--	--	--	--	--	--	--
Cluster-10902.31436	6	11	6	13	8	9	4	0	3	5	0	2	5	4	3	0.25	0.48	0.29	0.57	0.35	0.4	0.17	0	0.13	0.22	0	0.09	0.22	0.17	0.12	1617	--	--	--	--	--	--	--	--	--	--	--	--	--	--	--	--	--	--
Cluster-10902.30521	159.34	375.03	187.87	194.71	180.21	104.92	149.08	14.98	143.76	218.32	75.09	231.13	123.42	149.91	174.14	51.82	125.93	70.92	64.07	60.06	37.45	49.08	6.58	52.11	77.2	28.15	75.28	42	51.7	49.57	454	--	--	--	--	--	--	--	--	--	--	--	--	--	--	--	--	--	--
Cluster-10902.38718	8	6	7	1	4	13	5	0	8	13	12.3	11.54	21	9	27	0.76	0.59	0.76	0.1	0.39	1.33	0.49	0	0.82	1.33	1.31	1.13	2.06	0.89	2.45	875	--	--	--	--	--	--	--	--	--	--	--	--	--	--	--	--	--	--
Cluster-10902.56166	40	26	23	42	59	31	13	0	14	22	4	17	37	17	31	0.7	0.47	0.46	0.78	1.06	0.58	0.24	0	0.26	0.41	0.08	0.31	0.66	0.31	0.53	3466	CAB3990393.1	CAB3990393	624	1.28e-62	Transposon TX1 uncharacterized 149 kDa, partial [Paramuricea clavata]	--	--	--	--	--	--	--	--	--	P14381	471	2.3e-46	Transposon TX1 uncharacterized 149 kDa protein OS=Xenopus laevis OX=8355 PE=4 SV=1
Cluster-10902.56164	13	2	6	6	10	18	3	0	4	2	3	8	4	10	4	1.33	0.21	0.7	0.64	1.05	1.97	0.32	0	0.44	0.22	0.34	0.84	0.42	1.07	0.39	834	--	--	--	--	--	--	--	--	--	--	--	--	--	--	--	--	--	--
Cluster-10902.35099	19414.7	59460.6	28607.6	37704.4	26786.1	13133.2	14953.5	4965.15	31297	47371.9	9647	37116.1	9142.24	8936.06	11649.7	389.55	1241.09	655.74	800	554.96	280.84	312.63	132.29	669.73	1017.36	215.36	781.21	188.55	186.83	230.65	3055	CAD7247234.1	CAD7247234	341	2.3e-34	unnamed protein product [Darwinula stevensoni] >CAG0892370.1 unnamed protein product [Darwinula stevensoni]	--	--	--	--	--	K21870	BANF	barrier-to-autointegration factor	http://www.genome.jp/dbget-bin/www_bget?ko:K21870	Q6P026	316	3.99e-33	Barrier-to-autointegration factor OS=Danio rerio OX=7955 GN=banf1 PE=1 SV=1
Cluster-10902.44316	30	49	17	89	54	54	2	4	15	35	2	24	4	4	11	0.92	1.57	0.6	2.89	1.71	1.77	0.06	0.16	0.49	1.15	0.07	0.77	0.13	0.13	0.33	2094	CAB4041209.1	CAB4041209	156	2.4e-07	Hypothetical predicted protein, partial [Paramuricea clavata]	--	--	--	--	--	--	--	--	--	--	--	--	--
Cluster-10902.44317	11	21.02	13	71	48	26	2	6	10	6	2	5	1	3	1	1.04	2.06	1.41	7.02	4.68	2.64	0.2	0.76	1.02	0.61	0.21	0.49	0.1	0.3	0.09	877	--	--	--	--	--	--	--	--	--	--	--	--	--	--	--	--	--	--
Cluster-10902.44314	12	2	4	1	0	1	6	0	3	2	3	0	0	1	0	1.06	0.18	0.41	0.09	0	0.09	0.55	0	0.29	0.19	0.3	0	0	0.09	0	919	--	--	--	--	--	--	--	--	--	--	--	--	--	--	--	--	--	--
Cluster-10902.30389	46	327.03	155	444	136	86.97	8	6	41.45	54	10	26	4	4	6.76	3.2	23.67	12.37	32.46	9.77	6.49	0.58	0.56	3.1	4.04	0.78	1.88	0.29	0.29	0.45	1087	--	--	--	--	--	--	--	--	--	--	--	--	--	--	--	--	--	--
Cluster-10902.30386	0	2	1	8	3	1	0	0	0	0	0	0	0	0	0	0	0.68	0.38	2.68	1.02	0.36	0	0	0	0	0	0	0	0	0	451	--	--	--	--	--	--	--	--	--	--	--	--	--	--	--	--	--	--
Cluster-10902.30384	284.07	700.33	332.04	1012.4	397.2	301.37	135.16	62.91	178.08	166.95	74	128.21	147.99	123.41	124.46	3.62	9.29	4.83	13.66	5.23	4.09	1.8	1.06	2.42	2.28	1.05	1.72	1.94	1.64	1.57	4643	KAI8498644.1	KAI8498644	457	1.38e-44	hypothetical protein Bbelb_238460 [Branchiostoma belcheri]	--	--	--	--	--	--	--	--	--	O00370	145	1.37e-07	LINE-1 retrotransposable element ORF2 protein OS=Homo sapiens OX=9606 PE=1 SV=1
Cluster-10902.77023	94	21	22	36	33	77	159	0	122	57	49	98	123	103	72	3.03	0.7	0.81	1.23	1.1	2.65	5.34	0	4.21	1.97	1.76	3.31	4.08	3.47	2.28	2009	XP_057296716.1	XP_057296716	1138	2.07e-146	uncharacterized protein LOC130625634 [Hydractinia symbiolongicarpus]	--	--	--	--	--	K14688	SLC30A1, ZNT1	solute carrier family 30 (zinc transporter), member 1	http://www.genome.jp/dbget-bin/www_bget?ko:K14688	Q6XR72	514	1.81e-56	Calcium/manganese antiporter SLC30A10 OS=Homo sapiens OX=9606 GN=SLC30A10 PE=1 SV=2
Cluster-10902.622	244	62	139	105	104	186	171	530	99	59	113	115	119	184	127	6.57	1.74	4.27	2.98	2.89	5.34	4.79	18.94	2.84	1.7	3.39	3.24	3.29	5.16	3.36	2352	XP_002157611.4	XP_002157611	593	2.01e-67	carbonic anhydrase 13-like [Hydra vulgaris]	--	--	--	--	--	K01672	CA	carbonic anhydrase	http://www.genome.jp/dbget-bin/www_bget?ko:K01672	P83299	456	3.18e-50	Carbonic anhydrase 1 OS=Chionodraco hamatus OX=36188 GN=ca1 PE=1 SV=1
Cluster-10902.76999	88	120	134	113	134	115	90	41	151	91	92	136	130	111	167	4.88	6.92	8.51	6.59	7.67	6.82	5.18	3.02	8.98	5.41	5.7	7.86	7.43	6.43	8.99	1291	KAI0222576.1	KAI0222576	591	2.6e-69	Kunitz-type serine protease inhibitor 6 [Lamellibrachia satsuma]	--	--	--	--	--	--	--	--	--	P84875	460	1.62e-54	Carboxypeptidase inhibitor SmCI OS=Sabellastarte magnifica OX=389514 PE=1 SV=1
Cluster-10902.76998	10	3	2	2	1	1	2	0	0	0	3	1	1	0	0	0.9	0.28	0.21	0.19	0.09	0.1	0.19	0	0	0	0.3	0.09	0.09	0	0	908	--	--	--	--	--	--	--	--	--	--	--	--	--	--	--	--	--	--
Cluster-10902.28201	4.01	5	5	2	3	1.01	0	0	1.26	6	3	4	16	0	5	0.98	1.27	1.41	0.5	0.75	0.27	0	0	0.34	1.59	0.84	0.99	4.08	0	1.1	512	--	--	--	--	--	--	--	--	--	--	--	--	--	--	--	--	--	--
Cluster-10902.28207	13	8	14	1	7	10	7	0	8	7	4	4	2	5	4	1.37	0.88	1.7	0.11	0.76	1.13	0.76	0	0.91	0.79	0.48	0.44	0.22	0.55	0.4	816	XP_057301508.1	XP_057301508	582	8.83e-66	protein ECT2-like [Hydractinia symbiolongicarpus]	--	--	--	--	--	K20704	ECT2, ARHGEF31	protein ECT2	http://www.genome.jp/dbget-bin/www_bget?ko:K20704	Q9H8V3	263	1.88e-24	Protein ECT2 OS=Homo sapiens OX=9606 GN=ECT2 PE=1 SV=4
Cluster-10902.28208	528.43	1149.22	511.14	462.62	495.8	300.9	422.01	369.79	505.51	805.95	243.47	716.94	356.93	364.08	402.64	7.42	16.78	8.19	6.87	7.19	4.5	6.17	6.89	7.56	12.1	3.8	10.57	5.15	5.32	5.59	4243	XP_057301508.1	XP_057301508	2262	1.44e-299	protein ECT2-like [Hydractinia symbiolongicarpus]	--	--	--	--	--	K20704	ECT2, ARHGEF31	protein ECT2	http://www.genome.jp/dbget-bin/www_bget?ko:K20704	Q9H8V3	1304	3.72e-159	Protein ECT2 OS=Homo sapiens OX=9606 GN=ECT2 PE=1 SV=4
Cluster-10902.31699	7	4	3	3	8	10	6	0	4	5	6	9	14	12	14	1.86	1.1	0.92	0.82	2.19	2.91	1.63	0	1.18	1.44	1.83	2.42	3.89	3.38	3.33	493	XP_057297632.1	XP_057297632	273	4.64e-25	uncharacterized protein LOC130628664 [Hydractinia symbiolongicarpus]	--	--	--	--	--	--	--	--	--	--	--	--	--
Cluster-10902.31698	5	1	4	1	4	0	1	0	7	2	0	0	2	4	7	1.15	0.24	1.07	0.24	0.95	0	0.24	0	1.78	0.5	0	0	0.48	0.97	1.46	526	--	--	--	--	--	--	--	--	--	--	--	--	--	--	--	--	--	--
Cluster-10902.17740	3352.85	4763.53	2747	4424.1	3595.8	2059.99	1765.2	737	3341.35	2725.91	670	1986.9	145	159	95	90.84	134.23	85.06	126.61	100.58	59.52	49.79	26.52	96.65	79.07	20.22	56.4	4.04	4.49	2.53	2338	XP_057301143.1	XP_057301143	451	4.53e-46	ankyrin-1-like [Hydractinia symbiolongicarpus] >XP_057301145.1 ankyrin-1-like [Hydractinia symbiolongicarpus]	--	--	--	--	--	--	--	--	--	Q01317	218	1.15e-16	Ankyrin repeat protein nuc-2 OS=Neurospora crassa (strain ATCC 24698 / 74-OR23-1A / CBS 708.71 / DSM 1257 / FGSC 987) OX=367110 GN=nuc-2 PE=4 SV=2
Cluster-10902.31693	5	26	11	32	17	8	1	0	1	4	1	0	3	0	0	0.41	2.22	1.04	2.76	1.44	0.71	0.09	0	0.09	0.35	0.09	0	0.26	0	0	964	--	--	--	--	--	--	--	--	--	--	--	--	--	--	--	--	--	--
Cluster-10902.14	58	16	21	28	30	64	62	13	44	18	31	40	44	60	34	2.14	0.61	0.89	1.09	1.14	2.52	2.38	0.64	1.74	0.71	1.28	1.55	1.67	2.31	1.23	1792	XP_057293289.1	XP_057293289	811	3.24e-100	uncharacterized protein LOC130621939 [Hydractinia symbiolongicarpus] >XP_057293290.1 uncharacterized protein LOC130621939 [Hydractinia symbiolongicarpus] >XP_057293291.1 uncharacterized protein LOC130621939 [Hydractinia symbiolongicarpus]	--	--	--	--	--	--	--	--	--	--	--	--	--
Cluster-10902.2423	4	3	2	2	4	1	0	0	2	4	1	1	0	0	0	1.24	0.96	0.72	0.63	1.28	0.34	0	0	0.69	1.35	0.36	0.31	0	0	0	462	--	--	--	--	--	--	--	--	--	--	--	--	--	--	--	--	--	--
Cluster-10902.31697	3	3	8	2	2	0	1	0	0	0	2	3	3	3	3	0.53	0.55	1.64	0.37	0.37	0	0.18	0	0	0	0.4	0.54	0.55	0.56	0.49	600	XP_057296307.1	XP_057296307	204	2.42e-15	uncharacterized protein LOC130625272 [Hydractinia symbiolongicarpus]	--	--	--	--	--	--	--	--	--	--	--	--	--
Cluster-10902.31695	22	12	14	5	10	22	29	3	20	2	8	4	8	9	15	1.26	0.71	0.92	0.3	0.59	1.35	1.72	0.23	1.23	0.12	0.51	0.24	0.47	0.54	0.83	1261	--	--	--	--	--	--	--	--	--	--	--	--	--	--	--	--	--	--
Cluster-10902.43061	238	581	305	277	235	183	252	154	453	728	189.11	704	303	272	320	7.19	18.25	10.53	8.83	7.33	5.9	7.92	6.18	14.62	23.55	6.36	22.27	9.41	8.57	9.49	2127	XP_017462326.1	XP_017462326	250	4.98e-22	PREDICTED: histone H3.3-like, partial [Rhagoletis zephyria]	--	--	--	--	--	K11253	H3	histone H3	http://www.genome.jp/dbget-bin/www_bget?ko:K11253	P90543	245	3.98e-23	Histone H3 OS=Euplotes crassus OX=5936 PE=3 SV=3
Cluster-10902.43060	2	0	1	0	0	0	2	7	0.99	0	0	0	2	1	1	1.11	0	0.65	0	0	0	1.11	5.34	0.64	0	0	0	1.18	0.6	0.46	379	--	--	--	--	--	--	--	--	--	--	--	--	--	--	--	--	--	--
Cluster-22168.0	11	2	1	3	4	0	9	0	3	0	3	0	11	9	4	0.45	0.08	0.05	0.13	0.17	0	0.38	0	0.13	0	0.14	0	0.46	0.38	0.16	1654	--	--	--	--	--	--	--	--	--	--	--	--	--	--	--	--	--	--
Cluster-10902.34180	617.91	201.07	347	441	541.14	1252.56	794	2793.2	453	314	803.88	331.99	739	653.05	501.31	17	5.75	10.91	12.81	15.37	36.75	22.74	102.07	13.31	9.25	24.63	9.57	20.91	18.73	13.56	2307	XP_012564786.2	XP_012564786	314	4.13e-29	sodium/potassium-transporting ATPase subunit alpha-1-like [Hydra vulgaris]	--	--	--	--	--	--	--	--	--	P50997	194	7.9e-14	Sodium/potassium-transporting ATPase subunit alpha-1 OS=Canis lupus familiaris OX=9615 GN=ATP1A1 PE=1 SV=1
Cluster-10902.75059	23	8	10	5	8	11	10	0	11	1	3	0	6	8	2	0.88	0.32	0.44	0.2	0.32	0.45	0.4	0	0.45	0.04	0.13	0	0.24	0.32	0.08	1735	QQP51930.1	QQP51930	146	2.61e-06	Uncharacterized protein FKW44_013426, partial [Caligus rogercresseyi]	--	--	--	--	--	--	--	--	--	--	--	--	--
Cluster-10902.75058	0	0	0	2	0	0	1	9	7	0	1	3	3	0	1	0	0	0	1.12	0	0	0.57	6.99	4.56	0	0.67	1.66	1.8	0	0.46	377	XP_032835197.1	XP_032835197	179	3.99e-13	zinc finger BED domain-containing protein 4-like [Petromyzon marinus]	--	--	--	--	--	--	--	--	--	--	--	--	--
Cluster-10902.6893	2	1	0	4	6	1	0	0	0	0	2	1	0	2	2	0.48	0.25	0	0.98	1.48	0.26	0	0	0	0	0.55	0.24	0	0.51	0.43	517	--	--	--	--	--	--	--	--	--	--	--	--	--	--	--	--	--	--
Cluster-14121.0	7	43.67	8	22	26	8	3	0	2	3	5	0	1	4	1	0.24	1.56	0.31	0.8	0.92	0.29	0.11	0	0.07	0.11	0.19	0	0.04	0.14	0.03	1909	XP_062501695.1	XP_062501695	448	3.99e-43	uncharacterized protein K02A2.6-like [Corticium candelabrum]	--	--	--	--	--	--	--	--	--	--	--	--	--
Cluster-10902.34369	166	65	90	44	61	100	113	3	74	32	134	87	188	148.04	129	4.33	1.76	2.68	1.21	1.64	2.78	3.07	0.1	2.06	0.89	3.89	2.38	5.04	4.02	3.31	2418	--	--	--	--	--	--	--	--	--	--	--	--	--	--	--	--	--	--
Cluster-12531.0	113	26	35	33	46	83	83	46	59	32	54	30	101	134	84	3.39	0.81	1.2	1.04	1.42	2.65	2.59	1.83	1.89	1.03	1.8	0.94	3.11	4.19	2.47	2141	XP_015828438.1	XP_015828438	518	8.37e-56	dual specificity protein phosphatase 1 [Nothobranchius furzeri] >KAF7227966.1 dual specificity phosphatase 1 [Nothobranchius furzeri]	--	--	--	--	--	K21278	DUSP1	dual specificity protein phosphatase 1	http://www.genome.jp/dbget-bin/www_bget?ko:K21278	P28562	485	2.54e-53	Dual specificity protein phosphatase 1 OS=Homo sapiens OX=9606 GN=DUSP1 PE=1 SV=3
Cluster-7079.0	0	0	1.3	0	2	0	0.86	0	3	0	0	6.99	4.42	6.46	2.72	0	0	0.52	0	0.7	0	0.3	0	1.15	0	0	2.39	1.59	2.35	0.81	445	--	--	--	--	--	--	--	--	--	--	--	--	--	--	--	--	--	--
Cluster-9074.0	0	0	0	0	1	1	1	0	0	0	0	1	3	5	3	0	0	0	0	0.12	0.12	0.12	0	0	0	0	0.12	0.35	0.6	0.32	777	--	--	--	--	--	--	--	--	--	--	--	--	--	--	--	--	--	--
Cluster-10902.73048	420.96	146	318.11	251	695	1121	336	87	386	95	551.19	220.01	831	522	446	13.48	4.86	11.64	8.48	22.97	38.3	11.2	3.7	13.21	3.26	19.67	7.37	27.37	17.43	14.01	2023	XP_057297966.1	XP_057297966	678	2.83e-78	uncharacterized protein LOC130628924 [Hydractinia symbiolongicarpus]	--	--	--	--	--	--	--	--	--	Q8IZJ1	180	2.81e-12	Netrin receptor UNC5B OS=Homo sapiens OX=9606 GN=UNC5B PE=1 SV=2
Cluster-10902.22269	5	4	4	3	0	3	4	0	2	0	0	1	2	6	8	0.27	0.23	0.25	0.17	0	0.17	0.23	0	0.12	0	0	0.06	0.11	0.34	0.42	1310	--	--	--	--	--	--	--	--	--	--	--	--	--	--	--	--	--	--
Cluster-10902.73047	1	0	3	0	1	14	0	0	1	0	0	1	4	7	4	0.17	0	0.59	0	0.18	2.59	0	0	0.19	0	0	0.18	0.71	1.26	0.63	612	--	--	--	--	--	--	--	--	--	--	--	--	--	--	--	--	--	--
Cluster-10902.48814	18	14	12	6	5	4	9	0	12	9	2	10	2	6	4	1.33	1.08	1.02	0.47	0.38	0.32	0.69	0	0.96	0.72	0.17	0.77	0.15	0.46	0.29	1040	--	--	--	--	--	--	--	--	--	--	--	--	--	--	--	--	--	--
Cluster-10902.59270	6	0	2	3	12	5	1	0	0	0	1	0	1	0	1	0.55	0	0.21	0.29	1.13	0.49	0.09	0	0	0	0.1	0	0.09	0	0.09	900	--	--	--	--	--	--	--	--	--	--	--	--	--	--	--	--	--	--
Cluster-16179.0	7	21	24	22	8	5	1	10	5	6	0	1	0	0	0	1.22	3.8	4.83	3.97	1.44	0.95	0.18	2.34	0.95	1.13	0	0.18	0	0	0	605	--	--	--	--	--	--	--	--	--	--	--	--	--	--	--	--	--	--
Cluster-10902.72312	12	13	11	5	12	37	9	0	5	16	8	11	89.92	46.98	114	0.22	0.24	0.23	0.1	0.22	0.71	0.17	0	0.1	0.31	0.16	0.21	1.66	0.88	2.02	3375	CAB4002182.1	CAB4002182	167	2.45e-08	Hypothetical predicted protein [Paramuricea clavata]	--	--	--	--	--	--	--	--	--	--	--	--	--
Cluster-10902.72310	4	3	2	1	4	2	1	0	2	5	2	3	1	2	3	0.24	0.19	0.14	0.06	0.25	0.13	0.06	0	0.13	0.32	0.13	0.19	0.06	0.13	0.18	1212	KAI6658266.1	KAI6658266	292	1.98e-25	hypothetical protein LOD99_15535 [Oopsacas minuta]	--	--	--	--	--	--	--	--	--	--	--	--	--
Cluster-10902.72315	2	3	3	10	5	1	0	0	1	0	2	0	3	1	0	0.14	0.22	0.25	0.75	0.37	0.08	0	0	0.08	0	0.16	0	0.22	0.08	0	1062	--	--	--	--	--	--	--	--	--	--	--	--	--	--	--	--	--	--
Cluster-10902.72314	0	0	1	0	0	7	4	0	2	1	0	1	5	6	7	0	0	0.07	0	0	0.46	0.25	0	0.13	0.07	0	0.06	0.31	0.38	0.41	1200	--	--	--	--	--	--	--	--	--	--	--	--	--	--	--	--	--	--
Cluster-10902.39449	17	8	7	6	6	6	1	0	3	5	4	10	6	8	6	0.66	0.32	0.31	0.25	0.24	0.25	0.04	0	0.12	0.21	0.17	0.41	0.24	0.32	0.23	1721	--	--	--	--	--	--	--	--	--	--	--	--	--	--	--	--	--	--
Cluster-9852.1	0	17	4	5.91	0	0	0	0	0	0	0	0	0	0	0	0	1.49	0.39	0.52	0	0	0	0	0	0	0	0	0	0	0	947	--	--	--	--	--	--	--	--	--	--	--	--	--	--	--	--	--	--
Cluster-9852.0	1	11	4	6	6.63	1	1	0	0	0	0	0	0	0	0	0.13	1.46	0.59	0.8	0.88	0.14	0.13	0	0	0	0	0	0	0	0	722	CAG2257953.1	CAG2257953	179	9.26e-12	unnamed protein product [Mytilus edulis]	--	--	--	--	--	--	--	--	--	--	--	--	--
Cluster-14189.0	3	6	6	10	14	31	2	2	5	2	6	5	8	1	2	0.86	1.78	1.99	2.91	4.11	9.71	0.58	0.77	1.59	0.62	1.97	1.44	2.39	0.3	0.51	478	--	--	--	--	--	--	--	--	--	--	--	--	--	--	--	--	--	--
Cluster-14094.0	6	24	15	27	17	9	2	0	19	14	7	5	0	1	0	0.38	1.59	1.1	1.81	1.12	0.61	0.13	0	1.3	0.96	0.5	0.33	0	0.07	0	1161	--	--	--	--	--	--	--	--	--	--	--	--	--	--	--	--	--	--
Cluster-10902.10837	0	0	0	0	0	0	0	0	0	0	0	0	0	3	2	0	0	0	0	0	0	0	0	0	0	0	0	0	0.54	0.32	610	--	--	--	--	--	--	--	--	--	--	--	--	--	--	--	--	--	--
Cluster-10902.10834	189	368	215	312	236	114	219	109.81	239	300	152	303	134	114	165	6.09	12.33	7.92	10.61	7.85	3.92	7.34	4.7	8.23	10.35	5.46	10.22	4.44	3.83	5.22	2012	--	--	--	--	--	--	--	--	--	--	--	--	--	--	--	--	--	--
Cluster-10902.30126	1046.5	2340.86	1335.5	1754.92	1608.09	811.99	819.77	282	1435.43	1872.1	450.3	1431.44	649.25	579.95	631.48	11.82	27.52	17.23	20.99	18.76	9.77	9.66	4.23	17.27	22.63	5.65	16.99	7.54	6.82	7.07	5200	XP_057291353.1	XP_057291353	490	2.81e-49	putative leucine-rich repeat-containing protein DDB_G0290503 [Hydractinia symbiolongicarpus]	--	--	--	--	--	--	--	--	--	--	--	--	--
Cluster-10902.18394	5	17	5	14	17	6	1	0	2	0	0	0	1	0	0	1.2	4.21	1.38	3.43	4.18	1.57	0.24	0	0.53	0	0	0	0.25	0	0	517	--	--	--	--	--	--	--	--	--	--	--	--	--	--	--	--	--	--
Cluster-10902.30127	16	5.81	14.06	13	75.98	45.83	27.98	0	40	6	13	9	222.31	140.36	186.98	1.06	0.4	1.07	0.91	5.21	3.26	1.93	0	2.86	0.43	0.97	0.62	15.24	9.75	12.01	1125	--	--	--	--	--	--	--	--	--	--	--	--	--	--	--	--	--	--
Cluster-10902.30124	155.63	89.66	132.53	237.9	249.24	220.73	208.63	32.93	285.66	136.93	93.41	63.93	937.12	777.62	1239.97	19.52	11.66	19.1	31.04	32.19	29.82	26.96	5.51	38.83	18.48	13.21	8.26	121.61	102.25	146.51	732	--	--	--	--	--	--	--	--	--	--	--	--	--	--	--	--	--	--
Cluster-10902.19974	44	22	35	13	17	36	26	0	36	9	11	23	42	28	13	1.28	0.67	1.17	0.4	0.51	1.12	0.79	0	1.12	0.28	0.36	0.7	1.26	0.85	0.37	2192	--	--	--	--	--	--	--	--	--	--	--	--	--	--	--	--	--	--
Cluster-10902.12097	2	6	1	0	1	1	1	0	0	0	2	0	0	0	0	0.66	2.04	0.38	0	0.34	0.36	0.33	0	0	0	0.76	0	0	0	0	452	--	--	--	--	--	--	--	--	--	--	--	--	--	--	--	--	--	--
Cluster-10902.54854	14.96	30	7.09	25.83	30.04	12.89	8.37	6	19.86	3.99	5.85	12.63	5.32	4.89	6	1.07	2.22	0.58	1.93	2.21	0.99	0.62	0.57	1.52	0.31	0.47	0.94	0.39	0.37	0.41	1068	XP_055866667.1	XP_055866667	502	4.92e-57	craniofacial development protein 2-like [Biomphalaria glabrata] >XP_055866668.1 craniofacial development protein 2-like [Biomphalaria glabrata]	--	--	--	--	--	--	--	--	--	O02751	170	7.17e-12	Craniofacial development protein 2 OS=Bos taurus OX=9913 GN=CFDP2 PE=1 SV=2
Cluster-10902.54856	7	8	14	4	12	18	5	0	2	6	3	5	7	13	18	0.52	0.61	1.18	0.31	0.91	1.42	0.38	0	0.16	0.48	0.25	0.38	0.53	1	1.28	1042	--	--	--	--	--	--	--	--	--	--	--	--	--	--	--	--	--	--
Cluster-10902.54858	96.99	57	106	79	95	130	117	81	92	50	155	81	123	97	82	3.37	2.06	4.21	2.89	3.41	4.82	4.23	3.74	3.42	1.86	6	2.94	4.39	3.51	2.79	1888	--	--	--	--	--	--	--	--	--	--	--	--	--	--	--	--	--	--
Cluster-10902.3324	31	8	13	13	40	40	15	0	13	10	10	10	30	17	21	3.69	0.99	1.78	1.61	4.9	5.12	1.84	0	1.68	1.28	1.34	1.23	3.69	2.12	2.36	756	--	--	--	--	--	--	--	--	--	--	--	--	--	--	--	--	--	--
Cluster-10902.55109	1	0	0	4	8	1	4	0	0	2	1	4	3	1	7	0.07	0	0	0.28	0.54	0.07	0.27	0	0	0.14	0.07	0.27	0.2	0.07	0.45	1132	--	--	--	--	--	--	--	--	--	--	--	--	--	--	--	--	--	--
Cluster-10902.6667	0	2	0	0	0	1	2	0	0	3	0	0	5	1	0	0	0.43	0	0	0	0.23	0.43	0	0	0.67	0	0	1.08	0.22	0	553	--	--	--	--	--	--	--	--	--	--	--	--	--	--	--	--	--	--
Cluster-10902.6665	214	84	150	94	169	206	170	80	111	69	132	118	313	311	262	4.62	1.89	3.7	2.15	3.77	4.74	3.82	2.29	2.56	1.59	3.17	2.67	6.95	7	5.58	2860	XP_057302425.1	XP_057302425	266	5.89e-21	uncharacterized protein LOC130636649 isoform X1 [Hydractinia symbiolongicarpus]	--	--	--	--	--	--	--	--	--	O01761	141	2.63e-07	Muscle M-line assembly protein unc-89 OS=Caenorhabditis elegans OX=6239 GN=unc-89 PE=1 SV=3
Cluster-10902.6663	13	5	9	4	12	6	5	0	5	5	5	7	29	37	23	0.57	0.23	0.45	0.18	0.54	0.28	0.23	0	0.23	0.23	0.24	0.32	1.3	1.68	0.98	1564	--	--	--	--	--	--	--	--	--	--	--	--	--	--	--	--	--	--
Cluster-10902.54274	11.89	15	3	2	1	2	3	0	2	3	3	4	10	10	6	1.85	2.42	0.54	0.32	0.16	0.34	0.48	0	0.34	0.5	0.53	0.64	1.61	1.63	0.87	645	--	--	--	--	--	--	--	--	--	--	--	--	--	--	--	--	--	--
Cluster-10902.51733	27	6	6	24	43	89	18	15	31	17	12	7	62	36	47	1.02	0.24	0.26	0.96	1.68	3.59	0.71	0.75	1.25	0.69	0.51	0.28	2.41	1.42	1.74	1759	--	--	--	--	--	--	--	--	--	--	--	--	--	--	--	--	--	--
Cluster-10902.51737	10	5	3	3	4	2	1	0	1	0	0	5	4	2	8	0.55	0.29	0.19	0.17	0.23	0.12	0.06	0	0.06	0	0	0.29	0.23	0.12	0.43	1291	--	--	--	--	--	--	--	--	--	--	--	--	--	--	--	--	--	--
Cluster-10902.9380	2	0	1	0	2	3	1	0	3	0	0	0	8	2	1	0.22	0	0.12	0	0.22	0.35	0.11	0	0.35	0	0	0	0.89	0.23	0.1	803	--	--	--	--	--	--	--	--	--	--	--	--	--	--	--	--	--	--
Cluster-10902.71330	9	3	2	8	8.9	0	7	6	12.05	7.39	10	26.93	8	9	20.01	0.87	0.3	0.22	0.81	0.89	0	0.7	0.78	1.26	0.77	1.09	2.7	0.8	0.91	1.85	863	--	--	--	--	--	--	--	--	--	--	--	--	--	--	--	--	--	--
Cluster-10902.71333	3	1	1	6	4	4	1	0	0	2	0	5	3	9	8	0.2	0.07	0.08	0.42	0.27	0.28	0.07	0	0	0.14	0	0.35	0.21	0.63	0.51	1125	CAB3998763.1	CAB3998763	213	1.58e-15	Hypothetical predicted protein, partial [Paramuricea clavata]	--	--	--	--	--	--	--	--	--	--	--	--	--
Cluster-10902.57195	1	2	4	0	3	3	2	0	0	1	0	1	4	8	10	0.12	0.24	0.54	0	0.36	0.38	0.24	0	0	0.13	0	0.12	0.49	0.99	1.12	760	--	--	--	--	--	--	--	--	--	--	--	--	--	--	--	--	--	--
Cluster-10902.23217	0	0	0	0	2	1	0	0	2	0	1	1	4	3	4	0	0	0	0	0.21	0.11	0	0	0.23	0	0.12	0.11	0.43	0.33	0.4	823	--	--	--	--	--	--	--	--	--	--	--	--	--	--	--	--	--	--
Cluster-10902.75525	0	0	0	0	0	1	0	0	0	1	84.38	4	0	3	0	0	0	0	0	0	0.26	0	0	0	0.25	22.61	0.95	0	0.74	0	522	EFX63797.1	EFX63797	175	1.6e-13	hypothetical protein DAPPUDRAFT_118838 [Daphnia pulex]	OE179149.1	OE179149	250	1.98937e-125	2_Tcm_b3v08	--	--	--	--	--	--	--	--
Cluster-10902.23824	239	141	191	209	248.82	270	292	569	180	173.9	306	188.56	225	236	158.39	4.2	2.58	3.84	3.89	4.52	5.06	5.35	13.28	3.37	3.27	5.98	3.48	4.07	4.32	2.75	3445	XP_057293276.1	XP_057293276	513	9.73e-55	transmembrane protein 198-like [Hydractinia symbiolongicarpus]	--	--	--	--	--	--	--	--	--	Q6DFQ7	243	1.31e-20	Transmembrane protein 198 OS=Xenopus tropicalis OX=8364 GN=tmem198 PE=1 SV=1
Cluster-10902.35353	61	39	41	18	35	47	43	2	34	8	26	27	26	25	24	1.56	1.04	1.2	0.49	0.92	1.28	1.14	0.07	0.93	0.22	0.74	0.72	0.68	0.67	0.6	2463	--	--	--	--	--	--	--	--	--	--	--	--	--	--	--	--	--	--
Cluster-10902.35351	93	34	41	32	43	45	45	13	17	36	74	25	39	29	25	4.83	1.84	2.44	1.75	2.31	2.5	2.43	0.9	0.95	2.01	4.3	1.36	2.09	1.57	1.26	1358	XP_057299264.1	XP_057299264	664	3.9e-73	uncharacterized protein LOC130629905 [Hydractinia symbiolongicarpus]	--	--	--	--	--	--	--	--	--	--	--	--	--
Cluster-10902.35356	3671.97	11326	5459.02	8762.98	5660.69	2771.82	2813.37	1052.9	5458.35	8543.35	1676.84	5896.99	1770.59	1698.95	2258.32	73.02	234.28	124.01	184.27	116.23	58.74	58.29	27.8	115.75	181.83	37.1	123.01	36.19	35.2	44.32	3080	XP_057302012.1	XP_057302012	276	3.43e-24	sperm axonemal maintenance protein CFAP97D1-like isoform X2 [Hydractinia symbiolongicarpus]	--	--	--	--	--	K25531	CFAP97D1	sperm axonemal maintenance protein CFAP97D1	http://www.genome.jp/dbget-bin/www_bget?ko:K25531	A0A1B0GU71	128	1.31e-07	Uncharacterized protein CFAP97D2 OS=Homo sapiens OX=9606 GN=CFAP97D2 PE=3 SV=1
Cluster-10902.36613	7454.11	16607.9	8804.3	12199.1	9057.5	4489.6	4675.61	2013	7586.8	9886.26	3160.94	8361.88	3399.01	3246.11	3618	66.18	153.43	89.23	114.72	83.05	42.43	43.3	23.72	71.71	93.89	31.18	78.02	30.99	30.01	31.86	6538	XP_057301239.1	XP_057301239	2747	0	EF-hand domain-containing family member C2-like [Hydractinia symbiolongicarpus] >XP_057301254.1 EF-hand domain-containing family member C2-like [Hydractinia symbiolongicarpus]	XM_037539678.1	XM_037539678	80	8.45897e-30	PREDICTED: Pygocentrus nattereri EF-hand domain (C-terminal) containing 2 (efhc2), transcript variant X4, mRNA	--	--	--	--	Q32TG3	1945	2.43e-248	EF-hand domain-containing family member C2 OS=Gallus gallus OX=9031 GN=EFHC2 PE=2 SV=1
Cluster-10902.36617	2	10	3	3	6	2	1	0	0	0	0	0	2	2	1	0.25	1.31	0.43	0.39	0.78	0.27	0.13	0	0	0	0	0	0.26	0.26	0.12	730	--	--	--	--	--	--	--	--	--	--	--	--	--	--	--	--	--	--
Cluster-10902.36614	53	156	65	196	60	39	9	0	10	24	2	11	10	6	11	0.92	2.83	1.3	3.62	1.08	0.73	0.16	0	0.19	0.45	0.04	0.2	0.18	0.11	0.19	3469	CAB3991264.1	CAB3991264	199	4.8e-12	Transposon Ty3-G Gag-Pol poly, partial [Paramuricea clavata]	--	--	--	--	--	--	--	--	--	--	--	--	--
Cluster-16980.0	21	24	18	33	22	40	10	13	19	11	5	23	9	4	13	0.55	0.66	0.54	0.92	0.6	1.12	0.27	0.45	0.53	0.31	0.15	0.63	0.24	0.11	0.34	2397	XP_057304426.1	XP_057304426	272	2.6e-21	uncharacterized protein LOC130641576 [Hydractinia symbiolongicarpus]	--	--	--	--	--	--	--	--	--	--	--	--	--
Cluster-10902.58755	4	7	5	8	11	10	4	0	2	1	1	5	10	1	1	0.18	0.33	0.26	0.38	0.51	0.48	0.19	0	0.1	0.05	0.05	0.24	0.47	0.05	0.04	1514	--	--	--	--	--	--	--	--	--	--	--	--	--	--	--	--	--	--
Cluster-10902.28534	1527	888	1149	2307	3472.97	2238	1496	342	3417	716	1668	1410	2186	2181	2510	46.76	28.28	40.22	74.58	109.79	73.12	47.68	13.91	111.78	23.48	56.91	45.21	68.86	69.64	75.48	2102	XP_002164493.3	XP_002164493	371	5.83e-36	uncharacterized protein LOC100203936 [Hydra vulgaris]	--	--	--	--	--	--	--	--	--	--	--	--	--
Cluster-10902.4356	49	31	42	43	44	81	55	117	40	39	31	41	58.81	69	57	1.51	1	1.48	1.4	1.4	2.67	1.77	4.81	1.32	1.29	1.07	1.33	1.87	2.22	1.73	2085	XP_057304334.1	XP_057304334	220	2.56e-16	protein aardvark-like isoform X5 [Hydractinia symbiolongicarpus]	--	--	--	--	--	--	--	--	--	--	--	--	--
Cluster-10902.42695	27.95	5.36	22.21	5.98	18	33.69	5.51	0	4.05	12.18	19.81	6.91	18.55	4.66	10.07	1.32	0.26	1.2	0.3	0.88	1.71	0.27	0	0.21	0.62	1.05	0.34	0.9	0.23	0.46	1462	--	--	--	--	--	--	--	--	--	--	--	--	--	--	--	--	--	--
Cluster-21059.0	122	34	70	59	54	99	71	311	44	28	68	51	32	40	35	9.01	2.61	5.92	4.57	4.11	7.83	5.43	30.58	3.49	2.22	5.63	3.91	2.44	3.09	2.49	1042	CCH23130.1	CCH23130	542	3.02e-65	cysteine and glycine-rich protein [Clytia hemisphaerica]	--	--	--	--	--	K09377	CSRP	cysteine and glycine-rich protein	http://www.genome.jp/dbget-bin/www_bget?ko:K09377	P47875	481	3.08e-58	Cysteine and glycine-rich protein 1 OS=Rattus norvegicus OX=10116 GN=Csrp1 PE=1 SV=2
Cluster-10902.42696	36.05	34.64	15.79	15.02	17	22.31	30.5	0	20.95	5.82	5.19	18.09	12.45	21.34	10.93	1.87	1.87	0.94	0.82	0.91	1.24	1.65	0	1.17	0.32	0.3	0.98	0.67	1.16	0.55	1358	--	--	--	--	--	--	--	--	--	--	--	--	--	--	--	--	--	--
Cluster-10902.26595	166	157	147	135	136	158	150	55	129	83	147	72	156	113	109	4.77	4.69	4.83	4.1	4.04	4.85	4.49	2.1	3.96	2.56	4.71	2.17	4.61	3.39	3.08	2220	--	--	--	--	--	--	--	--	--	--	--	--	--	--	--	--	--	--
Cluster-10902.38507	22	12	9	4	13	24	6	0	2	6	6	7	19	10	19	2.83	1.6	1.33	0.53	1.72	3.32	0.79	0	0.28	0.83	0.87	0.93	2.53	1.35	2.3	721	CAB3987395.1	CAB3987395	401	4.7e-41	Hypothetical predicted protein [Paramuricea clavata]	--	--	--	--	--	--	--	--	--	--	--	--	--
Cluster-10902.23849	6.86	2.05	5	0	4	3.96	6	0	5	0	0	0	1	1.99	0.98	1.72	0.53	1.45	0	1.03	1.08	1.54	0	1.39	0	0	0	0.26	0.53	0.22	506	XP_057310290.1	XP_057310290	188	1.28e-13	uncharacterized protein LOC130648266 [Hydractinia symbiolongicarpus]	--	--	--	--	--	--	--	--	--	--	--	--	--
Cluster-10902.23848	0	2.01	1	0	7.64	10.67	0	0	0	0	0	0	2.86	0	6.99	0	0.29	0.16	0	1.09	1.6	0	0	0	0	0	0	0.41	0	0.91	689	--	--	--	--	--	--	--	--	--	--	--	--	--	--	--	--	--	--
Cluster-10902.42271	33	26	22	12	22	23	29	0	29	33	22	35	81	78	60	1.2	0.98	0.91	0.46	0.83	0.89	1.1	0	1.13	1.28	0.89	1.33	3.03	2.96	2.14	1817	--	--	--	--	--	--	--	--	--	--	--	--	--	--	--	--	--	--
Cluster-10902.34215	91.48	37.04	70	30.52	75.61	74.43	73.99	2.54	25	21.01	35	29.6	71.21	53.39	57.78	3.9	1.64	3.41	1.37	3.33	3.39	3.28	0.14	1.14	0.96	1.67	1.32	3.12	2.37	2.41	1592	--	--	--	--	--	--	--	--	--	--	--	--	--	--	--	--	--	--
Cluster-10902.13596	5	19	11	7	8	11	4	6	14	17	1	13	4	4	4	1.09	4.28	2.76	1.56	1.79	2.6	0.89	1.75	3.35	4	0.25	2.88	0.91	0.92	0.79	541	--	--	--	--	--	--	--	--	--	--	--	--	--	--	--	--	--	--
Cluster-13800.0	1	2	2	1	1	2	3	10	8	1	3	2	1	3	2	0.1	0.2	0.22	0.1	0.1	0.21	0.3	1.28	0.83	0.1	0.32	0.2	0.1	0.3	0.18	869	--	--	--	--	--	--	--	--	--	--	--	--	--	--	--	--	--	--
Cluster-10902.18537	7	28.79	20	25	10	7	1	5	3	4	6	2	3	1	5	1.16	4.93	3.8	4.27	1.7	1.25	0.17	1.1	0.54	0.71	1.12	0.34	0.51	0.17	0.77	624	--	--	--	--	--	--	--	--	--	--	--	--	--	--	--	--	--	--
Cluster-12936.0	3	15	10	21	15	9	2	3	13	17	1	4	0	0	2	0.25	1.31	0.96	1.84	1.3	0.81	0.17	0.34	1.17	1.53	0.09	0.35	0	0	0.16	952	--	--	--	--	--	--	--	--	--	--	--	--	--	--	--	--	--	--
Cluster-10902.3650	66	22	35	12	37	70	109	7	45	61	35.03	58	67	65	80	1.42	0.49	0.86	0.27	0.82	1.6	2.44	0.2	1.03	1.4	0.84	1.3	1.48	1.45	1.69	2876	--	--	--	--	--	--	--	--	--	--	--	--	--	--	--	--	--	--
Cluster-7523.0	2	0	0	0	0	3	4	0	2	0	3	0	4	8.07	5	0.4	0	0	0	0	0.65	0.82	0	0.44	0	0.69	0	0.83	1.71	0.92	563	--	--	--	--	--	--	--	--	--	--	--	--	--	--	--	--	--	--
Cluster-10902.42962	14	2	7	6	11	25	17	0	9	1	12	12	27	16	14	1.22	0.18	0.7	0.55	0.99	2.35	1.54	0	0.85	0.09	1.18	1.09	2.44	1.46	1.17	925	--	--	--	--	--	--	--	--	--	--	--	--	--	--	--	--	--	--
Cluster-10902.22925	152.9	165.06	123	80.92	147	125	101	26	78	139.94	47	122.98	93	87	111	2.37	2.66	2.17	1.33	2.35	2.06	1.63	0.53	1.29	2.32	0.81	2	1.48	1.4	1.7	3874	--	--	--	--	--	--	--	--	--	--	--	--	--	--	--	--	--	--
Cluster-10902.1659	5	0	4	3	6	7	5	0	4	1	2	1	5	3	7	0.24	0	0.22	0.15	0.3	0.36	0.25	0	0.21	0.05	0.11	0.05	0.25	0.15	0.33	1438	--	--	--	--	--	--	--	--	--	--	--	--	--	--	--	--	--	--
Cluster-10902.1650	7	8	6	3	5	0	3	0	0	11	2	13	1	2	3	0.85	1.01	0.84	0.38	0.63	0	0.38	0	0	1.44	0.27	1.63	0.13	0.25	0.34	746	--	--	--	--	--	--	--	--	--	--	--	--	--	--	--	--	--	--
Cluster-10902.5882	21	15	34	10	23	36	33	0	17	5	8	7	23	17	8	1.47	1.09	2.73	0.73	1.66	2.7	2.39	0	1.28	0.38	0.63	0.51	1.66	1.24	0.54	1083	--	--	--	--	--	--	--	--	--	--	--	--	--	--	--	--	--	--
Cluster-10902.4179	9	7	6.01	5	1	8	10	0	3	0	2	1	6	8	9	1.65	1.33	1.27	0.95	0.19	1.59	1.88	0	0.6	0	0.42	0.19	1.14	1.54	1.52	590	XP_004213210.2	XP_004213210	145	1.24e-07	zinc finger BED domain-containing protein 4-like [Hydra vulgaris]	--	--	--	--	--	--	--	--	--	--	--	--	--
Cluster-10902.53209	2	1	4	7	2	1	4	0	0	0	1	0	3	4	6	0.23	0.12	0.52	0.83	0.24	0.12	0.47	0	0	0	0.13	0	0.35	0.48	0.65	776	--	--	--	--	--	--	--	--	--	--	--	--	--	--	--	--	--	--
Cluster-10902.53207	20	3	7	6.03	11	16	13	0	18	14	8	17	7	3	4	1.76	0.27	0.71	0.56	1	1.51	1.19	0	1.71	1.33	0.79	1.55	0.64	0.28	0.34	920	--	--	--	--	--	--	--	--	--	--	--	--	--	--	--	--	--	--
Cluster-10902.17252	401	147	198	131	251	457	480	180	426	154	152	280	453	524	415	13.16	5.02	7.43	4.54	8.5	16	16.39	7.85	14.94	5.41	5.56	9.62	15.29	17.93	13.36	1981	XP_057297832.1	XP_057297832	1214	6.25e-159	forkhead box protein N4-like isoform X2 [Hydractinia symbiolongicarpus]	--	--	--	--	--	K09407	FOXN	forkhead box protein N	http://www.genome.jp/dbget-bin/www_bget?ko:K09407	A2BGM5	432	1.34e-44	Forkhead box protein N4 OS=Danio rerio OX=7955 GN=foxn4 PE=1 SV=1
[truncated: 8,826 more rows]
[truncated: 47 more columns]

## Sheet: Key DEG in metabolic pathway
Description	gene_id	NR Description	NT Description	PFAM description	KOG Description	Swissprot Description	KO Description	log2FC(SMZ_2hvsCK)	pval(SMZ_2hvsCK)	UP_DOWN_REGULATION(SMZ_2hvsCK)	log2FC(SMZ_24hvsCK)	pval(SMZ_24hvsCK)	UP_DOWN_REGULATION(SMZ_24hvsCK)	log2FC(Cd_2hvsCK)	pval(Cd_2hvsCK)	UP_DOWN_REGULATION(Cd_2hvsCK)	log2FC(Cd_6hvsCK)	pval(Cd_6hvsCK)	UP_DOWN_REGULATION(Cd_6hvsCK)	sample_readcount(CK_1)	sample_readcount(CK_2)	sample_readcount(CK_3)	sample_readcount(SMZ_24h_1)	sample_readcount(SMZ_24h_2)	sample_readcount(SMZ_24h_3)	sample_readcount(SMZ_2h_1)	sample_readcount(SMZ_2h_2)	sample_readcount(SMZ_2h_3)	sample_readcount(Cd_2h_1)	sample_readcount(Cd_2h_2)	sample_readcount(Cd_2h_3)	sample_readcount(Cd_6h_1)	sample_readcount(Cd_6h_2)	sample_readcount(Cd_6h_3)	sample_fpkm(CK_1)	sample_fpkm(CK_2)	sample_fpkm(CK_3)	sample_fpkm(SMZ_24h_1)	sample_fpkm(SMZ_24h_2)	sample_fpkm(SMZ_24h_3)	sample_fpkm(SMZ_2h_1)	sample_fpkm(SMZ_2h_2)	sample_fpkm(SMZ_2h_3)	sample_fpkm(Cd_2h_1)	sample_fpkm(Cd_2h_2)	sample_fpkm(Cd_2h_3)	sample_fpkm(Cd_6h_1)	sample_fpkm(Cd_6h_2)	sample_fpkm(Cd_6h_3)
[truncated: 178 more rows]
[truncated: 66 more columns]
